# Supplementary material for: Dormant season grazing on northern mixed grass prairie agroecosystems: Does protein supplement intake, cow age, weight and body condition impact beef cattle resource use and residual vegetation cover?
Source: PLoS One. 2020 Oct 13;15(10):e0240629. doi: 10.1371/journal.pone.0240629 (PMC7553296; doi:10.1371/journal.pone.0240629)
Supplement: S1 Appendix — (CSV) [file pone.0240629.s005.csv]

Year	CowID	Date_Time	Time_min	Age_Class	PreBCS	PreWt	SuppInt
Y1	0082_4721	12/2/2016	360	4	5	1470	0
Y1	0161_4706	12/2/2016	315	4	6.5	1615	0.72
Y1	0314_4707	12/2/2016	180	4	6.25	1750	0.01
Y1	1045_4711	12/2/2016	435	3	6.25	1615	0.57
Y1	1096_4693	12/2/2016	210	3	6	1440	0.65
Y1	1123_4717	12/2/2016	270	3	5	1175	0
Y1	2028_4713	12/2/2016	420	3	5.25	1390	0
Y1	2108_4695	12/2/2016	405	3	5.25	1465	0
Y1	3045_4700	12/2/2016	360	2	5	1735	0
Y1	3124_4696	12/2/2016	150	2	5.5	1195	1.14
Y1	4007_4718	12/2/2016	75	2	4.75	1415	2.84
Y1	4039_4719	12/2/2016	165	2	5	1280	1.81
Y1	4082_4702	12/2/2016	270	2	5	1070	0
Y1	5097_4704	12/2/2016	120	1	5.5	1330	0.12
Y1	5115_4709	12/2/2016	105	1	5.25	1095	0
Y1	5147_4716	12/2/2016	135	1	6	1345	0
Y1	5163_4699	12/2/2016	135	1	5.25	1165	0.45
Y1	5202_4710	12/2/2016	195	6	5.75	1665	0
Y1	5266_4708	12/2/2016	285	6	5.75	1180	0
Y1	5282_4703	12/2/2016	225	6	5	1350	0.26
Y1	6036_4705	12/2/2016	165	6	6.25	1615	0.11
Y1	6069_4692	12/2/2016	90	6	5.5	1655	5.33
Y1	7198_4720	12/2/2016	270	5	6.75	1860	0
Y1	7236_4715	12/2/2016	120	5	6.5	1685	0
Y1	8014_4714	12/2/2016	285	5	6.75	1630	0.41
Y1	8103_4694	12/2/2016	180	5	6	1335	0.05
Y1	9008_4712	12/2/2016	300	4	6	1625	0.23
Y1	9079_4698	12/2/2016	195	4	5.75	1355	0
Y1	0082_4721	12/3/2016	465	4	5	1470	0
Y1	0161_4706	12/3/2016	495	4	6.5	1615	1.16
Y1	0314_4707	12/3/2016	285	4	6.25	1750	0.72
Y1	1045_4711	12/3/2016	435	3	6.25	1615	0.03
Y1	1096_4693	12/3/2016	435	3	6	1440	0
Y1	1123_4717	12/3/2016	270	3	5	1175	0
Y1	2028_4713	12/3/2016	420	3	5.25	1390	0
Y1	2108_4695	12/3/2016	345	3	5.25	1465	0
Y1	3045_4700	12/3/2016	255	2	5	1735	4.59
Y1	3124_4696	12/3/2016	195	2	5.5	1195	1.98
Y1	4007_4718	12/3/2016	180	2	4.75	1415	6.85
Y1	4039_4719	12/3/2016	300	2	5	1280	1.74
Y1	4082_4702	12/3/2016	300	2	5	1070	0
Y1	5034_4701	12/3/2016	180	1	5	1220	2.56
Y1	5097_4704	12/3/2016	210	1	5.5	1330	1.5
Y1	5115_4709	12/3/2016	165	1	5.25	1095	0
Y1	5147_4716	12/3/2016	210	1	6	1345	0
Y1	5163_4699	12/3/2016	135	1	5.25	1165	1.56
Y1	5202_4710	12/3/2016	345	6	5.75	1665	0
Y1	5266_4708	12/3/2016	330	6	5.75	1180	2.52
Y1	5282_4703	12/3/2016	270	6	5	1350	3.8
Y1	6036_4705	12/3/2016	195	6	6.25	1615	0
Y1	6069_4692	12/3/2016	105	6	5.5	1655	2.38
Y1	7198_4720	12/3/2016	285	5	6.75	1860	0.38
Y1	7236_4715	12/3/2016	270	5	6.5	1685	0
Y1	8014_4714	12/3/2016	300	5	6.75	1630	0
Y1	8103_4694	12/3/2016	330	5	6	1335	0.25
Y1	9008_4712	12/3/2016	345	4	6	1625	0
Y1	9079_4698	12/3/2016	195	4	5.75	1355	3.2
Y1	0082_4721	12/4/2016	330	4	5	1470	0
Y1	0161_4706	12/4/2016	465	4	6.5	1615	0
Y1	0314_4707	12/4/2016	300	4	6.25	1750	1.9
Y1	1045_4711	12/4/2016	375	3	6.25	1615	1.4
Y1	1096_4693	12/4/2016	480	3	6	1440	0
Y1	1123_4717	12/4/2016	180	3	5	1175	0
Y1	2028_4713	12/4/2016	450	3	5.25	1390	0
Y1	2108_4695	12/4/2016	465	3	5.25	1465	0
Y1	3045_4700	12/4/2016	360	2	5	1735	0
Y1	3124_4696	12/4/2016	270	2	5.5	1195	0.05
Y1	4007_4718	12/4/2016	150	2	4.75	1415	1.77
Y1	4039_4719	12/4/2016	375	2	5	1280	0
Y1	4082_4702	12/4/2016	240	2	5	1070	0.44
Y1	5034_4701	12/4/2016	195	1	5	1220	1.05
Y1	5097_4704	12/4/2016	210	1	5.5	1330	1.38
Y1	5115_4709	12/4/2016	165	1	5.25	1095	1.34
Y1	5147_4716	12/4/2016	165	1	6	1345	1.52
Y1	5163_4699	12/4/2016	270	1	5.25	1165	0.73
Y1	5202_4710	12/4/2016	195	6	5.75	1665	1
Y1	5266_4708	12/4/2016	270	6	5.75	1180	0.56
Y1	5282_4703	12/4/2016	300	6	5	1350	1.28
Y1	6036_4705	12/4/2016	105	6	6.25	1615	0
Y1	6069_4692	12/4/2016	165	6	5.5	1655	1.63
Y1	7198_4720	12/4/2016	300	5	6.75	1860	0.14
Y1	7236_4715	12/4/2016	210	5	6.5	1685	0
Y1	8014_4714	12/4/2016	450	5	6.75	1630	0
Y1	8103_4694	12/4/2016	375	5	6	1335	0
Y1	9008_4712	12/4/2016	345	4	6	1625	0
Y1	9079_4698	12/4/2016	375	4	5.75	1355	0
Y1	0082_4721	12/5/2016	345	4	5	1470	0
Y1	0161_4706	12/5/2016	450	4	6.5	1615	0.68
Y1	0314_4707	12/5/2016	150	4	6.25	1750	0.44
Y1	1045_4711	12/5/2016	210	3	6.25	1615	0.58
Y1	1096_4693	12/5/2016	390	3	6	1440	1.69
Y1	1123_4717	12/5/2016	270	3	5	1175	0
Y1	2028_4713	12/5/2016	375	3	5.25	1390	0
Y1	2108_4695	12/5/2016	480	3	5.25	1465	0
Y1	3045_4700	12/5/2016	360	2	5	1735	0.03
Y1	3124_4696	12/5/2016	210	2	5.5	1195	0
Y1	4007_4718	12/5/2016	45	2	4.75	1415	4.27
Y1	4039_4719	12/5/2016	105	2	5	1280	0.05
Y1	4082_4702	12/5/2016	120	2	5	1070	2.34
Y1	5034_4701	12/5/2016	165	1	5	1220	0.2
Y1	5097_4704	12/5/2016	270	1	5.5	1330	1.8
Y1	5115_4709	12/5/2016	180	1	5.25	1095	1.7
Y1	5147_4716	12/5/2016	120	1	6	1345	0
Y1	5163_4699	12/5/2016	150	1	5.25	1165	0.37
Y1	5202_4710	12/5/2016	150	6	5.75	1665	0
Y1	5266_4708	12/5/2016	300	6	5.75	1180	0
Y1	5282_4703	12/5/2016	315	6	5	1350	2.14
Y1	6036_4705	12/5/2016	165	6	6.25	1615	0
Y1	6069_4692	12/5/2016	180	6	5.5	1655	0
Y1	7198_4720	12/5/2016	300	5	6.75	1860	0
Y1	7236_4715	12/5/2016	105	5	6.5	1685	0
Y1	8014_4714	12/5/2016	390	5	6.75	1630	0.54
Y1	8103_4694	12/5/2016	135	5	6	1335	0
Y1	9008_4712	12/5/2016	315	4	6	1625	0
Y1	9079_4698	12/5/2016	255	4	5.75	1355	0.53
Y1	0082_4721	12/6/2016	375	4	5	1470	0
Y1	0161_4706	12/6/2016	285	4	6.5	1615	0
Y1	0314_4707	12/6/2016	165	4	6.25	1750	0
Y1	1045_4711	12/6/2016	540	3	6.25	1615	0
Y1	1096_4693	12/6/2016	525	3	6	1440	0
Y1	1123_4717	12/6/2016	195	3	5	1175	0
Y1	2028_4713	12/6/2016	360	3	5.25	1390	0
Y1	2108_4695	12/6/2016	405	3	5.25	1465	0
Y1	3045_4700	12/6/2016	300	2	5	1735	3.58
Y1	3124_4696	12/6/2016	240	2	5.5	1195	0.45
Y1	4007_4718	12/6/2016	195	2	4.75	1415	2.66
Y1	4039_4719	12/6/2016	210	2	5	1280	0.02
Y1	4082_4702	12/6/2016	285	2	5	1070	2.13
Y1	5034_4701	12/6/2016	270	1	5	1220	0.2
Y1	5097_4704	12/6/2016	390	1	5.5	1330	2.31
Y1	5115_4709	12/6/2016	150	1	5.25	1095	2.35
Y1	5147_4716	12/6/2016	90	1	6	1345	2.68
Y1	5163_4699	12/6/2016	285	1	5.25	1165	0.29
Y1	5202_4710	12/6/2016	255	6	5.75	1665	0
Y1	5266_4708	12/6/2016	150	6	5.75	1180	0
Y1	5282_4703	12/6/2016	300	6	5	1350	0
Y1	6036_4705	12/6/2016	195	6	6.25	1615	0
Y1	6069_4692	12/6/2016	90	6	5.5	1655	0
Y1	7198_4720	12/6/2016	300	5	6.75	1860	0
Y1	7236_4715	12/6/2016	165	5	6.5	1685	0
Y1	8014_4714	12/6/2016	375	5	6.75	1630	0
Y1	8103_4694	12/6/2016	255	5	6	1335	0
Y1	9008_4712	12/6/2016	375	4	6	1625	0
Y1	9079_4698	12/6/2016	330	4	5.75	1355	0.24
Y1	0082_4721	12/7/2016	390	4	5	1470	0
Y1	0161_4706	12/7/2016	345	4	6.5	1615	2.2
Y1	0314_4707	12/7/2016	105	4	6.25	1750	2.62
Y1	1045_4711	12/7/2016	330	3	6.25	1615	0
Y1	1096_4693	12/7/2016	315	3	6	1440	0
Y1	1123_4717	12/7/2016	375	3	5	1175	0
Y1	2028_4713	12/7/2016	420	3	5.25	1390	0
Y1	2108_4695	12/7/2016	405	3	5.25	1465	0
Y1	3045_4700	12/7/2016	315	2	5	1735	0
Y1	3124_4696	12/7/2016	285	2	5.5	1195	0.04
Y1	4007_4718	12/7/2016	180	2	4.75	1415	2.08
Y1	4039_4719	12/7/2016	330	2	5	1280	2.58
Y1	4082_4702	12/7/2016	225	2	5	1070	4.46
Y1	5034_4701	12/7/2016	210	1	5	1220	0.45
Y1	5097_4704	12/7/2016	300	1	5.5	1330	3.56
Y1	5115_4709	12/7/2016	135	1	5.25	1095	2.8
Y1	5147_4716	12/7/2016	210	1	6	1345	0.72
Y1	5163_4699	12/7/2016	225	1	5.25	1165	1.97
Y1	5202_4710	12/7/2016	330	6	5.75	1665	0
Y1	5266_4708	12/7/2016	195	6	5.75	1180	0
Y1	5282_4703	12/7/2016	345	6	5	1350	4.25
Y1	6036_4705	12/7/2016	195	6	6.25	1615	0
Y1	6069_4692	12/7/2016	225	6	5.5	1655	0.13
Y1	7198_4720	12/7/2016	240	5	6.75	1860	0.2
Y1	7236_4715	12/7/2016	240	5	6.5	1685	0
Y1	8014_4714	12/7/2016	345	5	6.75	1630	0.31
Y1	8103_4694	12/7/2016	255	5	6	1335	0.45
Y1	9008_4712	12/7/2016	435	4	6	1625	0.12
Y1	9079_4698	12/7/2016	345	4	5.75	1355	0
Y1	0082_4721	12/8/2016	360	4	5	1470	0
Y1	0161_4706	12/8/2016	315	4	6.5	1615	0
Y1	0314_4707	12/8/2016	150	4	6.25	1750	0.19
Y1	1045_4711	12/8/2016	465	3	6.25	1615	0
Y1	1096_4693	12/8/2016	555	3	6	1440	2.19
Y1	1123_4717	12/8/2016	300	3	5	1175	2.83
Y1	2028_4713	12/8/2016	495	3	5.25	1390	0
Y1	2108_4695	12/8/2016	435	3	5.25	1465	0
Y1	3045_4700	12/8/2016	300	2	5	1735	1.26
Y1	3124_4696	12/8/2016	195	2	5.5	1195	3.17
Y1	4007_4718	12/8/2016	90	2	4.75	1415	0
Y1	4039_4719	12/8/2016	240	2	5	1280	0
Y1	4082_4702	12/8/2016	180	2	5	1070	2.22
Y1	5034_4701	12/8/2016	165	1	5	1220	0
Y1	5097_4704	12/8/2016	180	1	5.5	1330	0.96
Y1	5115_4709	12/8/2016	195	1	5.25	1095	0
Y1	5147_4716	12/8/2016	60	1	6	1345	3.59
Y1	5163_4699	12/8/2016	150	1	5.25	1165	0.45
Y1	5202_4710	12/8/2016	165	6	5.75	1665	0
Y1	5266_4708	12/8/2016	300	6	5.75	1180	0
Y1	5282_4703	12/8/2016	285	6	5	1350	3.52
Y1	6036_4705	12/8/2016	300	6	6.25	1615	0
Y1	6069_4692	12/8/2016	195	6	5.5	1655	4.62
Y1	7198_4720	12/8/2016	270	5	6.75	1860	0
Y1	7236_4715	12/8/2016	135	5	6.5	1685	0
Y1	8014_4714	12/8/2016	480	5	6.75	1630	0
Y1	8103_4694	12/8/2016	225	5	6	1335	0
Y1	9008_4712	12/8/2016	270	4	6	1625	0
Y1	9079_4698	12/8/2016	195	4	5.75	1355	0.27
Y1	0082_4721	12/9/2016	435	4	5	1470	0
Y1	0161_4706	12/9/2016	480	4	6.5	1615	3.53
Y1	0314_4707	12/9/2016	225	4	6.25	1750	1.3
Y1	1045_4711	12/9/2016	405	3	6.25	1615	0
Y1	1096_4693	12/9/2016	345	3	6	1440	0
Y1	1123_4717	12/9/2016	330	3	5	1175	0
Y1	2028_4713	12/9/2016	465	3	5.25	1390	0
Y1	2108_4695	12/9/2016	555	3	5.25	1465	0
Y1	3045_4700	12/9/2016	420	2	5	1735	1.49
Y1	3124_4696	12/9/2016	210	2	5.5	1195	1.61
Y1	4007_4718	12/9/2016	150	2	4.75	1415	0.61
Y1	4039_4719	12/9/2016	270	2	5	1280	1.56
Y1	4082_4702	12/9/2016	75	2	5	1070	1.47
Y1	5034_4701	12/9/2016	240	1	5	1220	0
Y1	5097_4704	12/9/2016	225	1	5.5	1330	1.95
Y1	5115_4709	12/9/2016	75	1	5.25	1095	0
Y1	5147_4716	12/9/2016	270	1	6	1345	3.01
Y1	5163_4699	12/9/2016	195	1	5.25	1165	0.24
Y1	5202_4710	12/9/2016	150	6	5.75	1665	1.56
Y1	5266_4708	12/9/2016	300	6	5.75	1180	2.26
Y1	5282_4703	12/9/2016	285	6	5	1350	1.71
Y1	6036_4705	12/9/2016	225	6	6.25	1615	0
Y1	6069_4692	12/9/2016	75	6	5.5	1655	4.21
Y1	7198_4720	12/9/2016	195	5	6.75	1860	0
Y1	7236_4715	12/9/2016	90	5	6.5	1685	0
Y1	8014_4714	12/9/2016	540	5	6.75	1630	0
Y1	8103_4694	12/9/2016	345	5	6	1335	0.33
Y1	9008_4712	12/9/2016	360	4	6	1625	0
Y1	9079_4698	12/9/2016	255	4	5.75	1355	1.63
Y1	0082_4721	12/10/2016	345	4	5	1470	0
Y1	0161_4706	12/10/2016	345	4	6.5	1615	4.33
Y1	0314_4707	12/10/2016	210	4	6.25	1750	2.73
Y1	1045_4711	12/10/2016	225	3	6.25	1615	0.98
Y1	1096_4693	12/10/2016	480	3	6	1440	1.77
Y1	1123_4717	12/10/2016	165	3	5	1175	0
Y1	2028_4713	12/10/2016	450	3	5.25	1390	0
Y1	2108_4695	12/10/2016	480	3	5.25	1465	0
Y1	3045_4700	12/10/2016	345	2	5	1735	3.11
Y1	3124_4696	12/10/2016	285	2	5.5	1195	1.87
Y1	4007_4718	12/10/2016	165	2	4.75	1415	1.24
Y1	4039_4719	12/10/2016	255	2	5	1280	4.86
Y1	4082_4702	12/10/2016	210	2	5	1070	6.97
Y1	5034_4701	12/10/2016	300	1	5	1220	0
Y1	5097_4704	12/10/2016	285	1	5.5	1330	4.02
Y1	5115_4709	12/10/2016	195	1	5.25	1095	1.52
Y1	5147_4716	12/10/2016	165	1	6	1345	3.14
Y1	5163_4699	12/10/2016	240	1	5.25	1165	0.84
Y1	5202_4710	12/10/2016	195	6	5.75	1665	0
Y1	5266_4708	12/10/2016	360	6	5.75	1180	1.07
Y1	5282_4703	12/10/2016	225	6	5	1350	1.69
Y1	6036_4705	12/10/2016	225	6	6.25	1615	0.4
Y1	6069_4692	12/10/2016	210	6	5.5	1655	3.47
Y1	7198_4720	12/10/2016	255	5	6.75	1860	1.09
Y1	7236_4715	12/10/2016	135	5	6.5	1685	0
Y1	8014_4714	12/10/2016	375	5	6.75	1630	1.07
Y1	8103_4694	12/10/2016	300	5	6	1335	0.75
Y1	9008_4712	12/10/2016	330	4	6	1625	0
Y1	9079_4698	12/10/2016	240	4	5.75	1355	3.51
Y1	0082_4721	12/11/2016	375	4	5	1470	0
Y1	0161_4706	12/11/2016	420	4	6.5	1615	0.8
Y1	0314_4707	12/11/2016	225	4	6.25	1750	6.94
Y1	1045_4711	12/11/2016	405	3	6.25	1615	0.43
Y1	1096_4693	12/11/2016	390	3	6	1440	1.05
Y1	1123_4717	12/11/2016	165	3	5	1175	0.02
Y1	2028_4713	12/11/2016	300	3	5.25	1390	0
Y1	2108_4695	12/11/2016	345	3	5.25	1465	0
Y1	3045_4700	12/11/2016	330	2	5	1735	2.19
Y1	3124_4696	12/11/2016	225	2	5.5	1195	4.2
Y1	4007_4718	12/11/2016	240	2	4.75	1415	0.59
Y1	4039_4719	12/11/2016	240	2	5	1280	0.89
Y1	4082_4702	12/11/2016	285	2	5	1070	0
Y1	5034_4701	12/11/2016	270	1	5	1220	0
Y1	5097_4704	12/11/2016	330	1	5.5	1330	1.43
Y1	5115_4709	12/11/2016	165	1	5.25	1095	1.21
Y1	5147_4716	12/11/2016	90	1	6	1345	3.15
Y1	5163_4699	12/11/2016	225	1	5.25	1165	0.8
Y1	5202_4710	12/11/2016	180	6	5.75	1665	0
Y1	5266_4708	12/11/2016	315	6	5.75	1180	3.27
Y1	5282_4703	12/11/2016	300	6	5	1350	3.35
Y1	6036_4705	12/11/2016	225	6	6.25	1615	2.14
Y1	6069_4692	12/11/2016	120	6	5.5	1655	2.83
Y1	7198_4720	12/11/2016	285	5	6.75	1860	0.8
Y1	7236_4715	12/11/2016	285	5	6.5	1685	0
Y1	8014_4714	12/11/2016	375	5	6.75	1630	0.95
Y1	8103_4694	12/11/2016	315	5	6	1335	1.68
Y1	9008_4712	12/11/2016	270	4	6	1625	0
Y1	9079_4698	12/11/2016	195	4	5.75	1355	0.85
Y1	0082_4721	12/12/2016	330	4	5	1470	0
Y1	0161_4706	12/12/2016	390	4	6.5	1615	3.52
Y1	0314_4707	12/12/2016	135	4	6.25	1750	1.05
Y1	1045_4711	12/12/2016	360	3	6.25	1615	0
Y1	1096_4693	12/12/2016	390	3	6	1440	4.01
Y1	1123_4717	12/12/2016	225	3	5	1175	0.05
Y1	2028_4713	12/12/2016	390	3	5.25	1390	0
Y1	2108_4695	12/12/2016	375	3	5.25	1465	0
Y1	3045_4700	12/12/2016	495	2	5	1735	2.19
Y1	3124_4696	12/12/2016	210	2	5.5	1195	0.94
Y1	4007_4718	12/12/2016	180	2	4.75	1415	0.74
Y1	4039_4719	12/12/2016	240	2	5	1280	0.09
Y1	4082_4702	12/12/2016	120	2	5	1070	5.34
Y1	5034_4701	12/12/2016	165	1	5	1220	0
Y1	5097_4704	12/12/2016	210	1	5.5	1330	1.2
Y1	5115_4709	12/12/2016	105	1	5.25	1095	1.35
Y1	5147_4716	12/12/2016	150	1	6	1345	3.73
Y1	5163_4699	12/12/2016	195	1	5.25	1165	0
Y1	5202_4710	12/12/2016	165	6	5.75	1665	0.17
Y1	5266_4708	12/12/2016	240	6	5.75	1180	1.82
Y1	5282_4703	12/12/2016	405	6	5	1350	1.6
Y1	6036_4705	12/12/2016	360	6	6.25	1615	0.01
Y1	6069_4692	12/12/2016	195	6	5.5	1655	3.55
Y1	7198_4720	12/12/2016	210	5	6.75	1860	0
Y1	7236_4715	12/12/2016	135	5	6.5	1685	0
Y1	8014_4714	12/12/2016	255	5	6.75	1630	0
Y1	8103_4694	12/12/2016	240	5	6	1335	0
Y1	9008_4712	12/12/2016	345	4	6	1625	0.04
Y1	9079_4698	12/12/2016	150	4	5.75	1355	2.83
Y1	0082_4721	12/13/2016	330	4	5	1470	0
Y1	0161_4706	12/13/2016	345	4	6.5	1615	0.85
Y1	0314_4707	12/13/2016	300	4	6.25	1750	2.83
Y1	1045_4711	12/13/2016	345	3	6.25	1615	3.44
Y1	1096_4693	12/13/2016	390	3	6	1440	0
Y1	1123_4717	12/13/2016	330	3	5	1175	0
Y1	2028_4713	12/13/2016	315	3	5.25	1390	0
Y1	2108_4695	12/13/2016	405	3	5.25	1465	0
Y1	3045_4700	12/13/2016	420	2	5	1735	1.23
Y1	3124_4696	12/13/2016	165	2	5.5	1195	2.89
Y1	4007_4718	12/13/2016	240	2	4.75	1415	3.08
Y1	4039_4719	12/13/2016	225	2	5	1280	0.96
Y1	4082_4702	12/13/2016	285	2	5	1070	4.33
Y1	5034_4701	12/13/2016	315	1	5	1220	0
Y1	5097_4704	12/13/2016	315	1	5.5	1330	2
Y1	5115_4709	12/13/2016	240	1	5.25	1095	0
Y1	5147_4716	12/13/2016	180	1	6	1345	0.12
Y1	5163_4699	12/13/2016	255	1	5.25	1165	0
Y1	5202_4710	12/13/2016	195	6	5.75	1665	0
Y1	5266_4708	12/13/2016	240	6	5.75	1180	0.47
Y1	5282_4703	12/13/2016	135	6	5	1350	4.56
Y1	6036_4705	12/13/2016	315	6	6.25	1615	0.25
Y1	6069_4692	12/13/2016	225	6	5.5	1655	3.51
Y1	7198_4720	12/13/2016	315	5	6.75	1860	0
Y1	7236_4715	12/13/2016	210	5	6.5	1685	0
Y1	8014_4714	12/13/2016	480	5	6.75	1630	0.31
Y1	8103_4694	12/13/2016	315	5	6	1335	0.34
Y1	9008_4712	12/13/2016	330	4	6	1625	0.76
Y1	9079_4698	12/13/2016	225	4	5.75	1355	4.28
Y1	0082_4721	12/14/2016	345	4	5	1470	0
Y1	0161_4706	12/14/2016	435	4	6.5	1615	0
Y1	0314_4707	12/14/2016	255	4	6.25	1750	0.04
Y1	1045_4711	12/14/2016	390	3	6.25	1615	0
Y1	1096_4693	12/14/2016	465	3	6	1440	0
Y1	1123_4717	12/14/2016	240	3	5	1175	0
Y1	2028_4713	12/14/2016	390	3	5.25	1390	0
Y1	2108_4695	12/14/2016	480	3	5.25	1465	0
Y1	3045_4700	12/14/2016	360	2	5	1735	0
Y1	3124_4696	12/14/2016	240	2	5.5	1195	1.78
Y1	4007_4718	12/14/2016	225	2	4.75	1415	0.2
Y1	4039_4719	12/14/2016	285	2	5	1280	0
Y1	4082_4702	12/14/2016	165	2	5	1070	2.95
Y1	5034_4701	12/14/2016	240	1	5	1220	0
Y1	5097_4704	12/14/2016	225	1	5.5	1330	0
Y1	5115_4709	12/14/2016	135	1	5.25	1095	1.45
Y1	5147_4716	12/14/2016	210	1	6	1345	2.07
Y1	5163_4699	12/14/2016	90	1	5.25	1165	0
Y1	5202_4710	12/14/2016	195	6	5.75	1665	0
Y1	5266_4708	12/14/2016	300	6	5.75	1180	0.11
Y1	5282_4703	12/14/2016	285	6	5	1350	4.18
Y1	6036_4705	12/14/2016	255	6	6.25	1615	0
Y1	6069_4692	12/14/2016	210	6	5.5	1655	3.62
Y1	7198_4720	12/14/2016	300	5	6.75	1860	0.7
Y1	7236_4715	12/14/2016	120	5	6.5	1685	0
Y1	8014_4714	12/14/2016	375	5	6.75	1630	0.08
Y1	8103_4694	12/14/2016	240	5	6	1335	0
Y1	9008_4712	12/14/2016	375	4	6	1625	0
Y1	9079_4698	12/14/2016	270	4	5.75	1355	0.89
Y1	0082_4721	12/15/2016	330	4	5	1470	0
Y1	0161_4706	12/15/2016	405	4	6.5	1615	4.17
Y1	0314_4707	12/15/2016	240	4	6.25	1750	4.95
Y1	1045_4711	12/15/2016	405	3	6.25	1615	0.26
Y1	1096_4693	12/15/2016	420	3	6	1440	0.79
Y1	1123_4717	12/15/2016	225	3	5	1175	0
Y1	2028_4713	12/15/2016	375	3	5.25	1390	0
Y1	2108_4695	12/15/2016	540	3	5.25	1465	0
Y1	3045_4700	12/15/2016	405	2	5	1735	3.72
Y1	3124_4696	12/15/2016	270	2	5.5	1195	1.06
Y1	4007_4718	12/15/2016	345	2	4.75	1415	8.58
Y1	4039_4719	12/15/2016	360	2	5	1280	1.24
Y1	4082_4702	12/15/2016	285	2	5	1070	0.8
Y1	5034_4701	12/15/2016	270	1	5	1220	0
Y1	5097_4704	12/15/2016	165	1	5.5	1330	3.73
Y1	5115_4709	12/15/2016	210	1	5.25	1095	1.73
Y1	5147_4716	12/15/2016	240	1	6	1345	2.77
Y1	5163_4699	12/15/2016	360	1	5.25	1165	0
Y1	5202_4710	12/15/2016	75	6	5.75	1665	0.05
Y1	5266_4708	12/15/2016	300	6	5.75	1180	0.75
Y1	5282_4703	12/15/2016	180	6	5	1350	2.84
Y1	6036_4705	12/15/2016	285	6	6.25	1615	1.04
Y1	6069_4692	12/15/2016	195	6	5.5	1655	2.84
Y1	7198_4720	12/15/2016	270	5	6.75	1860	0
Y1	7236_4715	12/15/2016	225	5	6.5	1685	0
Y1	8014_4714	12/15/2016	480	5	6.75	1630	1.46
Y1	8103_4694	12/15/2016	300	5	6	1335	0.34
Y1	9008_4712	12/15/2016	285	4	6	1625	0.59
Y1	9079_4698	12/15/2016	195	4	5.75	1355	3.54
Y1	0082_4721	12/16/2016	300	4	5	1470	1.87
Y1	0161_4706	12/16/2016	360	4	6.5	1615	5.97
Y1	0314_4707	12/16/2016	120	4	6.25	1750	0.38
Y1	1045_4711	12/16/2016	285	3	6.25	1615	0.76
Y1	1096_4693	12/16/2016	525	3	6	1440	0.92
Y1	1123_4717	12/16/2016	150	3	5	1175	0
Y1	2028_4713	12/16/2016	405	3	5.25	1390	0
Y1	2108_4695	12/16/2016	375	3	5.25	1465	0
Y1	3045_4700	12/16/2016	315	2	5	1735	1.23
Y1	3124_4696	12/16/2016	225	2	5.5	1195	0.67
Y1	4007_4718	12/16/2016	165	2	4.75	1415	5.75
Y1	4039_4719	12/16/2016	195	2	5	1280	1.84
Y1	4082_4702	12/16/2016	180	2	5	1070	4.09
Y1	5034_4701	12/16/2016	210	1	5	1220	0
Y1	5097_4704	12/16/2016	315	1	5.5	1330	5.53
Y1	5115_4709	12/16/2016	195	1	5.25	1095	1.61
Y1	5147_4716	12/16/2016	165	1	6	1345	2.12
Y1	5163_4699	12/16/2016	210	1	5.25	1165	0.13
Y1	5202_4710	12/16/2016	60	6	5.75	1665	0.86
Y1	5266_4708	12/16/2016	195	6	5.75	1180	2.47
Y1	5282_4703	12/16/2016	255	6	5	1350	5.33
Y1	6036_4705	12/16/2016	150	6	6.25	1615	0.02
Y1	6069_4692	12/16/2016	105	6	5.5	1655	7.04
Y1	7198_4720	12/16/2016	225	5	6.75	1860	1.36
Y1	7236_4715	12/16/2016	135	5	6.5	1685	0
Y1	8014_4714	12/16/2016	315	5	6.75	1630	2.6
Y1	8103_4694	12/16/2016	180	5	6	1335	0.02
Y1	9008_4712	12/16/2016	210	4	6	1625	0.34
Y1	9079_4698	12/16/2016	165	4	5.75	1355	6.37
Y1	0082_4721	12/17/2016	300	4	5	1470	0
Y1	0161_4706	12/17/2016	300	4	6.5	1615	0
Y1	0314_4707	12/17/2016	165	4	6.25	1750	3.97
Y1	1045_4711	12/17/2016	360	3	6.25	1615	3.94
Y1	1096_4693	12/17/2016	390	3	6	1440	0
Y1	1123_4717	12/17/2016	210	3	5	1175	0
Y1	2028_4713	12/17/2016	375	3	5.25	1390	0
Y1	2108_4695	12/17/2016	435	3	5.25	1465	0
Y1	3045_4700	12/17/2016	285	2	5	1735	2.8
Y1	3124_4696	12/17/2016	225	2	5.5	1195	3.1
Y1	4007_4718	12/17/2016	225	2	4.75	1415	0.44
Y1	4039_4719	12/17/2016	195	2	5	1280	0
Y1	4082_4702	12/17/2016	210	2	5	1070	9.31
Y1	5034_4701	12/17/2016	165	1	5	1220	0.99
Y1	5097_4704	12/17/2016	195	1	5.5	1330	1.04
Y1	5115_4709	12/17/2016	180	1	5.25	1095	1.01
Y1	5147_4716	12/17/2016	150	1	6	1345	0
Y1	5163_4699	12/17/2016	195	1	5.25	1165	0
Y1	5202_4710	12/17/2016	165	6	5.75	1665	0
Y1	5266_4708	12/17/2016	240	6	5.75	1180	1.76
Y1	5282_4703	12/17/2016	270	6	5	1350	3.73
Y1	6036_4705	12/17/2016	225	6	6.25	1615	0
Y1	6069_4692	12/17/2016	240	6	5.5	1655	0
Y1	7198_4720	12/17/2016	225	5	6.75	1860	0.97
Y1	7236_4715	12/17/2016	195	5	6.5	1685	0
Y1	8014_4714	12/17/2016	375	5	6.75	1630	0
Y1	8103_4694	12/17/2016	285	5	6	1335	0
Y1	9008_4712	12/17/2016	270	4	6	1625	0
Y1	9079_4698	12/17/2016	180	4	5.75	1355	0
Y1	0082_4721	12/18/2016	315	4	5	1470	0
Y1	0161_4706	12/18/2016	345	4	6.5	1615	1.9
Y1	0314_4707	12/18/2016	270	4	6.25	1750	2.09
Y1	1045_4711	12/18/2016	315	3	6.25	1615	2.92
Y1	1096_4693	12/18/2016	360	3	6	1440	1.18
Y1	1123_4717	12/18/2016	315	3	5	1175	0
Y1	2028_4713	12/18/2016	300	3	5.25	1390	0
Y1	2108_4695	12/18/2016	330	3	5.25	1465	0
Y1	3045_4700	12/18/2016	315	2	5	1735	3.49
Y1	3124_4696	12/18/2016	300	2	5.5	1195	1.75
Y1	4007_4718	12/18/2016	225	2	4.75	1415	4.78
Y1	4039_4719	12/18/2016	270	2	5	1280	2.95
Y1	4082_4702	12/18/2016	165	2	5	1070	3.63
Y1	5034_4701	12/18/2016	240	1	5	1220	0
Y1	5097_4704	12/18/2016	300	1	5.5	1330	2.19
Y1	5115_4709	12/18/2016	165	1	5.25	1095	2.08
Y1	5147_4716	12/18/2016	225	1	6	1345	3.48
Y1	5163_4699	12/18/2016	225	1	5.25	1165	0.01
Y1	5202_4710	12/18/2016	270	6	5.75	1665	0
Y1	5266_4708	12/18/2016	285	6	5.75	1180	2.91
Y1	5282_4703	12/18/2016	195	6	5	1350	5.51
Y1	6036_4705	12/18/2016	180	6	6.25	1615	0.51
Y1	6069_4692	12/18/2016	105	6	5.5	1655	4.66
Y1	7198_4720	12/18/2016	255	5	6.75	1860	0
Y1	7236_4715	12/18/2016	270	5	6.5	1685	0
Y1	8014_4714	12/18/2016	330	5	6.75	1630	0.75
Y1	8103_4694	12/18/2016	285	5	6	1335	0.04
Y1	9008_4712	12/18/2016	225	4	6	1625	0
Y1	9079_4698	12/18/2016	210	4	5.75	1355	0
Y1	0082_4721	12/19/2016	375	4	5	1470	0.05
Y1	0161_4706	12/19/2016	450	4	6.5	1615	1.1
Y1	0314_4707	12/19/2016	285	4	6.25	1750	0
Y1	1045_4711	12/19/2016	420	3	6.25	1615	2.17
Y1	1096_4693	12/19/2016	420	3	6	1440	1.5
Y1	1123_4717	12/19/2016	165	3	5	1175	0
Y1	2028_4713	12/19/2016	360	3	5.25	1390	0
Y1	2108_4695	12/19/2016	405	3	5.25	1465	0
Y1	3045_4700	12/19/2016	315	2	5	1735	2.32
Y1	3124_4696	12/19/2016	165	2	5.5	1195	1.93
Y1	4007_4718	12/19/2016	285	2	4.75	1415	0
Y1	4039_4719	12/19/2016	300	2	5	1280	0.82
Y1	4082_4702	12/19/2016	240	2	5	1070	3.46
Y1	5034_4701	12/19/2016	120	1	5	1220	9.3
Y1	5097_4704	12/19/2016	285	1	5.5	1330	1.28
Y1	5115_4709	12/19/2016	225	1	5.25	1095	0.67
Y1	5147_4716	12/19/2016	210	1	6	1345	2.65
Y1	5163_4699	12/19/2016	285	1	5.25	1165	0.16
Y1	5202_4710	12/19/2016	285	6	5.75	1665	3.14
Y1	5266_4708	12/19/2016	300	6	5.75	1180	0
Y1	5282_4703	12/19/2016	285	6	5	1350	2.31
Y1	6036_4705	12/19/2016	315	6	6.25	1615	2.4
Y1	6069_4692	12/19/2016	195	6	5.5	1655	2.75
Y1	7198_4720	12/19/2016	195	5	6.75	1860	1.15
Y1	7236_4715	12/19/2016	195	5	6.5	1685	0.02
Y1	8014_4714	12/19/2016	330	5	6.75	1630	0
Y1	8103_4694	12/19/2016	270	5	6	1335	0
Y1	9008_4712	12/19/2016	225	4	6	1625	0
Y1	9079_4698	12/19/2016	210	4	5.75	1355	4.87
Y1	0082_4721	12/20/2016	345	4	5	1470	0
Y1	0161_4706	12/20/2016	345	4	6.5	1615	0
Y1	0314_4707	12/20/2016	270	4	6.25	1750	0
Y1	1045_4711	12/20/2016	315	3	6.25	1615	0.47
Y1	1096_4693	12/20/2016	405	3	6	1440	0
Y1	1123_4717	12/20/2016	420	3	5	1175	0
Y1	2028_4713	12/20/2016	345	3	5.25	1390	0
Y1	2108_4695	12/20/2016	360	3	5.25	1465	0
Y1	3045_4700	12/20/2016	360	2	5	1735	2.55
Y1	3124_4696	12/20/2016	255	2	5.5	1195	2.04
Y1	4007_4718	12/20/2016	315	2	4.75	1415	2.89
Y1	4039_4719	12/20/2016	285	2	5	1280	0.93
Y1	4082_4702	12/20/2016	270	2	5	1070	0
Y1	5034_4701	12/20/2016	315	1	5	1220	0.34
Y1	5097_4704	12/20/2016	285	1	5.5	1330	0
Y1	5115_4709	12/20/2016	255	1	5.25	1095	0
Y1	5147_4716	12/20/2016	270	1	6	1345	0
Y1	5163_4699	12/20/2016	270	1	5.25	1165	0.26
Y1	5202_4710	12/20/2016	255	6	5.75	1665	0.14
Y1	5266_4708	12/20/2016	315	6	5.75	1180	0
Y1	5282_4703	12/20/2016	375	6	5	1350	4.89
Y1	6036_4705	12/20/2016	285	6	6.25	1615	0.7
Y1	6069_4692	12/20/2016	285	6	5.5	1655	3.93
Y1	7198_4720	12/20/2016	465	5	6.75	1860	0
Y1	7236_4715	12/20/2016	240	5	6.5	1685	0
Y1	8014_4714	12/20/2016	345	5	6.75	1630	0
Y1	8103_4694	12/20/2016	270	5	6	1335	0
Y1	9008_4712	12/20/2016	465	4	6	1625	0.24
Y1	9079_4698	12/20/2016	345	4	5.75	1355	2.13
Y1	0082_4721	12/21/2016	345	4	5	1470	0
Y1	0161_4706	12/21/2016	465	4	6.5	1615	1.4
Y1	0314_4707	12/21/2016	330	4	6.25	1750	0.74
Y1	1045_4711	12/21/2016	330	3	6.25	1615	0.94
Y1	1096_4693	12/21/2016	270	3	6	1440	0.4
Y1	1123_4717	12/21/2016	255	3	5	1175	0
Y1	2028_4713	12/21/2016	405	3	5.25	1390	0
Y1	2108_4695	12/21/2016	270	3	5.25	1465	0
Y1	3045_4700	12/21/2016	315	2	5	1735	1.6
Y1	3124_4696	12/21/2016	330	2	5.5	1195	0.91
Y1	4007_4718	12/21/2016	210	2	4.75	1415	1.93
Y1	4039_4719	12/21/2016	285	2	5	1280	1.56
Y1	4082_4702	12/21/2016	225	2	5	1070	0
Y1	5034_4701	12/21/2016	270	1	5	1220	2.34
Y1	5097_4704	12/21/2016	315	1	5.5	1330	0.5
Y1	5115_4709	12/21/2016	375	1	5.25	1095	0.36
Y1	5147_4716	12/21/2016	255	1	6	1345	0
Y1	5163_4699	12/21/2016	240	1	5.25	1165	0.34
Y1	5202_4710	12/21/2016	210	6	5.75	1665	0.02
Y1	5266_4708	12/21/2016	330	6	5.75	1180	0.78
Y1	5282_4703	12/21/2016	285	6	5	1350	2.37
Y1	6036_4705	12/21/2016	210	6	6.25	1615	0.33
Y1	6069_4692	12/21/2016	165	6	5.5	1655	3.9
Y1	7198_4720	12/21/2016	165	5	6.75	1860	0.4
Y1	7236_4715	12/21/2016	315	5	6.5	1685	0
Y1	8014_4714	12/21/2016	360	5	6.75	1630	1.7
Y1	8103_4694	12/21/2016	300	5	6	1335	0
Y1	9008_4712	12/21/2016	300	4	6	1625	0.74
Y1	9079_4698	12/21/2016	285	4	5.75	1355	1.43
Y1	0082_4721	12/22/2016	405	4	5	1470	0
Y1	0161_4706	12/22/2016	420	4	6.5	1615	3.04
Y1	0314_4707	12/22/2016	270	4	6.25	1750	0.76
Y1	1045_4711	12/22/2016	330	3	6.25	1615	1.74
Y1	1096_4693	12/22/2016	375	3	6	1440	2.16
Y1	1123_4717	12/22/2016	390	3	5	1175	0
Y1	2028_4713	12/22/2016	390	3	5.25	1390	0
Y1	2108_4695	12/22/2016	405	3	5.25	1465	0
Y1	3045_4700	12/22/2016	420	2	5	1735	3.2
Y1	3124_4696	12/22/2016	300	2	5.5	1195	2.64
Y1	4007_4718	12/22/2016	300	2	4.75	1415	2.68
Y1	4039_4719	12/22/2016	450	2	5	1280	2.14
Y1	4082_4702	12/22/2016	270	2	5	1070	3.31
Y1	5034_4701	12/22/2016	315	1	5	1220	2.56
Y1	5097_4704	12/22/2016	255	1	5.5	1330	2.51
Y1	5115_4709	12/22/2016	345	1	5.25	1095	0.45
Y1	5147_4716	12/22/2016	210	1	6	1345	3.51
Y1	5163_4699	12/22/2016	285	1	5.25	1165	0
Y1	5202_4710	12/22/2016	210	6	5.75	1665	0.09
Y1	5266_4708	12/22/2016	330	6	5.75	1180	2.36
Y1	5282_4703	12/22/2016	390	6	5	1350	3.03
Y1	6036_4705	12/22/2016	270	6	6.25	1615	0.34
Y1	6069_4692	12/22/2016	225	6	5.5	1655	2.67
Y1	7198_4720	12/22/2016	255	5	6.75	1860	2.91
Y1	7236_4715	12/22/2016	315	5	6.5	1685	0
Y1	8014_4714	12/22/2016	330	5	6.75	1630	2.59
Y1	8103_4694	12/22/2016	285	5	6	1335	0
Y1	9008_4712	12/22/2016	375	4	6	1625	0.73
Y1	9079_4698	12/22/2016	300	4	5.75	1355	4.96
Y1	0082_4721	12/23/2016	345	4	5	1470	0.04
Y1	0161_4706	12/23/2016	330	4	6.5	1615	2.3
Y1	0314_4707	12/23/2016	300	4	6.25	1750	0.64
Y1	1045_4711	12/23/2016	210	3	6.25	1615	3.96
Y1	1096_4693	12/23/2016	360	3	6	1440	2.29
Y1	1123_4717	12/23/2016	225	3	5	1175	0
Y1	2028_4713	12/23/2016	375	3	5.25	1390	0
Y1	2108_4695	12/23/2016	360	3	5.25	1465	0
Y1	3045_4700	12/23/2016	330	2	5	1735	3.45
Y1	3124_4696	12/23/2016	285	2	5.5	1195	2.25
Y1	4007_4718	12/23/2016	255	2	4.75	1415	3.74
Y1	4039_4719	12/23/2016	210	2	5	1280	5.12
Y1	4082_4702	12/23/2016	195	2	5	1070	2.38
Y1	5034_4701	12/23/2016	165	1	5	1220	3.35
Y1	5097_4704	12/23/2016	285	1	5.5	1330	0
Y1	5115_4709	12/23/2016	270	1	5.25	1095	2.4
Y1	5147_4716	12/23/2016	285	1	6	1345	0
Y1	5163_4699	12/23/2016	315	1	5.25	1165	0.03
Y1	5202_4710	12/23/2016	180	6	5.75	1665	0.51
Y1	5266_4708	12/23/2016	315	6	5.75	1180	0.69
Y1	5282_4703	12/23/2016	285	6	5	1350	0
Y1	6036_4705	12/23/2016	210	6	6.25	1615	1.39
Y1	6069_4692	12/23/2016	240	6	5.5	1655	2.54
Y1	7198_4720	12/23/2016	195	5	6.75	1860	0
Y1	7236_4715	12/23/2016	225	5	6.5	1685	0
Y1	8014_4714	12/23/2016	300	5	6.75	1630	1.78
Y1	8103_4694	12/23/2016	360	5	6	1335	0.4
Y1	9008_4712	12/23/2016	345	4	6	1625	1.51
Y1	9079_4698	12/23/2016	330	4	5.75	1355	0.45
Y1	0082_4721	12/24/2016	270	4	5	1470	0.02
Y1	0161_4706	12/24/2016	330	4	6.5	1615	1.9
Y1	0314_4707	12/24/2016	390	4	6.25	1750	3.14
Y1	1045_4711	12/24/2016	330	3	6.25	1615	0.92
Y1	1096_4693	12/24/2016	300	3	6	1440	1.75
Y1	1123_4717	12/24/2016	315	3	5	1175	0
Y1	2028_4713	12/24/2016	525	3	5.25	1390	0
Y1	2108_4695	12/24/2016	495	3	5.25	1465	0
Y1	3045_4700	12/24/2016	345	2	5	1735	2.37
Y1	3124_4696	12/24/2016	285	2	5.5	1195	0
Y1	4007_4718	12/24/2016	330	2	4.75	1415	4.98
Y1	4039_4719	12/24/2016	300	2	5	1280	2.13
Y1	4082_4702	12/24/2016	300	2	5	1070	2.25
Y1	5034_4701	12/24/2016	75	1	5	1220	6.31
Y1	5097_4704	12/24/2016	90	1	5.5	1330	0
Y1	5115_4709	12/24/2016	150	1	5.25	1095	0.94
Y1	5147_4716	12/24/2016	75	1	6	1345	1.44
Y1	5163_4699	12/24/2016	300	1	5.25	1165	0
Y1	5202_4710	12/24/2016	180	6	5.75	1665	1.2
Y1	5266_4708	12/24/2016	285	6	5.75	1180	1.43
Y1	5282_4703	12/24/2016	210	6	5	1350	9.8
Y1	6036_4705	12/24/2016	180	6	6.25	1615	0
Y1	6069_4692	12/24/2016	255	6	5.5	1655	5.23
Y1	7198_4720	12/24/2016	285	5	6.75	1860	0
Y1	7236_4715	12/24/2016	255	5	6.5	1685	0
Y1	8014_4714	12/24/2016	210	5	6.75	1630	0.03
Y1	8103_4694	12/24/2016	360	5	6	1335	0
Y1	9008_4712	12/24/2016	390	4	6	1625	0
Y1	9079_4698	12/24/2016	300	4	5.75	1355	3.94
Y1	0082_4721	12/25/2016	240	4	5	1470	0
Y1	0161_4706	12/25/2016	375	4	6.5	1615	1.09
Y1	0314_4707	12/25/2016	105	4	6.25	1750	0
Y1	1045_4711	12/25/2016	240	3	6.25	1615	1.24
Y1	1096_4693	12/25/2016	300	3	6	1440	1.27
Y1	1123_4717	12/25/2016	165	3	5	1175	0
Y1	2028_4713	12/25/2016	330	3	5.25	1390	0
Y1	2108_4695	12/25/2016	345	3	5.25	1465	0
Y1	3045_4700	12/25/2016	300	2	5	1735	0.03
Y1	3124_4696	12/25/2016	225	2	5.5	1195	1.1
Y1	4007_4718	12/25/2016	195	2	4.75	1415	1.63
Y1	4039_4719	12/25/2016	270	2	5	1280	0
Y1	4082_4702	12/25/2016	120	2	5	1070	1.75
Y1	5034_4701	12/25/2016	225	1	5	1220	2.03
Y1	5097_4704	12/25/2016	195	1	5.5	1330	2.29
Y1	5115_4709	12/25/2016	180	1	5.25	1095	0
Y1	5147_4716	12/25/2016	150	1	6	1345	1.67
Y1	5163_4699	12/25/2016	240	1	5.25	1165	0
Y1	5202_4710	12/25/2016	180	6	5.75	1665	0
Y1	5266_4708	12/25/2016	195	6	5.75	1180	0.43
Y1	5282_4703	12/25/2016	300	6	5	1350	0
Y1	6036_4705	12/25/2016	195	6	6.25	1615	0.17
Y1	6069_4692	12/25/2016	195	6	5.5	1655	1.28
Y1	7198_4720	12/25/2016	195	5	6.75	1860	0
Y1	7236_4715	12/25/2016	210	5	6.5	1685	0
Y1	8014_4714	12/25/2016	345	5	6.75	1630	0
Y1	8103_4694	12/25/2016	210	5	6	1335	0
Y1	9008_4712	12/25/2016	300	4	6	1625	0
Y1	9079_4698	12/25/2016	255	4	5.75	1355	1.35
Y1	0082_4721	12/26/2016	315	4	5	1470	0
Y1	0161_4706	12/26/2016	405	4	6.5	1615	2.76
Y1	0314_4707	12/26/2016	285	4	6.25	1750	0
Y1	1045_4711	12/26/2016	330	3	6.25	1615	0.65
Y1	1096_4693	12/26/2016	330	3	6	1440	0
Y1	1123_4717	12/26/2016	315	3	5	1175	0
Y1	2028_4713	12/26/2016	390	3	5.25	1390	0
Y1	2108_4695	12/26/2016	330	3	5.25	1465	0
Y1	3045_4700	12/26/2016	375	2	5	1735	0.02
Y1	3124_4696	12/26/2016	285	2	5.5	1195	0
Y1	4007_4718	12/26/2016	240	2	4.75	1415	0
Y1	4039_4719	12/26/2016	210	2	5	1280	2.45
Y1	4082_4702	12/26/2016	285	2	5	1070	4.48
Y1	5034_4701	12/26/2016	120	1	5	1220	5.94
Y1	5097_4704	12/26/2016	360	1	5.5	1330	0
Y1	5115_4709	12/26/2016	180	1	5.25	1095	2.82
Y1	5147_4716	12/26/2016	240	1	6	1345	1.89
Y1	5163_4699	12/26/2016	330	1	5.25	1165	0
Y1	5202_4710	12/26/2016	120	6	5.75	1665	0
Y1	5266_4708	12/26/2016	315	6	5.75	1180	2.16
Y1	5282_4703	12/26/2016	255	6	5	1350	0
Y1	6036_4705	12/26/2016	255	6	6.25	1615	0.12
Y1	6069_4692	12/26/2016	195	6	5.5	1655	0
Y1	7198_4720	12/26/2016	345	5	6.75	1860	0
Y1	7236_4715	12/26/2016	135	5	6.5	1685	0
Y1	8014_4714	12/26/2016	240	5	6.75	1630	1.35
Y1	8103_4694	12/26/2016	270	5	6	1335	0
Y1	9008_4712	12/26/2016	270	4	6	1625	0
Y1	9079_4698	12/26/2016	240	4	5.75	1355	0
Y1	0082_4721	12/27/2016	285	4	5	1470	0.07
Y1	0161_4706	12/27/2016	420	4	6.5	1615	1.07
Y1	0314_4707	12/27/2016	270	4	6.25	1750	1.39
Y1	1045_4711	12/27/2016	345	3	6.25	1615	0.04
Y1	1096_4693	12/27/2016	345	3	6	1440	1.73
Y1	1123_4717	12/27/2016	315	3	5	1175	0
Y1	2028_4713	12/27/2016	375	3	5.25	1390	0
Y1	2108_4695	12/27/2016	375	3	5.25	1465	0
Y1	3045_4700	12/27/2016	375	2	5	1735	0
Y1	3124_4696	12/27/2016	345	2	5.5	1195	1.26
Y1	4007_4718	12/27/2016	285	2	4.75	1415	3.29
Y1	4039_4719	12/27/2016	405	2	5	1280	1.35
Y1	4082_4702	12/27/2016	315	2	5	1070	1.13
Y1	5034_4701	12/27/2016	195	1	5	1220	0
Y1	5097_4704	12/27/2016	300	1	5.5	1330	0
Y1	5115_4709	12/27/2016	285	1	5.25	1095	0
Y1	5147_4716	12/27/2016	285	1	6	1345	2.62
Y1	5163_4699	12/27/2016	315	1	5.25	1165	0
Y1	5202_4710	12/27/2016	210	6	5.75	1665	0.63
Y1	5266_4708	12/27/2016	240	6	5.75	1180	0.28
Y1	5282_4703	12/27/2016	315	6	5	1350	6.77
Y1	6036_4705	12/27/2016	255	6	6.25	1615	0.49
Y1	6069_4692	12/27/2016	240	6	5.5	1655	4.31
Y1	7198_4720	12/27/2016	300	5	6.75	1860	0.35
Y1	7236_4715	12/27/2016	270	5	6.5	1685	0
Y1	8014_4714	12/27/2016	285	5	6.75	1630	2.1
Y1	8103_4694	12/27/2016	315	5	6	1335	0
Y1	9008_4712	12/27/2016	390	4	6	1625	0
Y1	9079_4698	12/27/2016	225	4	5.75	1355	1.58
Y1	0082_4721	12/28/2016	405	4	5	1470	0
Y1	0161_4706	12/28/2016	360	4	6.5	1615	2.98
Y1	0314_4707	12/28/2016	330	4	6.25	1750	0
Y1	1045_4711	12/28/2016	315	3	6.25	1615	0.92
Y1	1096_4693	12/28/2016	345	3	6	1440	1.43
Y1	1123_4717	12/28/2016	360	3	5	1175	0
Y1	2028_4713	12/28/2016	510	3	5.25	1390	0
Y1	2108_4695	12/28/2016	450	3	5.25	1465	0
Y1	3045_4700	12/28/2016	375	2	5	1735	0
Y1	3124_4696	12/28/2016	345	2	5.5	1195	1.85
Y1	4007_4718	12/28/2016	270	2	4.75	1415	0
Y1	4039_4719	12/28/2016	315	2	5	1280	1.61
Y1	4082_4702	12/28/2016	240	2	5	1070	3.97
Y1	5034_4701	12/28/2016	210	1	5	1220	0
Y1	5097_4704	12/28/2016	375	1	5.5	1330	0
Y1	5115_4709	12/28/2016	210	1	5.25	1095	0
Y1	5147_4716	12/28/2016	195	1	6	1345	4.17
Y1	5163_4699	12/28/2016	255	1	5.25	1165	0
Y1	5202_4710	12/28/2016	240	6	5.75	1665	1.76
Y1	5266_4708	12/28/2016	285	6	5.75	1180	0
Y1	5282_4703	12/28/2016	330	6	5	1350	0.82
Y1	6036_4705	12/28/2016	270	6	6.25	1615	0
Y1	6069_4692	12/28/2016	135	6	5.5	1655	0
Y1	7198_4720	12/28/2016	345	5	6.75	1860	0
Y1	7236_4715	12/28/2016	345	5	6.5	1685	0
Y1	8014_4714	12/28/2016	270	5	6.75	1630	0
Y1	8103_4694	12/28/2016	360	5	6	1335	0
Y1	9008_4712	12/28/2016	450	4	6	1625	0
Y1	9079_4698	12/28/2016	315	4	5.75	1355	2.71
Y1	0082_4721	12/29/2016	375	4	5	1470	0
Y1	0161_4706	12/29/2016	450	4	6.5	1615	3.9
Y1	0314_4707	12/29/2016	210	4	6.25	1750	1.51
Y1	1045_4711	12/29/2016	285	3	6.25	1615	0.32
Y1	1096_4693	12/29/2016	450	3	6	1440	1.26
Y1	1123_4717	12/29/2016	345	3	5	1175	0
Y1	2028_4713	12/29/2016	480	3	5.25	1390	0
Y1	2108_4695	12/29/2016	360	3	5.25	1465	0
Y1	3045_4700	12/29/2016	330	2	5	1735	0.9
Y1	3124_4696	12/29/2016	285	2	5.5	1195	1.01
Y1	4007_4718	12/29/2016	210	2	4.75	1415	0.76
Y1	4039_4719	12/29/2016	330	2	5	1280	0.34
Y1	4082_4702	12/29/2016	345	2	5	1070	0
Y1	5034_4701	12/29/2016	270	1	5	1220	1.9
Y1	5097_4704	12/29/2016	300	1	5.5	1330	1.09
Y1	5115_4709	12/29/2016	330	1	5.25	1095	2.43
Y1	5147_4716	12/29/2016	150	1	6	1345	1.73
Y1	5163_4699	12/29/2016	255	1	5.25	1165	0.02
Y1	5202_4710	12/29/2016	120	6	5.75	1665	0.7
Y1	5266_4708	12/29/2016	270	6	5.75	1180	1.29
Y1	5282_4703	12/29/2016	255	6	5	1350	1.15
Y1	6036_4705	12/29/2016	120	6	6.25	1615	0
Y1	6069_4692	12/29/2016	225	6	5.5	1655	4.27
Y1	7198_4720	12/29/2016	225	5	6.75	1860	0
Y1	7236_4715	12/29/2016	180	5	6.5	1685	0
Y1	8014_4714	12/29/2016	270	5	6.75	1630	3.52
Y1	8103_4694	12/29/2016	300	5	6	1335	0
Y1	9008_4712	12/29/2016	315	4	6	1625	1.53
Y1	9079_4698	12/29/2016	255	4	5.75	1355	1.88
Y1	0082_4721	12/30/2016	240	4	5	1470	0
Y1	0161_4706	12/30/2016	315	4	6.5	1615	2.56
Y1	0314_4707	12/30/2016	300	4	6.25	1750	0
Y1	1045_4711	12/30/2016	255	3	6.25	1615	0
Y1	1096_4693	12/30/2016	390	3	6	1440	2.55
Y1	1123_4717	12/30/2016	225	3	5	1175	0
Y1	2028_4713	12/30/2016	375	3	5.25	1390	0
Y1	2108_4695	12/30/2016	375	3	5.25	1465	0
Y1	3045_4700	12/30/2016	435	2	5	1735	0.64
Y1	3124_4696	12/30/2016	285	2	5.5	1195	1.72
Y1	4007_4718	12/30/2016	255	2	4.75	1415	2.08
Y1	4039_4719	12/30/2016	315	2	5	1280	0
Y1	4082_4702	12/30/2016	270	2	5	1070	0.73
Y1	5034_4701	12/30/2016	225	1	5	1220	0
Y1	5097_4704	12/30/2016	195	1	5.5	1330	0.45
Y1	5115_4709	12/30/2016	255	1	5.25	1095	0
Y1	5147_4716	12/30/2016	165	1	6	1345	0
Y1	5163_4699	12/30/2016	180	1	5.25	1165	0
Y1	5202_4710	12/30/2016	120	6	5.75	1665	0
Y1	5266_4708	12/30/2016	300	6	5.75	1180	0.82
Y1	5282_4703	12/30/2016	210	6	5	1350	0
Y1	6036_4705	12/30/2016	195	6	6.25	1615	0
Y1	6069_4692	12/30/2016	180	6	5.5	1655	0
Y1	7198_4720	12/30/2016	285	5	6.75	1860	0
Y1	7236_4715	12/30/2016	135	5	6.5	1685	0
Y1	8014_4714	12/30/2016	270	5	6.75	1630	0.87
Y1	8103_4694	12/30/2016	225	5	6	1335	0
Y1	9008_4712	12/30/2016	420	4	6	1625	0.48
Y1	9079_4698	12/30/2016	330	4	5.75	1355	2.27
Y1	0082_4721	12/31/2016	300	4	5	1470	0.09
Y1	0161_4706	12/31/2016	315	4	6.5	1615	4.3
Y1	0314_4707	12/31/2016	315	4	6.25	1750	1.05
Y1	1045_4711	12/31/2016	360	3	6.25	1615	0.96
Y1	1096_4693	12/31/2016	300	3	6	1440	0.1
Y1	1123_4717	12/31/2016	240	3	5	1175	0
Y1	2028_4713	12/31/2016	420	3	5.25	1390	0
Y1	2108_4695	12/31/2016	405	3	5.25	1465	0
Y1	3045_4700	12/31/2016	465	2	5	1735	2.97
Y1	3124_4696	12/31/2016	255	2	5.5	1195	2.23
Y1	4007_4718	12/31/2016	270	2	4.75	1415	0
Y1	4039_4719	12/31/2016	255	2	5	1280	2.07
Y1	4082_4702	12/31/2016	300	2	5	1070	0
Y1	5034_4701	12/31/2016	180	1	5	1220	2.58
Y1	5097_4704	12/31/2016	240	1	5.5	1330	0
Y1	5115_4709	12/31/2016	270	1	5.25	1095	1.99
Y1	5147_4716	12/31/2016	225	1	6	1345	0
Y1	5163_4699	12/31/2016	270	1	5.25	1165	0
Y1	5202_4710	12/31/2016	225	6	5.75	1665	0
Y1	5266_4708	12/31/2016	255	6	5.75	1180	0.46
Y1	5282_4703	12/31/2016	315	6	5	1350	2.74
Y1	6036_4705	12/31/2016	255	6	6.25	1615	0.26
Y1	6069_4692	12/31/2016	120	6	5.5	1655	4.77
Y1	7198_4720	12/31/2016	360	5	6.75	1860	0
Y1	7236_4715	12/31/2016	150	5	6.5	1685	0
Y1	8014_4714	12/31/2016	285	5	6.75	1630	3.01
Y1	8103_4694	12/31/2016	270	5	6	1335	0
Y1	9008_4712	12/31/2016	315	4	6	1625	2.64
Y1	9079_4698	12/31/2016	240	4	5.75	1355	4.92
Y1	0082_4721	1/1/2017	420	4	5	1470	0
Y1	0161_4706	1/1/2017	405	4	6.5	1615	0
Y1	0314_4707	1/1/2017	180	4	6.25	1750	0
Y1	1045_4711	1/1/2017	300	3	6.25	1615	0.01
Y1	1096_4693	1/1/2017	345	3	6	1440	0.81
Y1	1123_4717	1/1/2017	270	3	5	1175	0
Y1	2028_4713	1/1/2017	375	3	5.25	1390	0
Y1	2108_4695	1/1/2017	330	3	5.25	1465	0
Y1	3045_4700	1/1/2017	315	2	5	1735	0
Y1	3124_4696	1/1/2017	300	2	5.5	1195	0
Y1	4007_4718	1/1/2017	210	2	4.75	1415	0.55
Y1	4039_4719	1/1/2017	270	2	5	1280	0
Y1	4082_4702	1/1/2017	285	2	5	1070	2.52
Y1	5034_4701	1/1/2017	225	1	5	1220	0
Y1	5097_4704	1/1/2017	270	1	5.5	1330	0
Y1	5115_4709	1/1/2017	180	1	5.25	1095	0
Y1	5147_4716	1/1/2017	270	1	6	1345	0.92
Y1	5163_4699	1/1/2017	390	1	5.25	1165	0
Y1	5202_4710	1/1/2017	75	6	5.75	1665	0
Y1	5266_4708	1/1/2017	300	6	5.75	1180	0
Y1	5282_4703	1/1/2017	180	6	5	1350	0
Y1	6036_4705	1/1/2017	135	6	6.25	1615	0
Y1	6069_4692	1/1/2017	135	6	5.5	1655	0
Y1	7198_4720	1/1/2017	225	5	6.75	1860	0.07
Y1	7236_4715	1/1/2017	150	5	6.5	1685	0
Y1	8014_4714	1/1/2017	315	5	6.75	1630	0
Y1	8103_4694	1/1/2017	315	5	6	1335	0
Y1	9008_4712	1/1/2017	345	4	6	1625	0
Y1	9079_4698	1/1/2017	270	4	5.75	1355	5.14
Y1	0082_4721	1/2/2017	315	4	5	1470	0.93
Y1	0161_4706	1/2/2017	375	4	6.5	1615	4.68
Y1	0314_4707	1/2/2017	180	4	6.25	1750	0
Y1	1045_4711	1/2/2017	375	3	6.25	1615	0.01
Y1	1096_4693	1/2/2017	390	3	6	1440	0
Y1	1123_4717	1/2/2017	270	3	5	1175	0
Y1	2028_4713	1/2/2017	435	3	5.25	1390	0.06
Y1	2108_4695	1/2/2017	510	3	5.25	1465	0
Y1	3045_4700	1/2/2017	330	2	5	1735	1.76
Y1	3124_4696	1/2/2017	195	2	5.5	1195	6.95
Y1	4007_4718	1/2/2017	180	2	4.75	1415	0.06
Y1	4039_4719	1/2/2017	210	2	5	1280	2.06
Y1	4082_4702	1/2/2017	180	2	5	1070	4.59
Y1	5034_4701	1/2/2017	240	1	5	1220	0
Y1	5097_4704	1/2/2017	375	1	5.5	1330	0.59
Y1	5115_4709	1/2/2017	135	1	5.25	1095	3.17
Y1	5147_4716	1/2/2017	165	1	6	1345	2.07
Y1	5163_4699	1/2/2017	120	1	5.25	1165	0.01
Y1	5202_4710	1/2/2017	165	6	5.75	1665	4.35
Y1	5266_4708	1/2/2017	285	6	5.75	1180	1.88
Y1	5282_4703	1/2/2017	330	6	5	1350	1.81
Y1	6036_4705	1/2/2017	180	6	6.25	1615	0.06
Y1	6069_4692	1/2/2017	225	6	5.5	1655	4.29
Y1	7198_4720	1/2/2017	135	5	6.75	1860	0
Y1	7236_4715	1/2/2017	90	5	6.5	1685	0
Y1	8014_4714	1/2/2017	465	5	6.75	1630	1.59
Y1	8103_4694	1/2/2017	390	5	6	1335	0.01
Y1	9008_4712	1/2/2017	360	4	6	1625	0
Y1	9079_4698	1/2/2017	240	4	5.75	1355	1.57
Y1	0082_4721	1/3/2017	270	4	5	1470	1.38
Y1	0161_4706	1/3/2017	300	4	6.5	1615	5.95
Y1	0314_4707	1/3/2017	195	4	6.25	1750	0
Y1	1045_4711	1/3/2017	240	3	6.25	1615	3.38
Y1	1096_4693	1/3/2017	360	3	6	1440	1.61
Y1	1123_4717	1/3/2017	240	3	5	1175	0
Y1	2028_4713	1/3/2017	300	3	5.25	1390	0.04
Y1	2108_4695	1/3/2017	315	3	5.25	1465	0
Y1	3045_4700	1/3/2017	375	2	5	1735	0.51
Y1	3124_4696	1/3/2017	225	2	5.5	1195	0.03
Y1	4007_4718	1/3/2017	150	2	4.75	1415	2.08
Y1	4039_4719	1/3/2017	225	2	5	1280	1.23
Y1	4082_4702	1/3/2017	150	2	5	1070	2.62
Y1	5034_4701	1/3/2017	120	1	5	1220	3.25
Y1	5097_4704	1/3/2017	180	1	5.5	1330	0
Y1	5115_4709	1/3/2017	135	1	5.25	1095	1.26
Y1	5147_4716	1/3/2017	105	1	6	1345	1.78
Y1	5163_4699	1/3/2017	225	1	5.25	1165	0
Y1	5202_4710	1/3/2017	75	6	5.75	1665	0.14
Y1	5266_4708	1/3/2017	270	6	5.75	1180	2.05
Y1	5282_4703	1/3/2017	165	6	5	1350	4.81
Y1	6036_4705	1/3/2017	135	6	6.25	1615	0.52
Y1	6069_4692	1/3/2017	105	6	5.5	1655	4.15
Y1	7198_4720	1/3/2017	135	5	6.75	1860	0
Y1	7236_4715	1/3/2017	165	5	6.5	1685	0
Y1	8014_4714	1/3/2017	435	5	6.75	1630	0
Y1	8103_4694	1/3/2017	285	5	6	1335	0
Y1	9008_4712	1/3/2017	345	4	6	1625	0.22
Y1	9079_4698	1/3/2017	285	4	5.75	1355	2.75
Y1	0082_4721	1/4/2017	405	4	5	1470	0
Y1	0161_4706	1/4/2017	270	4	6.5	1615	0.88
Y1	0314_4707	1/4/2017	135	4	6.25	1750	1.17
Y1	1045_4711	1/4/2017	420	3	6.25	1615	1.4
Y1	1096_4693	1/4/2017	300	3	6	1440	0
Y1	1123_4717	1/4/2017	135	3	5	1175	0
Y1	2028_4713	1/4/2017	315	3	5.25	1390	0
Y1	2108_4695	1/4/2017	390	3	5.25	1465	0
Y1	3045_4700	1/4/2017	285	2	5	1735	0
Y1	3124_4696	1/4/2017	225	2	5.5	1195	0
Y1	4007_4718	1/4/2017	135	2	4.75	1415	0
Y1	4039_4719	1/4/2017	210	2	5	1280	0
Y1	4082_4702	1/4/2017	105	2	5	1070	0
Y1	5034_4701	1/4/2017	150	1	5	1220	4.83
Y1	5097_4704	1/4/2017	285	1	5.5	1330	4.34
Y1	5115_4709	1/4/2017	90	1	5.25	1095	1.58
Y1	5147_4716	1/4/2017	15	1	6	1345	2.82
Y1	5163_4699	1/4/2017	285	1	5.25	1165	0
Y1	5202_4710	1/4/2017	75	6	5.75	1665	0.01
Y1	5266_4708	1/4/2017	180	6	5.75	1180	1.23
Y1	5282_4703	1/4/2017	315	6	5	1350	0
Y1	6036_4705	1/4/2017	180	6	6.25	1615	0
Y1	6069_4692	1/4/2017	105	6	5.5	1655	0.11
Y1	7198_4720	1/4/2017	150	5	6.75	1860	0
Y1	7236_4715	1/4/2017	135	5	6.5	1685	0
Y1	8014_4714	1/4/2017	225	5	6.75	1630	4.72
Y1	8103_4694	1/4/2017	240	5	6	1335	0
Y1	9008_4712	1/4/2017	285	4	6	1625	0.9
Y1	9079_4698	1/4/2017	165	4	5.75	1355	0
Y1	0082_4721	1/5/2017	210	4	5	1470	0
Y1	0161_4706	1/5/2017	300	4	6.5	1615	3.7
Y1	0314_4707	1/5/2017	240	4	6.25	1750	1.67
Y1	1045_4711	1/5/2017	300	3	6.25	1615	1.95
Y1	1096_4693	1/5/2017	300	3	6	1440	2.1
Y1	1123_4717	1/5/2017	285	3	5	1175	0
Y1	2028_4713	1/5/2017	360	3	5.25	1390	0
Y1	2108_4695	1/5/2017	330	3	5.25	1465	0
Y1	3045_4700	1/5/2017	345	2	5	1735	0.79
Y1	3124_4696	1/5/2017	210	2	5.5	1195	0
Y1	4007_4718	1/5/2017	210	2	4.75	1415	3.37
Y1	4039_4719	1/5/2017	240	2	5	1280	3.16
Y1	4082_4702	1/5/2017	120	2	5	1070	2.3
Y1	5034_4701	1/5/2017	225	1	5	1220	2.2
Y1	5097_4704	1/5/2017	225	1	5.5	1330	0
Y1	5115_4709	1/5/2017	135	1	5.25	1095	1.6
Y1	5147_4716	1/5/2017	180	1	6	1345	0.74
Y1	5163_4699	1/5/2017	210	1	5.25	1165	0
Y1	5202_4710	1/5/2017	180	6	5.75	1665	0
Y1	5266_4708	1/5/2017	315	6	5.75	1180	1.55
Y1	5282_4703	1/5/2017	225	6	5	1350	2.61
Y1	6036_4705	1/5/2017	225	6	6.25	1615	1.66
Y1	6069_4692	1/5/2017	210	6	5.5	1655	4.18
Y1	7198_4720	1/5/2017	270	5	6.75	1860	4.74
Y1	7236_4715	1/5/2017	255	5	6.5	1685	0
Y1	8014_4714	1/5/2017	465	5	6.75	1630	1.15
Y1	8103_4694	1/5/2017	255	5	6	1335	0
Y1	9008_4712	1/5/2017	360	4	6	1625	0.05
Y1	9079_4698	1/5/2017	210	4	5.75	1355	3.16
Y1	0082_4721	1/6/2017	210	4	5	1470	0
Y1	0161_4706	1/6/2017	315	4	6.5	1615	4.2
Y1	0314_4707	1/6/2017	240	4	6.25	1750	1.81
Y1	1045_4711	1/6/2017	330	3	6.25	1615	1.78
Y1	1096_4693	1/6/2017	375	3	6	1440	0.62
Y1	1123_4717	1/6/2017	180	3	5	1175	0
Y1	2028_4713	1/6/2017	345	3	5.25	1390	0
Y1	2108_4695	1/6/2017	360	3	5.25	1465	0
Y1	3045_4700	1/6/2017	525	2	5	1735	0.23
Y1	3124_4696	1/6/2017	225	2	5.5	1195	2.5
Y1	4007_4718	1/6/2017	240	2	4.75	1415	0.09
Y1	4039_4719	1/6/2017	165	2	5	1280	2.22
Y1	4082_4702	1/6/2017	195	2	5	1070	2.04
Y1	5034_4701	1/6/2017	255	1	5	1220	1.85
Y1	5097_4704	1/6/2017	255	1	5.5	1330	0.15
Y1	5115_4709	1/6/2017	120	1	5.25	1095	3.55
Y1	5147_4716	1/6/2017	90	1	6	1345	4.67
Y1	5163_4699	1/6/2017	150	1	5.25	1165	0
Y1	5202_4710	1/6/2017	45	6	5.75	1665	0
Y1	5266_4708	1/6/2017	315	6	5.75	1180	1.56
Y1	5282_4703	1/6/2017	225	6	5	1350	4.06
Y1	6036_4705	1/6/2017	210	6	6.25	1615	0.68
Y1	6069_4692	1/6/2017	105	6	5.5	1655	2.09
Y1	7198_4720	1/6/2017	150	5	6.75	1860	0
Y1	7236_4715	1/6/2017	180	5	6.5	1685	0
Y1	8014_4714	1/6/2017	420	5	6.75	1630	2.34
Y1	8103_4694	1/6/2017	360	5	6	1335	0
Y1	9008_4712	1/6/2017	390	4	6	1625	0.54
Y1	9079_4698	1/6/2017	240	4	5.75	1355	3.01
Y1	0082_4721	1/7/2017	300	4	5	1470	0
Y1	0161_4706	1/7/2017	135	4	6.5	1615	0.7
Y1	0314_4707	1/7/2017	75	4	6.25	1750	0
Y1	1045_4711	1/7/2017	270	3	6.25	1615	1.63
Y1	1096_4693	1/7/2017	285	3	6	1440	3.02
Y1	1123_4717	1/7/2017	240	3	5	1175	0
Y1	2028_4713	1/7/2017	330	3	5.25	1390	0
Y1	2108_4695	1/7/2017	330	3	5.25	1465	0
Y1	3045_4700	1/7/2017	420	2	5	1735	1.75
Y1	3124_4696	1/7/2017	180	2	5.5	1195	1.44
Y1	4007_4718	1/7/2017	195	2	4.75	1415	4.43
Y1	4039_4719	1/7/2017	270	2	5	1280	1.31
Y1	4082_4702	1/7/2017	135	2	5	1070	2.23
Y1	5034_4701	1/7/2017	225	1	5	1220	3.24
Y1	5097_4704	1/7/2017	120	1	5.5	1330	0.68
Y1	5115_4709	1/7/2017	135	1	5.25	1095	2.73
Y1	5147_4716	1/7/2017	225	1	6	1345	1.24
Y1	5163_4699	1/7/2017	255	1	5.25	1165	0.03
Y1	5202_4710	1/7/2017	120	6	5.75	1665	0
Y1	5266_4708	1/7/2017	300	6	5.75	1180	1.97
Y1	5282_4703	1/7/2017	180	6	5	1350	2.38
Y1	6036_4705	1/7/2017	315	6	6.25	1615	0.31
Y1	6069_4692	1/7/2017	15	6	5.5	1655	0
Y1	7198_4720	1/7/2017	165	5	6.75	1860	0
Y1	7236_4715	1/7/2017	225	5	6.5	1685	0
Y1	8014_4714	1/7/2017	360	5	6.75	1630	4.08
Y1	8103_4694	1/7/2017	285	5	6	1335	0.59
Y1	9008_4712	1/7/2017	345	4	6	1625	1.53
Y1	9079_4698	1/7/2017	135	4	5.75	1355	2.65
Y1	0082_4721	1/8/2017	285	4	5	1470	0
Y1	0161_4706	1/8/2017	285	4	6.5	1615	0.52
Y1	0314_4707	1/8/2017	180	4	6.25	1750	0
Y1	1045_4711	1/8/2017	360	3	6.25	1615	0
Y1	1096_4693	1/8/2017	480	3	6	1440	0.29
Y1	1123_4717	1/8/2017	165	3	5	1175	0
Y1	2028_4713	1/8/2017	360	3	5.25	1390	0
Y1	2108_4695	1/8/2017	435	3	5.25	1465	0
Y1	3045_4700	1/8/2017	390	2	5	1735	0.86
Y1	3124_4696	1/8/2017	135	2	5.5	1195	0.02
Y1	4007_4718	1/8/2017	90	2	4.75	1415	0.63
Y1	4039_4719	1/8/2017	75	2	5	1280	0.1
Y1	4082_4702	1/8/2017	270	2	5	1070	2.64
Y1	5034_4701	1/8/2017	270	1	5	1220	1.35
Y1	5097_4704	1/8/2017	165	1	5.5	1330	0.57
Y1	5115_4709	1/8/2017	150	1	5.25	1095	3.41
Y1	5147_4716	1/8/2017	120	1	6	1345	0.83
Y1	5163_4699	1/8/2017	180	1	5.25	1165	0
Y1	5202_4710	1/8/2017	90	6	5.75	1665	0
Y1	5266_4708	1/8/2017	285	6	5.75	1180	0.63
Y1	5282_4703	1/8/2017	330	6	5	1350	0.98
Y1	6036_4705	1/8/2017	135	6	6.25	1615	0
Y1	6069_4692	1/8/2017	195	6	5.5	1655	1.87
Y1	7198_4720	1/8/2017	330	5	6.75	1860	1.93
Y1	7236_4715	1/8/2017	135	5	6.5	1685	0
Y1	8014_4714	1/8/2017	435	5	6.75	1630	2.88
Y1	8103_4694	1/8/2017	405	5	6	1335	0
Y1	9008_4712	1/8/2017	285	4	6	1625	0.36
Y1	9079_4698	1/8/2017	195	4	5.75	1355	2.14
Y1	0082_4721	1/9/2017	255	4	5	1470	0
Y1	0161_4706	1/9/2017	180	4	6.5	1615	6.93
Y1	0314_4707	1/9/2017	150	4	6.25	1750	0.63
Y1	1045_4711	1/9/2017	330	3	6.25	1615	0
Y1	1096_4693	1/9/2017	450	3	6	1440	0.61
Y1	1123_4717	1/9/2017	165	3	5	1175	0
Y1	2028_4713	1/9/2017	360	3	5.25	1390	0
Y1	2108_4695	1/9/2017	300	3	5.25	1465	0
Y1	3045_4700	1/9/2017	390	2	5	1735	0.8
Y1	3124_4696	1/9/2017	105	2	5.5	1195	2.91
Y1	4007_4718	1/9/2017	240	2	4.75	1415	0.29
Y1	4039_4719	1/9/2017	150	2	5	1280	3.06
Y1	4082_4702	1/9/2017	195	2	5	1070	0
Y1	5034_4701	1/9/2017	165	1	5	1220	2.83
Y1	5097_4704	1/9/2017	240	1	5.5	1330	1.27
Y1	5115_4709	1/9/2017	150	1	5.25	1095	4.48
Y1	5147_4716	1/9/2017	180	1	6	1345	1.24
Y1	5163_4699	1/9/2017	270	1	5.25	1165	0
Y1	5202_4710	1/9/2017	120	6	5.75	1665	0
Y1	5266_4708	1/9/2017	315	6	5.75	1180	1.73
Y1	5282_4703	1/9/2017	240	6	5	1350	2.08
Y1	6036_4705	1/9/2017	165	6	6.25	1615	0
Y1	6069_4692	1/9/2017	75	6	5.5	1655	3.31
Y1	7198_4720	1/9/2017	165	5	6.75	1860	0
Y1	7236_4715	1/9/2017	255	5	6.5	1685	0
Y1	8014_4714	1/9/2017	390	5	6.75	1630	2.17
Y1	8103_4694	1/9/2017	315	5	6	1335	0.12
Y1	9008_4712	1/9/2017	300	4	6	1625	0
Y1	9079_4698	1/9/2017	60	4	5.75	1355	11.36
Y1	0082_4721	1/10/2017	360	4	5	1470	0
Y1	0161_4706	1/10/2017	270	4	6.5	1615	1.02
Y1	0314_4707	1/10/2017	105	4	6.25	1750	0.06
Y1	1045_4711	1/10/2017	345	3	6.25	1615	0.45
Y1	1096_4693	1/10/2017	375	3	6	1440	0.87
Y1	1123_4717	1/10/2017	225	3	5	1175	0
Y1	2028_4713	1/10/2017	315	3	5.25	1390	0
Y1	2108_4695	1/10/2017	360	3	5.25	1465	0
Y1	3045_4700	1/10/2017	240	2	5	1735	0.94
Y1	3124_4696	1/10/2017	150	2	5.5	1195	2.8
Y1	4007_4718	1/10/2017	210	2	4.75	1415	1.83
Y1	4039_4719	1/10/2017	120	2	5	1280	2.45
Y1	4082_4702	1/10/2017	105	2	5	1070	2.01
Y1	5034_4701	1/10/2017	270	1	5	1220	0.85
Y1	5097_4704	1/10/2017	270	1	5.5	1330	0.53
Y1	5115_4709	1/10/2017	120	1	5.25	1095	2.88
Y1	5147_4716	1/10/2017	75	1	6	1345	4.39
Y1	5163_4699	1/10/2017	195	1	5.25	1165	0.96
Y1	5202_4710	1/10/2017	90	6	5.75	1665	0
Y1	5266_4708	1/10/2017	255	6	5.75	1180	0.68
Y1	5282_4703	1/10/2017	270	6	5	1350	3.28
Y1	6036_4705	1/10/2017	150	6	6.25	1615	0
Y1	6069_4692	1/10/2017	135	6	5.5	1655	2.15
Y1	7198_4720	1/10/2017	300	5	6.75	1860	0.44
Y1	7236_4715	1/10/2017	195	5	6.5	1685	0
Y1	8014_4714	1/10/2017	255	5	6.75	1630	0.6
Y1	8103_4694	1/10/2017	210	5	6	1335	0
Y1	9008_4712	1/10/2017	225	4	6	1625	0
Y1	9079_4698	1/10/2017	165	4	5.75	1355	1.96
Y1	0082_4721	1/11/2017	180	4	5	1470	0
Y1	0161_4706	1/11/2017	255	4	6.5	1615	2.77
Y1	0314_4707	1/11/2017	180	4	6.25	1750	0.11
Y1	1045_4711	1/11/2017	360	3	6.25	1615	1.43
Y1	1096_4693	1/11/2017	240	3	6	1440	0
Y1	1123_4717	1/11/2017	375	3	5	1175	0
Y1	2028_4713	1/11/2017	345	3	5.25	1390	0
Y1	2108_4695	1/11/2017	255	3	5.25	1465	0
Y1	3045_4700	1/11/2017	375	2	5	1735	0
Y1	3124_4696	1/11/2017	135	2	5.5	1195	0
Y1	4007_4718	1/11/2017	150	2	4.75	1415	1.26
Y1	4039_4719	1/11/2017	180	2	5	1280	0.1
Y1	4082_4702	1/11/2017	195	2	5	1070	2.33
Y1	5034_4701	1/11/2017	90	1	5	1220	5.64
Y1	5097_4704	1/11/2017	210	1	5.5	1330	2.07
Y1	5115_4709	1/11/2017	225	1	5.25	1095	3.99
Y1	5147_4716	1/11/2017	180	1	6	1345	0.49
Y1	5163_4699	1/11/2017	330	1	5.25	1165	0.29
Y1	5202_4710	1/11/2017	60	6	5.75	1665	0
Y1	5266_4708	1/11/2017	210	6	5.75	1180	0
Y1	5282_4703	1/11/2017	255	6	5	1350	4.96
Y1	6036_4705	1/11/2017	165	6	6.25	1615	0
Y1	6069_4692	1/11/2017	180	6	5.5	1655	4.76
Y1	7198_4720	1/11/2017	300	5	6.75	1860	0
Y1	7236_4715	1/11/2017	255	5	6.5	1685	0
Y1	8014_4714	1/11/2017	240	5	6.75	1630	0
Y1	8103_4694	1/11/2017	360	5	6	1335	0
Y1	9008_4712	1/11/2017	210	4	6	1625	0
Y1	9079_4698	1/11/2017	105	4	5.75	1355	2.57
Y1	0082_4721	1/12/2017	240	4	5	1470	0
Y1	0161_4706	1/12/2017	285	4	6.5	1615	2.48
Y1	0314_4707	1/12/2017	285	4	6.25	1750	2.23
Y1	1045_4711	1/12/2017	390	3	6.25	1615	0
Y1	1096_4693	1/12/2017	405	3	6	1440	1.11
Y1	1123_4717	1/12/2017	405	3	5	1175	0
Y1	2028_4713	1/12/2017	405	3	5.25	1390	0
Y1	2108_4695	1/12/2017	375	3	5.25	1465	0
Y1	3045_4700	1/12/2017	375	2	5	1735	0.02
Y1	3124_4696	1/12/2017	180	2	5.5	1195	5.56
Y1	4007_4718	1/12/2017	150	2	4.75	1415	4.44
Y1	4039_4719	1/12/2017	270	2	5	1280	0
Y1	4082_4702	1/12/2017	255	2	5	1070	2.07
Y1	5034_4701	1/12/2017	300	1	5	1220	2.61
Y1	5097_4704	1/12/2017	300	1	5.5	1330	0
Y1	5115_4709	1/12/2017	390	1	5.25	1095	1.43
Y1	5147_4716	1/12/2017	225	1	6	1345	0
Y1	5163_4699	1/12/2017	285	1	5.25	1165	0
Y1	5202_4710	1/12/2017	135	6	5.75	1665	0
Y1	5266_4708	1/12/2017	405	6	5.75	1180	1
Y1	5282_4703	1/12/2017	210	6	5	1350	1.5
Y1	6036_4705	1/12/2017	285	6	6.25	1615	0.22
Y1	6069_4692	1/12/2017	270	6	5.5	1655	3.98
Y1	7198_4720	1/12/2017	240	5	6.75	1860	0.17
Y1	7236_4715	1/12/2017	195	5	6.5	1685	2.13
Y1	8014_4714	1/12/2017	390	5	6.75	1630	2.37
Y1	8103_4694	1/12/2017	420	5	6	1335	0.96
Y1	9008_4712	1/12/2017	390	4	6	1625	0.35
Y1	9079_4698	1/12/2017	300	4	5.75	1355	5.34
Y1	0082_4721	1/13/2017	270	4	5	1470	0
Y1	0161_4706	1/13/2017	285	4	6.5	1615	3.99
Y1	0314_4707	1/13/2017	315	4	6.25	1750	1.28
Y1	1045_4711	1/13/2017	315	3	6.25	1615	0.64
Y1	1096_4693	1/13/2017	360	3	6	1440	0.91
Y1	1123_4717	1/13/2017	345	3	5	1175	0
Y1	2028_4713	1/13/2017	435	3	5.25	1390	0
Y1	2108_4695	1/13/2017	420	3	5.25	1465	0
Y1	3045_4700	1/13/2017	315	2	5	1735	1.29
Y1	3124_4696	1/13/2017	255	2	5.5	1195	2.16
Y1	4007_4718	1/13/2017	270	2	4.75	1415	2.06
Y1	4039_4719	1/13/2017	300	2	5	1280	3.97
Y1	4082_4702	1/13/2017	75	2	5	1070	3.51
Y1	5034_4701	1/13/2017	255	1	5	1220	3.58
Y1	5097_4704	1/13/2017	210	1	5.5	1330	2.36
Y1	5115_4709	1/13/2017	210	1	5.25	1095	2.31
Y1	5147_4716	1/13/2017	240	1	6	1345	2.04
Y1	5163_4699	1/13/2017	210	1	5.25	1165	0.05
Y1	5202_4710	1/13/2017	30	6	5.75	1665	0
Y1	5266_4708	1/13/2017	300	6	5.75	1180	4.54
Y1	5282_4703	1/13/2017	300	6	5	1350	3.94
Y1	6036_4705	1/13/2017	300	6	6.25	1615	0.74
Y1	6069_4692	1/13/2017	105	6	5.5	1655	2.75
Y1	7198_4720	1/13/2017	210	5	6.75	1860	0
Y1	7236_4715	1/13/2017	105	5	6.5	1685	0
Y1	8014_4714	1/13/2017	450	5	6.75	1630	1.92
Y1	8103_4694	1/13/2017	315	5	6	1335	0
Y1	9008_4712	1/13/2017	270	4	6	1625	1.63
Y1	9079_4698	1/13/2017	195	4	5.75	1355	1.54
Y1	0082_4721	1/14/2017	270	4	5	1470	0
Y1	0161_4706	1/14/2017	375	4	6.5	1615	1.69
Y1	0314_4707	1/14/2017	210	4	6.25	1750	0.95
Y1	1045_4711	1/14/2017	330	3	6.25	1615	2.94
Y1	1096_4693	1/14/2017	330	3	6	1440	0.37
Y1	1123_4717	1/14/2017	240	3	5	1175	0
Y1	2028_4713	1/14/2017	360	3	5.25	1390	0
Y1	2108_4695	1/14/2017	375	3	5.25	1465	0
Y1	3045_4700	1/14/2017	360	2	5	1735	1.43
Y1	3124_4696	1/14/2017	225	2	5.5	1195	2.96
Y1	4007_4718	1/14/2017	210	2	4.75	1415	2.46
Y1	4039_4719	1/14/2017	315	2	5	1280	2
Y1	4082_4702	1/14/2017	165	2	5	1070	2.98
Y1	5034_4701	1/14/2017	105	1	5	1220	4.72
Y1	5097_4704	1/14/2017	195	1	5.5	1330	0
Y1	5115_4709	1/14/2017	150	1	5.25	1095	1.99
Y1	5147_4716	1/14/2017	150	1	6	1345	1.72
Y1	5163_4699	1/14/2017	165	1	5.25	1165	0
Y1	5202_4710	1/14/2017	105	6	5.75	1665	0
Y1	5266_4708	1/14/2017	255	6	5.75	1180	3.86
Y1	5282_4703	1/14/2017	255	6	5	1350	2.14
Y1	6036_4705	1/14/2017	195	6	6.25	1615	0.47
Y1	7198_4720	1/14/2017	285	5	6.75	1860	0
Y1	7236_4715	1/14/2017	120	5	6.5	1685	0
Y1	8014_4714	1/14/2017	300	5	6.75	1630	1.65
Y1	8103_4694	1/14/2017	210	5	6	1335	0
Y1	9008_4712	1/14/2017	360	4	6	1625	0
Y1	9079_4698	1/14/2017	300	4	5.75	1355	0
Y1	0082_4721	1/15/2017	210	4	5	1470	0
Y1	0161_4706	1/15/2017	285	4	6.5	1615	0.08
Y1	0314_4707	1/15/2017	315	4	6.25	1750	0.2
Y1	1045_4711	1/15/2017	270	3	6.25	1615	0.17
Y1	1096_4693	1/15/2017	360	3	6	1440	0.26
Y1	1123_4717	1/15/2017	270	3	5	1175	0
Y1	2028_4713	1/15/2017	405	3	5.25	1390	0
Y1	2108_4695	1/15/2017	315	3	5.25	1465	0
Y1	3045_4700	1/15/2017	465	2	5	1735	1.04
Y1	3124_4696	1/15/2017	150	2	5.5	1195	0
Y1	4007_4718	1/15/2017	210	2	4.75	1415	0.91
Y1	4039_4719	1/15/2017	210	2	5	1280	0.17
Y1	4082_4702	1/15/2017	150	2	5	1070	0.01
Y1	5034_4701	1/15/2017	315	1	5	1220	1.73
Y1	5097_4704	1/15/2017	120	1	5.5	1330	0
Y1	5115_4709	1/15/2017	150	1	5.25	1095	0.22
Y1	5147_4716	1/15/2017	90	1	6	1345	0.16
Y1	5163_4699	1/15/2017	240	1	5.25	1165	0
Y1	5202_4710	1/15/2017	90	6	5.75	1665	0
Y1	5266_4708	1/15/2017	255	6	5.75	1180	0.94
Y1	5282_4703	1/15/2017	195	6	5	1350	0
Y1	6036_4705	1/15/2017	165	6	6.25	1615	0
Y1	6069_4692	1/15/2017	195	6	5.5	1655	1.18
Y1	7198_4720	1/15/2017	150	5	6.75	1860	0.05
Y1	7236_4715	1/15/2017	165	5	6.5	1685	0
Y1	8014_4714	1/15/2017	435	5	6.75	1630	1.68
Y1	8103_4694	1/15/2017	180	5	6	1335	0.72
Y1	9008_4712	1/15/2017	390	4	6	1625	0.01
Y1	9079_4698	1/15/2017	120	4	5.75	1355	0
Y2	0013_4716	11/1/2017	465	4	5.75	1295	1.73
Y2	0061_4718	11/1/2017	270	4	5.5	1600	3.62
Y2	0226_4704	11/1/2017	270	4	6.25	1205	6.48
Y2	1084_4720	11/1/2017	465	4	5	1530	4.54
Y2	1141_4695	11/1/2017	375	4	5.25	1320	7.43
Y2	2028_4692	11/1/2017	420	3	5.25	1285	0
Y2	2045_4710	11/1/2017	390	3	6.5	1640	2.4
Y2	2059_4721	11/1/2017	330	3	5.25	1330	4.98
Y2	3009_4709	11/1/2017	300	3	5.75	1420	0.83
Y2	3141_4693	11/1/2017	435	3	5.75	1280	0
Y2	4064_4699	11/1/2017	270	2	5.75	1195	2.98
Y2	4065_4694	11/1/2017	195	2	5.5	1295	1.39
Y2	5032_4713	11/1/2017	315	2	5	965	2.39
Y2	5059_4719	11/1/2017	360	2	5	1230	6.29
Y2	5164_4700	11/1/2017	195	2	5	1040	3.43
Y2	5266_4703	11/1/2017	240	6	4.75	1195	3.92
Y2	6003_4708	11/1/2017	135	1	6.25	1115	0.25
Y2	6034_4705	11/1/2017	405	6	5.75	1410	1.9
Y2	6036_4698	11/1/2017	60	6	5.75	1425	1.65
Y2	6058_4717	11/1/2017	300	1	5.75	1050	4.92
Y2	6069_4712	11/1/2017	75	6	5.25	1570	5.06
Y2	6075_4706	11/1/2017	315	1	5.75	1050	1.74
Y2	6148_4696	11/1/2017	255	1	6	1210	0
Y2	7236_4714	11/1/2017	345	6	5.75	1565	1.86
Y2	8038_4701	11/1/2017	30	5	5.25	1410	4.57
Y2	8070_4711	11/1/2017	435	5	6	1605	0.99
Y2	9047_4702	11/1/2017	435	5	5.75	1445	1.54
Y2	9079_4707	11/1/2017	390	5	5.5	1290	2.95
Y2	9162_4715	11/1/2017	135	5	5.75	1460	0.96
Y2	0013_4716	11/2/2017	435	4	5.75	1295	5.28
Y2	0061_4718	11/2/2017	690	4	5.5	1600	2.28
Y2	0226_4704	11/2/2017	390	4	6.25	1205	1.94
Y2	1084_4720	11/2/2017	570	4	5	1530	1.88
Y2	1141_4695	11/2/2017	255	4	5.25	1320	2.53
Y2	2028_4692	11/2/2017	360	3	5.25	1285	0
Y2	2045_4710	11/2/2017	525	3	6.5	1640	4.02
Y2	2059_4721	11/2/2017	390	3	5.25	1330	3.6
Y2	3009_4709	11/2/2017	360	3	5.75	1420	0.42
Y2	3141_4693	11/2/2017	645	3	5.75	1280	0
Y2	4064_4699	11/2/2017	300	2	5.75	1195	3.62
Y2	4065_4694	11/2/2017	360	2	5.5	1295	0.29
Y2	5032_4713	11/2/2017	345	2	5	965	1.42
Y2	5059_4719	11/2/2017	390	2	5	1230	6.42
Y2	5164_4700	11/2/2017	300	2	5	1040	9.65
Y2	5266_4703	11/2/2017	375	6	4.75	1195	1.78
Y2	6003_4708	11/2/2017	180	1	6.25	1115	2.23
Y2	6034_4705	11/2/2017	510	6	5.75	1410	2.18
Y2	6036_4698	11/2/2017	240	6	5.75	1425	3.4
Y2	6058_4717	11/2/2017	405	1	5.75	1050	3.53
Y2	6069_4712	11/2/2017	255	6	5.25	1570	3.16
Y2	6075_4706	11/2/2017	225	1	5.75	1050	2.59
Y2	6148_4696	11/2/2017	255	1	6	1210	3.87
Y2	7236_4714	11/2/2017	345	6	5.75	1565	0
Y2	8038_4701	11/2/2017	90	5	5.25	1410	2.35
Y2	8070_4711	11/2/2017	450	5	6	1605	1.09
Y2	9047_4702	11/2/2017	435	5	5.75	1445	3.45
Y2	9079_4707	11/2/2017	525	5	5.5	1290	1.18
Y2	9162_4715	11/2/2017	195	5	5.75	1460	0.15
Y2	0013_4716	11/3/2017	315	4	5.75	1295	5
Y2	0061_4718	11/3/2017	420	4	5.5	1600	2.08
Y2	0226_4704	11/3/2017	210	4	6.25	1205	1.9
Y2	1084_4720	11/3/2017	375	4	5	1530	0.66
Y2	1141_4695	11/3/2017	210	4	5.25	1320	0
Y2	2028_4692	11/3/2017	435	3	5.25	1285	0.17
Y2	2045_4710	11/3/2017	405	3	6.5	1640	0.79
Y2	2059_4721	11/3/2017	360	3	5.25	1330	1.2
Y2	3009_4709	11/3/2017	300	3	5.75	1420	0.03
Y2	3141_4693	11/3/2017	690	3	5.75	1280	0
Y2	4064_4699	11/3/2017	405	2	5.75	1195	0
Y2	4065_4694	11/3/2017	180	2	5.5	1295	1.09
Y2	5032_4713	11/3/2017	285	2	5	965	3.59
Y2	5059_4719	11/3/2017	495	2	5	1230	1.88
Y2	5164_4700	11/3/2017	105	2	5	1040	2.77
Y2	5266_4703	11/3/2017	255	6	4.75	1195	0.77
Y2	6003_4708	11/3/2017	135	1	6.25	1115	0.7
Y2	6034_4705	11/3/2017	435	6	5.75	1410	0.27
Y2	6036_4698	11/3/2017	285	6	5.75	1425	1.56
Y2	6058_4717	11/3/2017	315	1	5.75	1050	0
Y2	6069_4712	11/3/2017	165	6	5.25	1570	3.24
Y2	6075_4706	11/3/2017	150	1	5.75	1050	0.04
Y2	6148_4696	11/3/2017	315	1	6	1210	0.05
Y2	7236_4714	11/3/2017	435	6	5.75	1565	0
Y2	8038_4701	11/3/2017	45	5	5.25	1410	0.25
Y2	8070_4711	11/3/2017	405	5	6	1605	3.28
Y2	9047_4702	11/3/2017	540	5	5.75	1445	1.04
Y2	9079_4707	11/3/2017	465	5	5.5	1290	1.27
Y2	9162_4715	11/3/2017	240	5	5.75	1460	0.62
Y2	0013_4716	11/4/2017	360	4	5.75	1295	2.23
Y2	0061_4718	11/4/2017	510	4	5.5	1600	1.52
Y2	0226_4704	11/4/2017	330	4	6.25	1205	6.27
Y2	1084_4720	11/4/2017	420	4	5	1530	1.61
Y2	1141_4695	11/4/2017	390	4	5.25	1320	3.52
Y2	2028_4692	11/4/2017	240	3	5.25	1285	5.64
Y2	2045_4710	11/4/2017	375	3	6.5	1640	1.22
Y2	2059_4721	11/4/2017	255	3	5.25	1330	5.68
Y2	3009_4709	11/4/2017	210	3	5.75	1420	0
Y2	3141_4693	11/4/2017	525	3	5.75	1280	0
Y2	4064_4699	11/4/2017	300	2	5.75	1195	1.02
Y2	4065_4694	11/4/2017	135	2	5.5	1295	3
Y2	5032_4713	11/4/2017	315	2	5	965	4.78
Y2	5059_4719	11/4/2017	315	2	5	1230	0
Y2	5164_4700	11/4/2017	165	2	5	1040	7.33
Y2	5266_4703	11/4/2017	240	6	4.75	1195	1.33
Y2	6003_4708	11/4/2017	75	1	6.25	1115	5.45
Y2	6034_4705	11/4/2017	390	6	5.75	1410	0
Y2	6036_4698	11/4/2017	180	6	5.75	1425	2.14
Y2	6058_4717	11/4/2017	255	1	5.75	1050	1.52
Y2	6069_4712	11/4/2017	150	6	5.25	1570	0.84
Y2	6075_4706	11/4/2017	270	1	5.75	1050	1.84
Y2	6148_4696	11/4/2017	435	1	6	1210	5.06
Y2	7236_4714	11/4/2017	540	6	5.75	1565	0
Y2	8070_4711	11/4/2017	510	5	6	1605	0
Y2	9047_4702	11/4/2017	570	5	5.75	1445	3.11
Y2	9079_4707	11/4/2017	615	5	5.5	1290	3
Y2	9162_4715	11/4/2017	165	5	5.75	1460	1.28
Y2	0013_4716	11/5/2017	255	4	5.75	1295	3.8
Y2	0061_4718	11/5/2017	450	4	5.5	1600	0.3
Y2	0226_4704	11/5/2017	465	4	6.25	1205	1.83
Y2	1084_4720	11/5/2017	405	4	5	1530	0.99
Y2	1141_4695	11/5/2017	285	4	5.25	1320	0
Y2	2028_4692	11/5/2017	315	3	5.25	1285	0.68
Y2	2045_4710	11/5/2017	435	3	6.5	1640	0.17
Y2	2059_4721	11/5/2017	255	3	5.25	1330	1.21
Y2	3009_4709	11/5/2017	285	3	5.75	1420	1.03
Y2	3141_4693	11/5/2017	510	3	5.75	1280	0
Y2	4064_4699	11/5/2017	165	2	5.75	1195	2.47
Y2	4065_4694	11/5/2017	165	2	5.5	1295	0
Y2	5032_4713	11/5/2017	255	2	5	965	1.8
Y2	5059_4719	11/5/2017	450	2	5	1230	2.36
Y2	5164_4700	11/5/2017	90	2	5	1040	0.02
Y2	5266_4703	11/5/2017	240	6	4.75	1195	2.55
Y2	6003_4708	11/5/2017	150	1	6.25	1115	2.7
Y2	6034_4705	11/5/2017	450	6	5.75	1410	0.55
Y2	6036_4698	11/5/2017	165	6	5.75	1425	1.67
Y2	6058_4717	11/5/2017	225	1	5.75	1050	0
Y2	6069_4712	11/5/2017	165	6	5.25	1570	1.49
Y2	6075_4706	11/5/2017	390	1	5.75	1050	0
Y2	6148_4696	11/5/2017	255	1	6	1210	0.84
Y2	7236_4714	11/5/2017	345	6	5.75	1565	0
Y2	8038_4701	11/5/2017	75	5	5.25	1410	0
Y2	8070_4711	11/5/2017	420	5	6	1605	0
Y2	9047_4702	11/5/2017	420	5	5.75	1445	0.21
Y2	9079_4707	11/5/2017	405	5	5.5	1290	1.2
Y2	9162_4715	11/5/2017	240	5	5.75	1460	0.23
Y2	0013_4716	11/6/2017	180	4	5.75	1295	5.49
Y2	0061_4718	11/6/2017	420	4	5.5	1600	2.26
Y2	0226_4704	11/6/2017	330	4	6.25	1205	0.69
Y2	1084_4720	11/6/2017	390	4	5	1530	0
Y2	1141_4695	11/6/2017	210	4	5.25	1320	2.64
Y2	2028_4692	11/6/2017	270	3	5.25	1285	2.59
Y2	2045_4710	11/6/2017	375	3	6.5	1640	1.07
Y2	2059_4721	11/6/2017	180	3	5.25	1330	0
Y2	3009_4709	11/6/2017	330	3	5.75	1420	0
Y2	3141_4693	11/6/2017	555	3	5.75	1280	0
Y2	4064_4699	11/6/2017	285	2	5.75	1195	1.24
Y2	4065_4694	11/6/2017	225	2	5.5	1295	2
Y2	5032_4713	11/6/2017	240	2	5	965	2.17
Y2	5059_4719	11/6/2017	465	2	5	1230	1.59
Y2	5164_4700	11/6/2017	120	2	5	1040	0
Y2	5266_4703	11/6/2017	225	6	4.75	1195	3.45
Y2	6003_4708	11/6/2017	195	1	6.25	1115	2.86
Y2	6034_4705	11/6/2017	375	6	5.75	1410	0
Y2	6036_4698	11/6/2017	150	6	5.75	1425	1.46
Y2	6058_4717	11/6/2017	240	1	5.75	1050	0
Y2	6069_4712	11/6/2017	150	6	5.25	1570	0.9
Y2	6075_4706	11/6/2017	300	1	5.75	1050	0
Y2	6148_4696	11/6/2017	375	1	6	1210	5.78
Y2	7236_4714	11/6/2017	420	6	5.75	1565	0
Y2	8038_4701	11/6/2017	45	5	5.25	1410	2.05
Y2	8070_4711	11/6/2017	375	5	6	1605	0.1
Y2	9047_4702	11/6/2017	435	5	5.75	1445	0.02
Y2	9079_4707	11/6/2017	330	5	5.5	1290	6.05
Y2	9162_4715	11/6/2017	285	5	5.75	1460	0.49
Y2	0013_4716	11/7/2017	315	4	5.75	1295	3.39
Y2	0061_4718	11/7/2017	480	4	5.5	1600	0
Y2	0226_4704	11/7/2017	435	4	6.25	1205	4.13
Y2	1084_4720	11/7/2017	345	4	5	1530	1.83
Y2	1141_4695	11/7/2017	240	4	5.25	1320	0.54
Y2	2028_4692	11/7/2017	210	3	5.25	1285	1.41
Y2	2045_4710	11/7/2017	435	3	6.5	1640	0
Y2	2059_4721	11/7/2017	225	3	5.25	1330	2.64
Y2	3009_4709	11/7/2017	270	3	5.75	1420	3.5
Y2	3141_4693	11/7/2017	465	3	5.75	1280	0
Y2	4064_4699	11/7/2017	255	2	5.75	1195	2.03
Y2	4065_4694	11/7/2017	360	2	5.5	1295	2.46
Y2	5032_4713	11/7/2017	165	2	5	965	0.07
Y2	5059_4719	11/7/2017	465	2	5	1230	2.7
Y2	5164_4700	11/7/2017	240	2	5	1040	0.69
Y2	5266_4703	11/7/2017	345	6	4.75	1195	3.95
Y2	6003_4708	11/7/2017	255	1	6.25	1115	2.6
Y2	6034_4705	11/7/2017	255	6	5.75	1410	0.73
Y2	6036_4698	11/7/2017	165	6	5.75	1425	1.31
Y2	6058_4717	11/7/2017	255	1	5.75	1050	0.51
Y2	6069_4712	11/7/2017	210	6	5.25	1570	4.91
Y2	6075_4706	11/7/2017	255	1	5.75	1050	1.84
Y2	6148_4696	11/7/2017	270	1	6	1210	0.83
Y2	7236_4714	11/7/2017	495	6	5.75	1565	0.02
Y2	8038_4701	11/7/2017	90	5	5.25	1410	0.21
Y2	8070_4711	11/7/2017	390	5	6	1605	1.24
Y2	9047_4702	11/7/2017	360	5	5.75	1445	0
Y2	9079_4707	11/7/2017	480	5	5.5	1290	1.18
Y2	9162_4715	11/7/2017	135	5	5.75	1460	0.18
Y2	0013_4716	11/8/2017	345	4	5.75	1295	1.48
Y2	0061_4718	11/8/2017	450	4	5.5	1600	1.13
Y2	0226_4704	11/8/2017	555	4	6.25	1205	1.7
Y2	1084_4720	11/8/2017	405	4	5	1530	0.42
Y2	1141_4695	11/8/2017	285	4	5.25	1320	9.31
Y2	2028_4692	11/8/2017	405	3	5.25	1285	0.56
Y2	2045_4710	11/8/2017	495	3	6.5	1640	0
Y2	2059_4721	11/8/2017	345	3	5.25	1330	1.92
Y2	3009_4709	11/8/2017	330	3	5.75	1420	0.5
Y2	3141_4693	11/8/2017	630	3	5.75	1280	0
Y2	4064_4699	11/8/2017	135	2	5.75	1195	0.64
Y2	4065_4694	11/8/2017	270	2	5.5	1295	0.12
Y2	5032_4713	11/8/2017	345	2	5	965	1.83
Y2	5059_4719	11/8/2017	465	2	5	1230	1.68
Y2	5164_4700	11/8/2017	270	2	5	1040	0
Y2	5266_4703	11/8/2017	330	6	4.75	1195	1.63
Y2	6003_4708	11/8/2017	225	1	6.25	1115	1.98
Y2	6034_4705	11/8/2017	450	6	5.75	1410	0
Y2	6036_4698	11/8/2017	120	6	5.75	1425	0
Y2	6058_4717	11/8/2017	360	1	5.75	1050	0.68
Y2	6069_4712	11/8/2017	225	6	5.25	1570	0.21
Y2	6075_4706	11/8/2017	345	1	5.75	1050	0
Y2	6148_4696	11/8/2017	360	1	6	1210	0
Y2	7236_4714	11/8/2017	525	6	5.75	1565	0
Y2	8038_4701	11/8/2017	135	5	5.25	1410	4.39
Y2	8070_4711	11/8/2017	420	5	6	1605	0.79
Y2	9047_4702	11/8/2017	600	5	5.75	1445	0.1
Y2	9079_4707	11/8/2017	480	5	5.5	1290	2.55
Y2	9162_4715	11/8/2017	75	5	5.75	1460	2.94
Y2	0013_4716	11/9/2017	450	4	5.75	1295	0
Y2	0061_4718	11/9/2017	420	4	5.5	1600	5.75
Y2	0226_4704	11/9/2017	300	4	6.25	1205	1.75
Y2	1084_4720	11/9/2017	285	4	5	1530	0
Y2	1141_4695	11/9/2017	360	4	5.25	1320	6.01
Y2	2028_4692	11/9/2017	255	3	5.25	1285	1.11
Y2	2045_4710	11/9/2017	480	3	6.5	1640	0.06
Y2	2059_4721	11/9/2017	195	3	5.25	1330	0
Y2	3009_4709	11/9/2017	330	3	5.75	1420	0
Y2	3141_4693	11/9/2017	555	3	5.75	1280	0
Y2	4064_4699	11/9/2017	240	2	5.75	1195	0
Y2	4065_4694	11/9/2017	210	2	5.5	1295	1.88
Y2	5032_4713	11/9/2017	240	2	5	965	0
Y2	5059_4719	11/9/2017	300	2	5	1230	8.12
Y2	5164_4700	11/9/2017	150	2	5	1040	6.13
Y2	5266_4703	11/9/2017	225	6	4.75	1195	0.38
Y2	6003_4708	11/9/2017	225	1	6.25	1115	8.04
Y2	6034_4705	11/9/2017	345	6	5.75	1410	0
Y2	6036_4698	11/9/2017	150	6	5.75	1425	1.62
Y2	6058_4717	11/9/2017	270	1	5.75	1050	1.9
Y2	6069_4712	11/9/2017	195	6	5.25	1570	4.74
Y2	6075_4706	11/9/2017	255	1	5.75	1050	4.54
Y2	6148_4696	11/9/2017	240	1	6	1210	5.36
Y2	7236_4714	11/9/2017	315	6	5.75	1565	0
Y2	8038_4701	11/9/2017	195	5	5.25	1410	2.07
Y2	8070_4711	11/9/2017	285	5	6	1605	1.38
Y2	9047_4702	11/9/2017	390	5	5.75	1445	0
Y2	9079_4707	11/9/2017	405	5	5.5	1290	3.76
Y2	9162_4715	11/9/2017	150	5	5.75	1460	0
Y2	0013_4716	11/10/2017	345	4	5.75	1295	2.74
Y2	0061_4718	11/10/2017	420	4	5.5	1600	4.07
Y2	0226_4704	11/10/2017	405	4	6.25	1205	2.72
Y2	1084_4720	11/10/2017	165	4	5	1530	0
Y2	1141_4695	11/10/2017	300	4	5.25	1320	2
Y2	2028_4692	11/10/2017	180	3	5.25	1285	2.72
Y2	2045_4710	11/10/2017	315	3	6.5	1640	0.68
Y2	2059_4721	11/10/2017	150	3	5.25	1330	0
Y2	3009_4709	11/10/2017	210	3	5.75	1420	3.75
Y2	3141_4693	11/10/2017	375	3	5.75	1280	0
Y2	4064_4699	11/10/2017	150	2	5.75	1195	2.71
Y2	4065_4694	11/10/2017	75	2	5.5	1295	0
Y2	5032_4713	11/10/2017	105	2	5	965	1.95
Y2	5059_4719	11/10/2017	375	2	5	1230	7.36
Y2	5164_4700	11/10/2017	180	2	5	1040	0.03
Y2	5266_4703	11/10/2017	225	6	4.75	1195	5.61
Y2	6003_4708	11/10/2017	225	1	6.25	1115	2.38
Y2	6034_4705	11/10/2017	255	6	5.75	1410	0.49
Y2	6036_4698	11/10/2017	165	6	5.75	1425	0.41
Y2	6058_4717	11/10/2017	300	1	5.75	1050	3.34
Y2	6069_4712	11/10/2017	120	6	5.25	1570	1.45
Y2	6075_4706	11/10/2017	330	1	5.75	1050	0.11
Y2	6148_4696	11/10/2017	225	1	6	1210	0
Y2	7236_4714	11/10/2017	315	6	5.75	1565	0.75
Y2	8038_4701	11/10/2017	60	5	5.25	1410	2.91
Y2	8070_4711	11/10/2017	360	5	6	1605	0
Y2	9047_4702	11/10/2017	240	5	5.75	1445	0
Y2	9079_4707	11/10/2017	345	5	5.5	1290	0
Y2	9162_4715	11/10/2017	180	5	5.75	1460	0.87
Y2	0013_4716	11/11/2017	255	4	5.75	1295	0.92
Y2	0061_4718	11/11/2017	300	4	5.5	1600	0.24
Y2	0226_4704	11/11/2017	240	4	6.25	1205	0.34
Y2	1084_4720	11/11/2017	255	4	5	1530	0
Y2	1141_4695	11/11/2017	240	4	5.25	1320	2.7
Y2	2028_4692	11/11/2017	225	3	5.25	1285	2.59
Y2	2045_4710	11/11/2017	315	3	6.5	1640	2.46
Y2	2059_4721	11/11/2017	225	3	5.25	1330	2.72
Y2	3009_4709	11/11/2017	270	3	5.75	1420	1.67
Y2	3141_4693	11/11/2017	270	3	5.75	1280	0
Y2	4064_4699	11/11/2017	165	2	5.75	1195	1.53
Y2	4065_4694	11/11/2017	285	2	5.5	1295	0.26
Y2	5032_4713	11/11/2017	255	2	5	965	2.92
Y2	5059_4719	11/11/2017	330	2	5	1230	1.32
Y2	5164_4700	11/11/2017	255	2	5	1040	1.63
Y2	5266_4703	11/11/2017	225	6	4.75	1195	2
Y2	6003_4708	11/11/2017	135	1	6.25	1115	3.14
Y2	6034_4705	11/11/2017	285	6	5.75	1410	0.99
Y2	6036_4698	11/11/2017	210	6	5.75	1425	0.09
Y2	6058_4717	11/11/2017	255	1	5.75	1050	3.44
Y2	6069_4712	11/11/2017	165	6	5.25	1570	1.06
Y2	6075_4706	11/11/2017	165	1	5.75	1050	1.77
Y2	6148_4696	11/11/2017	150	1	6	1210	0.01
Y2	7236_4714	11/11/2017	240	6	5.75	1565	1.44
Y2	8038_4701	11/11/2017	45	5	5.25	1410	2.83
Y2	8070_4711	11/11/2017	405	5	6	1605	2.31
Y2	9047_4702	11/11/2017	285	5	5.75	1445	0.67
Y2	9079_4707	11/11/2017	270	5	5.5	1290	2.24
Y2	9162_4715	11/11/2017	90	5	5.75	1460	1.27
Y2	0013_4716	11/12/2017	345	4	5.75	1295	0
Y2	0061_4718	11/12/2017	240	4	5.5	1600	2.35
Y2	0226_4704	11/12/2017	315	4	6.25	1205	0
Y2	1084_4720	11/12/2017	345	4	5	1530	1.92
Y2	1141_4695	11/12/2017	270	4	5.25	1320	2.9
Y2	2028_4692	11/12/2017	360	3	5.25	1285	1.92
Y2	2045_4710	11/12/2017	300	3	6.5	1640	1.24
Y2	2059_4721	11/12/2017	195	3	5.25	1330	2
Y2	3009_4709	11/12/2017	240	3	5.75	1420	1.01
Y2	3141_4693	11/12/2017	420	3	5.75	1280	0
Y2	4064_4699	11/12/2017	180	2	5.75	1195	0
Y2	4065_4694	11/12/2017	225	2	5.5	1295	0.27
Y2	5032_4713	11/12/2017	345	2	5	965	0.27
Y2	5059_4719	11/12/2017	255	2	5	1230	2.7
Y2	5164_4700	11/12/2017	210	2	5	1040	0
Y2	5266_4703	11/12/2017	210	6	4.75	1195	0.71
Y2	6003_4708	11/12/2017	180	1	6.25	1115	1.77
Y2	6034_4705	11/12/2017	315	6	5.75	1410	0.12
Y2	6036_4698	11/12/2017	180	6	5.75	1425	1.38
Y2	6058_4717	11/12/2017	210	1	5.75	1050	1.37
Y2	6069_4712	11/12/2017	135	6	5.25	1570	1.03
Y2	6075_4706	11/12/2017	195	1	5.75	1050	0.45
Y2	6148_4696	11/12/2017	210	1	6	1210	0.69
Y2	7236_4714	11/12/2017	270	6	5.75	1565	0.08
Y2	8038_4701	11/12/2017	30	5	5.25	1410	2.13
Y2	8070_4711	11/12/2017	315	5	6	1605	1.33
Y2	9047_4702	11/12/2017	285	5	5.75	1445	2.33
Y2	9079_4707	11/12/2017	255	5	5.5	1290	3.38
Y2	9162_4715	11/12/2017	195	5	5.75	1460	0
Y2	0013_4716	11/13/2017	345	4	5.75	1295	0.8
Y2	0061_4718	11/13/2017	210	4	5.5	1600	0
Y2	0226_4704	11/13/2017	270	4	6.25	1205	2.82
Y2	1084_4720	11/13/2017	420	4	5	1530	1.99
Y2	1141_4695	11/13/2017	255	4	5.25	1320	2.89
Y2	2028_4692	11/13/2017	210	3	5.25	1285	0.85
Y2	2045_4710	11/13/2017	315	3	6.5	1640	1.43
Y2	2059_4721	11/13/2017	165	3	5.25	1330	0
Y2	3009_4709	11/13/2017	270	3	5.75	1420	0.54
Y2	3141_4693	11/13/2017	465	3	5.75	1280	0
Y2	4064_4699	11/13/2017	330	2	5.75	1195	1.19
Y2	4065_4694	11/13/2017	135	2	5.5	1295	0.83
Y2	5032_4713	11/13/2017	300	2	5	965	1.15
Y2	5059_4719	11/13/2017	330	2	5	1230	3.73
Y2	5164_4700	11/13/2017	270	2	5	1040	1.5
Y2	5266_4703	11/13/2017	285	6	4.75	1195	1.25
Y2	6003_4708	11/13/2017	210	1	6.25	1115	2.7
Y2	6034_4705	11/13/2017	330	6	5.75	1410	1.58
Y2	6036_4698	11/13/2017	135	6	5.75	1425	0.77
Y2	6058_4717	11/13/2017	255	1	5.75	1050	0.36
Y2	6069_4712	11/13/2017	180	6	5.25	1570	1.87
Y2	6075_4706	11/13/2017	255	1	5.75	1050	0.94
Y2	6148_4696	11/13/2017	225	1	6	1210	1.72
Y2	7236_4714	11/13/2017	225	6	5.75	1565	0.98
Y2	8038_4701	11/13/2017	60	5	5.25	1410	1.23
Y2	8070_4711	11/13/2017	405	5	6	1605	0
Y2	9047_4702	11/13/2017	330	5	5.75	1445	0.31
Y2	9079_4707	11/13/2017	315	5	5.5	1290	1.32
Y2	9162_4715	11/13/2017	240	5	5.75	1460	1.71
Y2	0013_4716	11/14/2017	315	4	5.75	1295	0
Y2	0061_4718	11/14/2017	300	4	5.5	1600	0
Y2	0226_4704	11/14/2017	240	4	6.25	1205	0.71
Y2	1084_4720	11/14/2017	270	4	5	1530	2.13
Y2	1141_4695	11/14/2017	135	4	5.25	1320	2.49
Y2	2028_4692	11/14/2017	330	3	5.25	1285	1.45
Y2	2045_4710	11/14/2017	255	3	6.5	1640	0.82
Y2	2059_4721	11/14/2017	240	3	5.25	1330	0.8
Y2	3009_4709	11/14/2017	120	3	5.75	1420	1.79
Y2	3141_4693	11/14/2017	345	3	5.75	1280	0
Y2	4064_4699	11/14/2017	240	2	5.75	1195	2
Y2	4065_4694	11/14/2017	270	2	5.5	1295	0
Y2	5032_4713	11/14/2017	255	2	5	965	0
Y2	5059_4719	11/14/2017	210	2	5	1230	2.34
Y2	5164_4700	11/14/2017	90	2	5	1040	3.19
Y2	5266_4703	11/14/2017	60	6	4.75	1195	1.21
Y2	6003_4708	11/14/2017	135	1	6.25	1115	0.84
Y2	6034_4705	11/14/2017	240	6	5.75	1410	1.81
Y2	6036_4698	11/14/2017	150	6	5.75	1425	0.06
Y2	6058_4717	11/14/2017	195	1	5.75	1050	2.45
Y2	6069_4712	11/14/2017	210	6	5.25	1570	2.07
Y2	6075_4706	11/14/2017	165	1	5.75	1050	1.48
Y2	6148_4696	11/14/2017	240	1	6	1210	0
Y2	7236_4714	11/14/2017	240	6	5.75	1565	1.53
Y2	8038_4701	11/14/2017	45	5	5.25	1410	1.97
Y2	8070_4711	11/14/2017	270	5	6	1605	0.3
Y2	9047_4702	11/14/2017	180	5	5.75	1445	1.58
Y2	9079_4707	11/14/2017	120	5	5.5	1290	2.41
Y2	9162_4715	11/14/2017	180	5	5.75	1460	2.27
Y2	0013_4716	11/15/2017	285	4	5.75	1295	1.5
Y2	0061_4718	11/15/2017	345	4	5.5	1600	1.07
Y2	0226_4704	11/15/2017	135	4	6.25	1205	0
Y2	1084_4720	11/15/2017	285	4	5	1530	2.84
Y2	1141_4695	11/15/2017	360	4	5.25	1320	1.7
Y2	2028_4692	11/15/2017	285	3	5.25	1285	1.54
Y2	2045_4710	11/15/2017	255	3	6.5	1640	0
Y2	2059_4721	11/15/2017	270	3	5.25	1330	2.14
Y2	3009_4709	11/15/2017	135	3	5.75	1420	0.77
Y2	3141_4693	11/15/2017	405	3	5.75	1280	0.6
Y2	4064_4699	11/15/2017	255	2	5.75	1195	1.89
Y2	4065_4694	11/15/2017	210	2	5.5	1295	0.05
Y2	5032_4713	11/15/2017	255	2	5	965	1.37
Y2	5059_4719	11/15/2017	360	2	5	1230	0.99
Y2	5164_4700	11/15/2017	150	2	5	1040	3.09
Y2	5266_4703	11/15/2017	150	6	4.75	1195	2.3
Y2	6003_4708	11/15/2017	255	1	6.25	1115	0.1
Y2	6034_4705	11/15/2017	225	6	5.75	1410	0.19
Y2	6036_4698	11/15/2017	210	6	5.75	1425	0.48
Y2	6058_4717	11/15/2017	135	1	5.75	1050	1.99
Y2	6069_4712	11/15/2017	90	6	5.25	1570	6.59
Y2	6075_4706	11/15/2017	195	1	5.75	1050	1.37
Y2	6148_4696	11/15/2017	210	1	6	1210	1.09
Y2	7236_4714	11/15/2017	195	6	5.75	1565	8.3
Y2	8070_4711	11/15/2017	360	5	6	1605	0
Y2	9047_4702	11/15/2017	165	5	5.75	1445	0.79
Y2	9079_4707	11/15/2017	240	5	5.5	1290	3.56
Y2	9162_4715	11/15/2017	105	5	5.75	1460	0
Y2	0013_4716	11/16/2017	315	4	5.75	1295	2.09
Y2	0061_4718	11/16/2017	300	4	5.5	1600	0.66
Y2	0226_4704	11/16/2017	180	4	6.25	1205	2.57
Y2	1084_4720	11/16/2017	315	4	5	1530	2
Y2	1141_4695	11/16/2017	210	4	5.25	1320	2.34
Y2	2028_4692	11/16/2017	225	3	5.25	1285	2.66
Y2	2045_4710	11/16/2017	210	3	6.5	1640	0
Y2	2059_4721	11/16/2017	225	3	5.25	1330	2.42
Y2	3009_4709	11/16/2017	330	3	5.75	1420	0.8
Y2	3141_4693	11/16/2017	405	3	5.75	1280	0
Y2	4064_4699	11/16/2017	240	2	5.75	1195	1.29
Y2	4065_4694	11/16/2017	300	2	5.5	1295	0.72
Y2	5032_4713	11/16/2017	375	2	5	965	1.04
Y2	5059_4719	11/16/2017	345	2	5	1230	4.39
Y2	5164_4700	11/16/2017	225	2	5	1040	1.98
Y2	5266_4703	11/16/2017	360	6	4.75	1195	1.55
Y2	6003_4708	11/16/2017	225	1	6.25	1115	0.64
Y2	6034_4705	11/16/2017	255	6	5.75	1410	0.25
Y2	6036_4698	11/16/2017	180	6	5.75	1425	0.58
Y2	6058_4717	11/16/2017	375	1	5.75	1050	2.33
Y2	6069_4712	11/16/2017	120	6	5.25	1570	2.32
Y2	6075_4706	11/16/2017	180	1	5.75	1050	0.32
Y2	6148_4696	11/16/2017	150	1	6	1210	0
Y2	7236_4714	11/16/2017	270	6	5.75	1565	0.48
Y2	8038_4701	11/16/2017	15	5	5.25	1410	1.28
Y2	8070_4711	11/16/2017	375	5	6	1605	0.31
Y2	9047_4702	11/16/2017	300	5	5.75	1445	2.82
Y2	9079_4707	11/16/2017	360	5	5.5	1290	2.25
Y2	9162_4715	11/16/2017	120	5	5.75	1460	0.5
Y2	0013_4716	11/17/2017	285	4	5.75	1295	0.71
Y2	0061_4718	11/17/2017	315	4	5.5	1600	0
Y2	0226_4704	11/17/2017	180	4	6.25	1205	0.2
Y2	1084_4720	11/17/2017	285	4	5	1530	0.22
Y2	1141_4695	11/17/2017	270	4	5.25	1320	2.25
Y2	2028_4692	11/17/2017	270	3	5.25	1285	0.6
Y2	2045_4710	11/17/2017	240	3	6.5	1640	1.7
Y2	2059_4721	11/17/2017	360	3	5.25	1330	0.25
Y2	3009_4709	11/17/2017	270	3	5.75	1420	0.31
Y2	3141_4693	11/17/2017	345	3	5.75	1280	0
Y2	4064_4699	11/17/2017	165	2	5.75	1195	0.04
Y2	4065_4694	11/17/2017	255	2	5.5	1295	0.14
Y2	5032_4713	11/17/2017	300	2	5	965	0.42
Y2	5059_4719	11/17/2017	285	2	5	1230	0
Y2	5164_4700	11/17/2017	180	2	5	1040	0.99
Y2	5266_4703	11/17/2017	210	6	4.75	1195	1.99
Y2	6003_4708	11/17/2017	255	1	6.25	1115	1.37
Y2	6034_4705	11/17/2017	225	6	5.75	1410	0.22
Y2	6036_4698	11/17/2017	240	6	5.75	1425	0.48
Y2	6058_4717	11/17/2017	165	1	5.75	1050	0.97
Y2	6069_4712	11/17/2017	150	6	5.25	1570	1.27
Y2	6075_4706	11/17/2017	210	1	5.75	1050	0
Y2	6148_4696	11/17/2017	210	1	6	1210	1.62
Y2	7236_4714	11/17/2017	285	6	5.75	1565	1.29
Y2	8038_4701	11/17/2017	45	5	5.25	1410	0.35
Y2	8070_4711	11/17/2017	345	5	6	1605	0
Y2	9047_4702	11/17/2017	285	5	5.75	1445	0.74
Y2	9079_4707	11/17/2017	285	5	5.5	1290	1.91
Y2	9162_4715	11/17/2017	120	5	5.75	1460	0
Y2	0013_4716	11/18/2017	300	4	5.75	1295	0.83
Y2	0061_4718	11/18/2017	315	4	5.5	1600	0
Y2	0226_4704	11/18/2017	255	4	6.25	1205	1.82
Y2	1084_4720	11/18/2017	285	4	5	1530	2.46
Y2	1141_4695	11/18/2017	210	4	5.25	1320	2.1
Y2	2028_4692	11/18/2017	195	3	5.25	1285	3
Y2	2045_4710	11/18/2017	315	3	6.5	1640	1.61
Y2	2059_4721	11/18/2017	210	3	5.25	1330	6.17
Y2	3009_4709	11/18/2017	180	3	5.75	1420	2.14
Y2	3141_4693	11/18/2017	315	3	5.75	1280	0
Y2	4064_4699	11/18/2017	210	2	5.75	1195	2.13
Y2	4065_4694	11/18/2017	195	2	5.5	1295	0.46
Y2	5032_4713	11/18/2017	270	2	5	965	0
Y2	5059_4719	11/18/2017	300	2	5	1230	3.78
Y2	5164_4700	11/18/2017	180	2	5	1040	2.22
Y2	5266_4703	11/18/2017	300	6	4.75	1195	1.76
Y2	6003_4708	11/18/2017	180	1	6.25	1115	1.5
Y2	6034_4705	11/18/2017	150	6	5.75	1410	2.85
Y2	6036_4698	11/18/2017	300	6	5.75	1425	1.07
Y2	6058_4717	11/18/2017	240	1	5.75	1050	0
Y2	6069_4712	11/18/2017	165	6	5.25	1570	3.43
Y2	6075_4706	11/18/2017	180	1	5.75	1050	3.91
Y2	6148_4696	11/18/2017	255	1	6	1210	0
Y2	7236_4714	11/18/2017	255	6	5.75	1565	0
Y2	8038_4701	11/18/2017	105	5	5.25	1410	2.9
Y2	8070_4711	11/18/2017	270	5	6	1605	1.04
Y2	9047_4702	11/18/2017	300	5	5.75	1445	2.29
Y2	9079_4707	11/18/2017	165	5	5.5	1290	2.19
Y2	9162_4715	11/18/2017	105	5	5.75	1460	1.5
Y2	0013_4716	11/19/2017	285	4	5.75	1295	3.59
Y2	0061_4718	11/19/2017	345	4	5.5	1600	0
Y2	0226_4704	11/19/2017	195	4	6.25	1205	2.23
Y2	1084_4720	11/19/2017	285	4	5	1530	3
Y2	1141_4695	11/19/2017	300	4	5.25	1320	2.83
Y2	2028_4692	11/19/2017	330	3	5.25	1285	2.63
Y2	2045_4710	11/19/2017	240	3	6.5	1640	1.66
Y2	2059_4721	11/19/2017	240	3	5.25	1330	3.58
Y2	3009_4709	11/19/2017	255	3	5.75	1420	0.95
Y2	3141_4693	11/19/2017	360	3	5.75	1280	0
Y2	4064_4699	11/19/2017	225	2	5.75	1195	1.43
Y2	4065_4694	11/19/2017	210	2	5.5	1295	0.36
Y2	5032_4713	11/19/2017	345	2	5	965	1.45
Y2	5059_4719	11/19/2017	345	2	5	1230	1.86
Y2	5164_4700	11/19/2017	180	2	5	1040	1.36
Y2	5266_4703	11/19/2017	390	6	4.75	1195	1.58
Y2	6003_4708	11/19/2017	270	1	6.25	1115	2.06
Y2	6034_4705	11/19/2017	255	6	5.75	1410	1.5
Y2	6036_4698	11/19/2017	195	6	5.75	1425	0.54
Y2	6058_4717	11/19/2017	285	1	5.75	1050	2.38
Y2	6069_4712	11/19/2017	75	6	5.25	1570	4.1
Y2	6075_4706	11/19/2017	255	1	5.75	1050	0.42
Y2	6148_4696	11/19/2017	255	1	6	1210	1.38
Y2	7236_4714	11/19/2017	225	6	5.75	1565	2.46
Y2	8038_4701	11/19/2017	15	5	5.25	1410	0.02
Y2	8070_4711	11/19/2017	390	5	6	1605	0.79
Y2	9047_4702	11/19/2017	270	5	5.75	1445	0.75
Y2	9079_4707	11/19/2017	405	5	5.5	1290	1.87
Y2	9162_4715	11/19/2017	255	5	5.75	1460	3.09
Y2	0013_4716	11/20/2017	420	4	5.75	1295	1.8
Y2	0061_4718	11/20/2017	345	4	5.5	1600	0.83
Y2	0226_4704	11/20/2017	285	4	6.25	1205	0.69
Y2	1084_4720	11/20/2017	435	4	5	1530	1.47
Y2	1141_4695	11/20/2017	240	4	5.25	1320	0.91
Y2	2028_4692	11/20/2017	300	3	5.25	1285	0.88
Y2	2045_4710	11/20/2017	360	3	6.5	1640	0.8
Y2	2059_4721	11/20/2017	165	3	5.25	1330	0
Y2	3009_4709	11/20/2017	195	3	5.75	1420	1.29
Y2	3141_4693	11/20/2017	420	3	5.75	1280	0
Y2	4064_4699	11/20/2017	225	2	5.75	1195	1.63
Y2	4065_4694	11/20/2017	255	2	5.5	1295	1.12
Y2	5032_4713	11/20/2017	180	2	5	965	0
Y2	5059_4719	11/20/2017	300	2	5	1230	2.53
Y2	5164_4700	11/20/2017	195	2	5	1040	2.68
Y2	5266_4703	11/20/2017	300	6	4.75	1195	1.8
Y2	6003_4708	11/20/2017	195	1	6.25	1115	1.46
Y2	6034_4705	11/20/2017	240	6	5.75	1410	2.91
Y2	6036_4698	11/20/2017	225	6	5.75	1425	0.65
Y2	6058_4717	11/20/2017	240	1	5.75	1050	0
Y2	6069_4712	11/20/2017	120	6	5.25	1570	3.07
Y2	6075_4706	11/20/2017	195	1	5.75	1050	0.91
Y2	6148_4696	11/20/2017	225	1	6	1210	0.62
Y2	7236_4714	11/20/2017	210	6	5.75	1565	0
Y2	8038_4701	11/20/2017	90	5	5.25	1410	0.46
Y2	8070_4711	11/20/2017	450	5	6	1605	0
Y2	9047_4702	11/20/2017	255	5	5.75	1445	1.73
Y2	9079_4707	11/20/2017	255	5	5.5	1290	0.63
Y2	9162_4715	11/20/2017	150	5	5.75	1460	0.4
Y2	0013_4716	11/21/2017	165	4	5.75	1295	1.7
Y2	0061_4718	11/21/2017	360	4	5.5	1600	0.86
Y2	0226_4704	11/21/2017	135	4	6.25	1205	1.32
Y2	1084_4720	11/21/2017	390	4	5	1530	0
Y2	1141_4695	11/21/2017	195	4	5.25	1320	2.14
Y2	2028_4692	11/21/2017	270	3	5.25	1285	2.69
Y2	2045_4710	11/21/2017	90	3	6.5	1640	0.51
Y2	2059_4721	11/21/2017	180	3	5.25	1330	2.97
Y2	3009_4709	11/21/2017	195	3	5.75	1420	0
Y2	3141_4693	11/21/2017	345	3	5.75	1280	0
Y2	4064_4699	11/21/2017	180	2	5.75	1195	2.18
Y2	4065_4694	11/21/2017	105	2	5.5	1295	0
Y2	5032_4713	11/21/2017	270	2	5	965	2.38
Y2	5059_4719	11/21/2017	330	2	5	1230	1.17
Y2	5164_4700	11/21/2017	225	2	5	1040	0.97
Y2	5266_4703	11/21/2017	270	6	4.75	1195	1.68
Y2	6003_4708	11/21/2017	105	1	6.25	1115	2.8
Y2	6034_4705	11/21/2017	240	6	5.75	1410	2.49
Y2	6036_4698	11/21/2017	60	6	5.75	1425	0.88
Y2	6058_4717	11/21/2017	120	1	5.75	1050	3.63
Y2	6069_4712	11/21/2017	105	6	5.25	1570	6.91
Y2	6075_4706	11/21/2017	105	1	5.75	1050	0.44
Y2	6148_4696	11/21/2017	90	1	6	1210	0.91
Y2	7236_4714	11/21/2017	90	6	5.75	1565	0.35
Y2	8070_4711	11/21/2017	315	5	6	1605	0
Y2	9047_4702	11/21/2017	330	5	5.75	1445	3.23
Y2	9079_4707	11/21/2017	255	5	5.5	1290	3.15
Y2	9162_4715	11/21/2017	90	5	5.75	1460	0
Y2	0013_4716	11/22/2017	300	4	5.75	1295	2.79
Y2	0061_4718	11/22/2017	225	4	5.5	1600	0
Y2	0226_4704	11/22/2017	285	4	6.25	1205	2.67
Y2	1084_4720	11/22/2017	480	4	5	1530	1.92
Y2	1141_4695	11/22/2017	300	4	5.25	1320	1.31
Y2	2028_4692	11/22/2017	195	3	5.25	1285	0.76
Y2	2045_4710	11/22/2017	240	3	6.5	1640	0
Y2	2059_4721	11/22/2017	195	3	5.25	1330	0
Y2	3009_4709	11/22/2017	225	3	5.75	1420	1.65
Y2	3141_4693	11/22/2017	405	3	5.75	1280	0
Y2	4064_4699	11/22/2017	150	2	5.75	1195	3.21
Y2	4065_4694	11/22/2017	225	2	5.5	1295	1.55
Y2	5032_4713	11/22/2017	240	2	5	965	1.51
Y2	5059_4719	11/22/2017	345	2	5	1230	0
Y2	5164_4700	11/22/2017	315	2	5	1040	2.24
Y2	5266_4703	11/22/2017	240	6	4.75	1195	0
Y2	6003_4708	11/22/2017	135	1	6.25	1115	2.36
Y2	6034_4705	11/22/2017	255	6	5.75	1410	0.77
Y2	6036_4698	11/22/2017	180	6	5.75	1425	0.1
Y2	6058_4717	11/22/2017	255	1	5.75	1050	1.17
Y2	6069_4712	11/22/2017	75	6	5.25	1570	3.36
Y2	6075_4706	11/22/2017	210	1	5.75	1050	1.22
Y2	6148_4696	11/22/2017	195	1	6	1210	0.89
Y2	7236_4714	11/22/2017	195	6	5.75	1565	1.23
Y2	8038_4701	11/22/2017	15	5	5.25	1410	0
Y2	8070_4711	11/22/2017	390	5	6	1605	2.74
Y2	9047_4702	11/22/2017	180	5	5.75	1445	2.61
Y2	9079_4707	11/22/2017	330	5	5.5	1290	2.22
Y2	9162_4715	11/22/2017	165	5	5.75	1460	0.97
Y2	0013_4716	11/23/2017	300	4	5.75	1295	2.66
Y2	0061_4718	11/23/2017	210	4	5.5	1600	2.95
Y2	0226_4704	11/23/2017	240	4	6.25	1205	4.06
Y2	1084_4720	11/23/2017	360	4	5	1530	1.74
Y2	1141_4695	11/23/2017	150	4	5.25	1320	1.27
Y2	2028_4692	11/23/2017	210	3	5.25	1285	3.17
Y2	2045_4710	11/23/2017	165	3	6.5	1640	1.97
Y2	2059_4721	11/23/2017	225	3	5.25	1330	1.81
Y2	3009_4709	11/23/2017	120	3	5.75	1420	1.73
Y2	3141_4693	11/23/2017	330	3	5.75	1280	0
Y2	4064_4699	11/23/2017	270	2	5.75	1195	1.63
Y2	4065_4694	11/23/2017	105	2	5.5	1295	1.1
Y2	5032_4713	11/23/2017	375	2	5	965	0.58
Y2	5059_4719	11/23/2017	330	2	5	1230	1.06
Y2	5164_4700	11/23/2017	285	2	5	1040	1.33
Y2	5266_4703	11/23/2017	225	6	4.75	1195	0.81
Y2	6003_4708	11/23/2017	60	1	6.25	1115	1.37
Y2	6034_4705	11/23/2017	165	6	5.75	1410	0.41
Y2	6036_4698	11/23/2017	150	6	5.75	1425	1.97
Y2	6058_4717	11/23/2017	225	1	5.75	1050	2.79
Y2	6069_4712	11/23/2017	90	6	5.25	1570	1.79
Y2	6075_4706	11/23/2017	195	1	5.75	1050	1.22
Y2	6148_4696	11/23/2017	120	1	6	1210	0.84
Y2	7236_4714	11/23/2017	180	6	5.75	1565	0
Y2	8070_4711	11/23/2017	375	5	6	1605	0.44
Y2	9047_4702	11/23/2017	255	5	5.75	1445	0.2
Y2	9079_4707	11/23/2017	285	5	5.5	1290	3
Y2	9162_4715	11/23/2017	225	5	5.75	1460	0.75
Y2	0013_4716	11/24/2017	300	4	5.75	1295	0.69
Y2	0061_4718	11/24/2017	330	4	5.5	1600	0
Y2	0226_4704	11/24/2017	165	4	6.25	1205	0.37
Y2	1084_4720	11/24/2017	375	4	5	1530	1.77
Y2	1141_4695	11/24/2017	165	4	5.25	1320	2.73
Y2	2028_4692	11/24/2017	210	3	5.25	1285	0.03
Y2	2045_4710	11/24/2017	165	3	6.5	1640	1.86
Y2	2059_4721	11/24/2017	240	3	5.25	1330	1.18
Y2	3009_4709	11/24/2017	255	3	5.75	1420	0
Y2	3141_4693	11/24/2017	375	3	5.75	1280	0
Y2	4064_4699	11/24/2017	180	2	5.75	1195	2.1
Y2	4065_4694	11/24/2017	165	2	5.5	1295	0.67
Y2	5032_4713	11/24/2017	270	2	5	965	1.18
Y2	5059_4719	11/24/2017	375	2	5	1230	0.91
Y2	5164_4700	11/24/2017	165	2	5	1040	0.42
Y2	5266_4703	11/24/2017	225	6	4.75	1195	0.64
Y2	6003_4708	11/24/2017	120	1	6.25	1115	1.3
Y2	6034_4705	11/24/2017	150	6	5.75	1410	2.22
Y2	6036_4698	11/24/2017	165	6	5.75	1425	0.23
Y2	6058_4717	11/24/2017	210	1	5.75	1050	0.71
Y2	6069_4712	11/24/2017	75	6	5.25	1570	1.12
Y2	6075_4706	11/24/2017	180	1	5.75	1050	1.7
Y2	6148_4696	11/24/2017	195	1	6	1210	0.63
Y2	7236_4714	11/24/2017	195	6	5.75	1565	0
Y2	8038_4701	11/24/2017	30	5	5.25	1410	2.03
Y2	8070_4711	11/24/2017	255	5	6	1605	0
Y2	9047_4702	11/24/2017	315	5	5.75	1445	1.84
Y2	9079_4707	11/24/2017	300	5	5.5	1290	1.4
Y2	9162_4715	11/24/2017	210	5	5.75	1460	0.51
Y2	0013_4716	11/25/2017	195	4	5.75	1295	0.65
Y2	0061_4718	11/25/2017	285	4	5.5	1600	0
Y2	0226_4704	11/25/2017	195	4	6.25	1205	2.48
Y2	1084_4720	11/25/2017	330	4	5	1530	4.43
[truncated: 1,062 more rows]
