# Supplementary material for: Dormant season grazing on northern mixed grass prairie agroecosystems: Does protein supplement intake, cow age, weight and body condition impact beef cattle resource use and residual vegetation cover?
Source: PLoS One. 2020 Oct 13;15(10):e0240629. doi: 10.1371/journal.pone.0240629 (PMC7553296; doi:10.1371/journal.pone.0240629)
Supplement: S2 Appendix — (CSV) [file pone.0240629.s006.csv]

Year	CowID	Date_Time	Dist_m	Age_Class	PreBCS	PreWt	SuppInt
Y1	0082_4721	12/2/2016	2360.691	4	5	1470	0
Y1	0161_4706	12/2/2016	3300.638609	4	6.5	1615	0.72
Y1	0314_4707	12/2/2016	1815.392849	4	6.25	1750	0.01
Y1	1045_4711	12/2/2016	3244.066556	3	6.25	1615	0.57
Y1	1096_4693	12/2/2016	2054.547864	3	6	1440	0.65
Y1	1123_4717	12/2/2016	2291.098535	3	5	1175	0
Y1	2028_4713	12/2/2016	2560.279998	3	5.25	1390	0
Y1	2108_4695	12/2/2016	1660.122713	3	5.25	1465	0
Y1	3045_4700	12/2/2016	3207.221581	2	5	1735	0
Y1	3124_4696	12/2/2016	2011.583732	2	5.5	1195	1.14
Y1	4007_4718	12/2/2016	3370.457137	2	4.75	1415	2.84
Y1	4039_4719	12/2/2016	3186.162837	2	5	1280	1.81
Y1	4082_4702	12/2/2016	3795.944985	2	5	1070	0
Y1	5034_4701	12/2/2016	4075.492196	1	5	1220	1.94
Y1	5097_4704	12/2/2016	2366.131668	1	5.5	1330	0.12
Y1	5115_4709	12/2/2016	3037.713733	1	5.25	1095	0
Y1	5147_4716	12/2/2016	4042.667576	1	6	1345	0
Y1	5163_4699	12/2/2016	2844.006127	1	5.25	1165	0.45
Y1	5202_4710	12/2/2016	1961.789506	6	5.75	1665	0
Y1	5266_4708	12/2/2016	2469.823805	6	5.75	1180	0
Y1	5282_4703	12/2/2016	2136.752442	6	5	1350	0.26
Y1	6036_4705	12/2/2016	2739.503232	6	6.25	1615	0.11
Y1	6069_4692	12/2/2016	2834.655522	6	5.5	1655	5.33
Y1	7198_4720	12/2/2016	2378.304654	5	6.75	1860	0
Y1	7236_4715	12/2/2016	1499.388033	5	6.5	1685	0
Y1	8014_4714	12/2/2016	4072.024382	5	6.75	1630	0.41
Y1	8103_4694	12/2/2016	2657.7577	5	6	1335	0.05
Y1	9008_4712	12/2/2016	3177.43041	4	6	1625	0.23
Y1	9079_4698	12/2/2016	1701.257278	4	5.75	1355	0
Y1	0082_4721	12/3/2016	2468.15243	4	5	1470	0
Y1	0161_4706	12/3/2016	3787.161329	4	6.5	1615	1.16
Y1	0314_4707	12/3/2016	2368.717569	4	6.25	1750	0.72
Y1	1045_4711	12/3/2016	3311.629138	3	6.25	1615	0.03
Y1	1096_4693	12/3/2016	3335.664272	3	6	1440	0
Y1	1123_4717	12/3/2016	2587.053138	3	5	1175	0
Y1	2028_4713	12/3/2016	2799.084017	3	5.25	1390	0
Y1	2108_4695	12/3/2016	1290.28192	3	5.25	1465	0
Y1	3045_4700	12/3/2016	4358.128366	2	5	1735	4.59
Y1	3124_4696	12/3/2016	2770.499796	2	5.5	1195	1.98
Y1	4007_4718	12/3/2016	3529.131697	2	4.75	1415	6.85
Y1	4039_4719	12/3/2016	2960.145131	2	5	1280	1.74
Y1	4082_4702	12/3/2016	4744.298975	2	5	1070	0
Y1	5034_4701	12/3/2016	3041.112861	1	5	1220	2.56
Y1	5097_4704	12/3/2016	2243.950315	1	5.5	1330	1.5
Y1	5115_4709	12/3/2016	1802.380848	1	5.25	1095	0
Y1	5147_4716	12/3/2016	3120.105347	1	6	1345	0
Y1	5163_4699	12/3/2016	2612.683546	1	5.25	1165	1.56
Y1	5202_4710	12/3/2016	3732.524815	6	5.75	1665	0
Y1	5266_4708	12/3/2016	2937.146072	6	5.75	1180	2.52
Y1	5282_4703	12/3/2016	3358.571606	6	5	1350	3.8
Y1	6036_4705	12/3/2016	3765.719687	6	6.25	1615	0
Y1	6069_4692	12/3/2016	1882.577524	6	5.5	1655	2.38
Y1	7198_4720	12/3/2016	2877.800308	5	6.75	1860	0.38
Y1	7236_4715	12/3/2016	2674.804412	5	6.5	1685	0
Y1	8014_4714	12/3/2016	2972.573671	5	6.75	1630	0
Y1	8103_4694	12/3/2016	4040.538544	5	6	1335	0.25
Y1	9008_4712	12/3/2016	3016.131385	4	6	1625	0
Y1	9079_4698	12/3/2016	2666.000923	4	5.75	1355	3.2
Y1	0082_4721	12/4/2016	2709.583406	4	5	1470	0
Y1	0161_4706	12/4/2016	3356.067243	4	6.5	1615	0
Y1	0314_4707	12/4/2016	3433.442733	4	6.25	1750	1.9
Y1	1045_4711	12/4/2016	4279.741155	3	6.25	1615	1.4
Y1	1096_4693	12/4/2016	3586.053647	3	6	1440	0
Y1	1123_4717	12/4/2016	3221.282642	3	5	1175	0
Y1	2028_4713	12/4/2016	2693.601139	3	5.25	1390	0
Y1	2108_4695	12/4/2016	2815.902237	3	5.25	1465	0
Y1	3045_4700	12/4/2016	4510.230724	2	5	1735	0
Y1	3124_4696	12/4/2016	4559.01539	2	5.5	1195	0.05
Y1	4007_4718	12/4/2016	3892.510207	2	4.75	1415	1.77
Y1	4039_4719	12/4/2016	4299.305057	2	5	1280	0
Y1	4082_4702	12/4/2016	5440.121176	2	5	1070	0.44
Y1	5034_4701	12/4/2016	4117.425606	1	5	1220	1.05
Y1	5097_4704	12/4/2016	3609.251059	1	5.5	1330	1.38
Y1	5115_4709	12/4/2016	3445.924223	1	5.25	1095	1.34
Y1	5147_4716	12/4/2016	5017.144493	1	6	1345	1.52
Y1	5163_4699	12/4/2016	3825.138776	1	5.25	1165	0.73
Y1	5202_4710	12/4/2016	3064.07724	6	5.75	1665	1
Y1	5266_4708	12/4/2016	2903.22542	6	5.75	1180	0.56
Y1	5282_4703	12/4/2016	4430.462359	6	5	1350	1.28
Y1	6036_4705	12/4/2016	2349.881613	6	6.25	1615	0
Y1	6069_4692	12/4/2016	3963.022517	6	5.5	1655	1.63
Y1	7198_4720	12/4/2016	3359.173171	5	6.75	1860	0.14
Y1	7236_4715	12/4/2016	2591.42206	5	6.5	1685	0
Y1	8014_4714	12/4/2016	4239.070119	5	6.75	1630	0
Y1	8103_4694	12/4/2016	4240.304483	5	6	1335	0
Y1	9008_4712	12/4/2016	2704.79249	4	6	1625	0
Y1	9079_4698	12/4/2016	4069.17802	4	5.75	1355	0
Y1	0082_4721	12/5/2016	3070.825064	4	5	1470	0
Y1	0161_4706	12/5/2016	3904.368031	4	6.5	1615	0.68
Y1	0314_4707	12/5/2016	2390.352254	4	6.25	1750	0.44
Y1	1045_4711	12/5/2016	1727.842887	3	6.25	1615	0.58
Y1	1096_4693	12/5/2016	2786.927648	3	6	1440	1.69
Y1	1123_4717	12/5/2016	1884.002926	3	5	1175	0
Y1	2028_4713	12/5/2016	4209.257699	3	5.25	1390	0
Y1	2108_4695	12/5/2016	2252.253059	3	5.25	1465	0
Y1	3045_4700	12/5/2016	5132.829682	2	5	1735	0.03
Y1	3124_4696	12/5/2016	1623.517128	2	5.5	1195	0
Y1	4007_4718	12/5/2016	5267.60586	2	4.75	1415	4.27
Y1	4039_4719	12/5/2016	2445.060935	2	5	1280	0.05
Y1	4082_4702	12/5/2016	5569.516266	2	5	1070	2.34
Y1	5034_4701	12/5/2016	5262.653604	1	5	1220	0.2
Y1	5097_4704	12/5/2016	4623.683456	1	5.5	1330	1.8
Y1	5115_4709	12/5/2016	6367.329465	1	5.25	1095	1.7
Y1	5147_4716	12/5/2016	4473.84227	1	6	1345	0
Y1	5163_4699	12/5/2016	6667.490109	1	5.25	1165	0.37
Y1	5202_4710	12/5/2016	1471.296067	6	5.75	1665	0
Y1	5266_4708	12/5/2016	2021.48308	6	5.75	1180	0
Y1	5282_4703	12/5/2016	3921.916498	6	5	1350	2.14
Y1	6036_4705	12/5/2016	1498.819308	6	6.25	1615	0
Y1	6069_4692	12/5/2016	2141.305409	6	5.5	1655	0
Y1	7198_4720	12/5/2016	1876.545863	5	6.75	1860	0
Y1	7236_4715	12/5/2016	2427.179777	5	6.5	1685	0
Y1	8014_4714	12/5/2016	2588.720454	5	6.75	1630	0.54
Y1	8103_4694	12/5/2016	1890.53151	5	6	1335	0
Y1	9008_4712	12/5/2016	2377.817391	4	6	1625	0
Y1	9079_4698	12/5/2016	3513.794237	4	5.75	1355	0.53
Y1	0082_4721	12/6/2016	1391.82978	4	5	1470	0
Y1	0161_4706	12/6/2016	1539.790153	4	6.5	1615	0
Y1	0314_4707	12/6/2016	956.935572	4	6.25	1750	0
Y1	1045_4711	12/6/2016	3061.420999	3	6.25	1615	0
Y1	1096_4693	12/6/2016	2975.918297	3	6	1440	0
Y1	1123_4717	12/6/2016	1530.018179	3	5	1175	0
Y1	2028_4713	12/6/2016	4105.276785	3	5.25	1390	0
Y1	2108_4695	12/6/2016	1979.220692	3	5.25	1465	0
Y1	3045_4700	12/6/2016	4533.19521	2	5	1735	3.58
Y1	3124_4696	12/6/2016	2768.500016	2	5.5	1195	0.45
Y1	4007_4718	12/6/2016	5006.595396	2	4.75	1415	2.66
Y1	4039_4719	12/6/2016	2921.861416	2	5	1280	0.02
Y1	4082_4702	12/6/2016	4787.092989	2	5	1070	2.13
Y1	5034_4701	12/6/2016	6306.526325	1	5	1220	0.2
Y1	5097_4704	12/6/2016	5381.854057	1	5.5	1330	2.31
Y1	5115_4709	12/6/2016	5475.912782	1	5.25	1095	2.35
Y1	5147_4716	12/6/2016	5926.724091	1	6	1345	2.68
Y1	5163_4699	12/6/2016	5356.840563	1	5.25	1165	0.29
Y1	5202_4710	12/6/2016	1633.613943	6	5.75	1665	0
Y1	5266_4708	12/6/2016	1461.550054	6	5.75	1180	0
Y1	5282_4703	12/6/2016	1402.827207	6	5	1350	0
Y1	6036_4705	12/6/2016	1731.42572	6	6.25	1615	0
Y1	6069_4692	12/6/2016	913.23991	6	5.5	1655	0
Y1	7198_4720	12/6/2016	1716.217517	5	6.75	1860	0
Y1	7236_4715	12/6/2016	1329.21451	5	6.5	1685	0
Y1	8014_4714	12/6/2016	1727.300351	5	6.75	1630	0
Y1	8103_4694	12/6/2016	1590.451038	5	6	1335	0
Y1	9008_4712	12/6/2016	3182.957153	4	6	1625	0
Y1	9079_4698	12/6/2016	2607.397173	4	5.75	1355	0.24
Y1	0082_4721	12/7/2016	2418.907628	4	5	1470	0
Y1	0161_4706	12/7/2016	3570.960646	4	6.5	1615	2.2
Y1	0314_4707	12/7/2016	3011.822488	4	6.25	1750	2.62
Y1	1045_4711	12/7/2016	1931.940176	3	6.25	1615	0
Y1	1096_4693	12/7/2016	3121.392174	3	6	1440	0
Y1	1123_4717	12/7/2016	2558.951085	3	5	1175	0
Y1	2028_4713	12/7/2016	3858.497799	3	5.25	1390	0
Y1	2108_4695	12/7/2016	3514.268699	3	5.25	1465	0
Y1	3045_4700	12/7/2016	3115.381724	2	5	1735	0
Y1	3124_4696	12/7/2016	3640.419907	2	5.5	1195	0.04
Y1	4007_4718	12/7/2016	5033.154243	2	4.75	1415	2.08
Y1	4039_4719	12/7/2016	6595.56487	2	5	1280	2.58
Y1	4082_4702	12/7/2016	7169.858663	2	5	1070	4.46
Y1	5034_4701	12/7/2016	5520.110874	1	5	1220	0.45
Y1	5097_4704	12/7/2016	3253.432015	1	5.5	1330	3.56
Y1	5115_4709	12/7/2016	4423.199538	1	5.25	1095	2.8
Y1	5147_4716	12/7/2016	4177.533155	1	6	1345	0.72
Y1	5163_4699	12/7/2016	4717.215139	1	5.25	1165	1.97
Y1	5202_4710	12/7/2016	4476.052661	6	5.75	1665	0
Y1	5266_4708	12/7/2016	2727.561845	6	5.75	1180	0
Y1	5282_4703	12/7/2016	4815.205849	6	5	1350	4.25
Y1	6036_4705	12/7/2016	5262.183097	6	6.25	1615	0
Y1	6069_4692	12/7/2016	2321.9373	6	5.5	1655	0.13
Y1	7198_4720	12/7/2016	4655.959896	5	6.75	1860	0.2
Y1	7236_4715	12/7/2016	3120.046799	5	6.5	1685	0
Y1	8014_4714	12/7/2016	3242.155205	5	6.75	1630	0.31
Y1	8103_4694	12/7/2016	4255.841081	5	6	1335	0.45
Y1	9008_4712	12/7/2016	4800.642583	4	6	1625	0.12
Y1	9079_4698	12/7/2016	2702.001148	4	5.75	1355	0
Y1	0082_4721	12/8/2016	2418.85413	4	5	1470	0
Y1	0161_4706	12/8/2016	2349.806481	4	6.5	1615	0
Y1	0314_4707	12/8/2016	2450.277106	4	6.25	1750	0.19
Y1	1045_4711	12/8/2016	2486.060585	3	6.25	1615	0
Y1	1096_4693	12/8/2016	3701.485294	3	6	1440	2.19
Y1	1123_4717	12/8/2016	4115.464142	3	5	1175	2.83
Y1	2028_4713	12/8/2016	4037.094501	3	5.25	1390	0
Y1	2108_4695	12/8/2016	1607.685665	3	5.25	1465	0
Y1	3045_4700	12/8/2016	2109.064621	2	5	1735	1.26
Y1	3124_4696	12/8/2016	2570.98588	2	5.5	1195	3.17
Y1	4007_4718	12/8/2016	2023.71044	2	4.75	1415	0
Y1	4039_4719	12/8/2016	2570.04254	2	5	1280	0
Y1	4082_4702	12/8/2016	6189.889573	2	5	1070	2.22
Y1	5034_4701	12/8/2016	4341.341263	1	5	1220	0
Y1	5097_4704	12/8/2016	2522.878972	1	5.5	1330	0.96
Y1	5115_4709	12/8/2016	2676.518865	1	5.25	1095	0
Y1	5147_4716	12/8/2016	2402.319896	1	6	1345	3.59
Y1	5163_4699	12/8/2016	4687.194301	1	5.25	1165	0.45
Y1	5202_4710	12/8/2016	3311.92979	6	5.75	1665	0
Y1	5266_4708	12/8/2016	2017.933843	6	5.75	1180	0
Y1	5282_4703	12/8/2016	3774.791572	6	5	1350	3.52
Y1	6036_4705	12/8/2016	2252.113126	6	6.25	1615	0
Y1	6069_4692	12/8/2016	2765.239775	6	5.5	1655	4.62
Y1	7198_4720	12/8/2016	3217.256963	5	6.75	1860	0
Y1	7236_4715	12/8/2016	1224.353805	5	6.5	1685	0
Y1	8014_4714	12/8/2016	1923.992006	5	6.75	1630	0
Y1	8103_4694	12/8/2016	2806.525639	5	6	1335	0
Y1	9008_4712	12/8/2016	1668.568884	4	6	1625	0
Y1	9079_4698	12/8/2016	2571.535967	4	5.75	1355	0.27
Y1	0082_4721	12/9/2016	2788.52834	4	5	1470	0
Y1	0161_4706	12/9/2016	3600.914569	4	6.5	1615	3.53
Y1	0314_4707	12/9/2016	3112.859003	4	6.25	1750	1.3
Y1	1045_4711	12/9/2016	1658.128784	3	6.25	1615	0
Y1	1096_4693	12/9/2016	4081.638966	3	6	1440	0
Y1	1123_4717	12/9/2016	4375.283607	3	5	1175	0
Y1	2028_4713	12/9/2016	3411.526257	3	5.25	1390	0
Y1	2108_4695	12/9/2016	1979.56149	3	5.25	1465	0
Y1	3045_4700	12/9/2016	3537.564344	2	5	1735	1.49
Y1	3124_4696	12/9/2016	2585.251838	2	5.5	1195	1.61
Y1	4007_4718	12/9/2016	3114.29674	2	4.75	1415	0.61
Y1	4039_4719	12/9/2016	3669.383251	2	5	1280	1.56
Y1	4082_4702	12/9/2016	3516.102486	2	5	1070	1.47
Y1	5034_4701	12/9/2016	2676.556444	1	5	1220	0
Y1	5097_4704	12/9/2016	2838.00999	1	5.5	1330	1.95
Y1	5115_4709	12/9/2016	2262.011078	1	5.25	1095	0
Y1	5147_4716	12/9/2016	4420.182645	1	6	1345	3.01
Y1	5163_4699	12/9/2016	3666.392523	1	5.25	1165	0.24
Y1	5202_4710	12/9/2016	3743.181783	6	5.75	1665	1.56
Y1	5266_4708	12/9/2016	3456.057787	6	5.75	1180	2.26
Y1	5282_4703	12/9/2016	3165.126446	6	5	1350	1.71
Y1	6036_4705	12/9/2016	2992.67184	6	6.25	1615	0
Y1	6069_4692	12/9/2016	2539.292101	6	5.5	1655	4.21
Y1	7198_4720	12/9/2016	3574.204953	5	6.75	1860	0
Y1	7236_4715	12/9/2016	3255.394271	5	6.5	1685	0
Y1	8014_4714	12/9/2016	2897.408067	5	6.75	1630	0
Y1	8103_4694	12/9/2016	2623.239465	5	6	1335	0.33
Y1	9008_4712	12/9/2016	2357.411637	4	6	1625	0
Y1	9079_4698	12/9/2016	3798.28771	4	5.75	1355	1.63
Y1	0082_4721	12/10/2016	3017.754414	4	5	1470	0
Y1	0161_4706	12/10/2016	3296.252247	4	6.5	1615	4.33
Y1	0314_4707	12/10/2016	2814.143269	4	6.25	1750	2.73
Y1	1045_4711	12/10/2016	3187.556533	3	6.25	1615	0.98
Y1	1096_4693	12/10/2016	3070.970677	3	6	1440	1.77
Y1	1123_4717	12/10/2016	1376.06944	3	5	1175	0
Y1	2028_4713	12/10/2016	4100.432978	3	5.25	1390	0
Y1	2108_4695	12/10/2016	2575.713156	3	5.25	1465	0
Y1	3045_4700	12/10/2016	3663.422577	2	5	1735	3.11
Y1	3124_4696	12/10/2016	3001.677509	2	5.5	1195	1.87
Y1	4007_4718	12/10/2016	5104.68374	2	4.75	1415	1.24
Y1	4039_4719	12/10/2016	6301.873883	2	5	1280	4.86
Y1	4082_4702	12/10/2016	6909.308429	2	5	1070	6.97
Y1	5034_4701	12/10/2016	5456.401831	1	5	1220	0
Y1	5097_4704	12/10/2016	4058.678734	1	5.5	1330	4.02
Y1	5115_4709	12/10/2016	5133.223522	1	5.25	1095	1.52
Y1	5147_4716	12/10/2016	3597.923723	1	6	1345	3.14
Y1	5163_4699	12/10/2016	3999.233625	1	5.25	1165	0.84
Y1	5202_4710	12/10/2016	4730.632794	6	5.75	1665	0
Y1	5266_4708	12/10/2016	3723.579483	6	5.75	1180	1.07
Y1	5282_4703	12/10/2016	2943.194002	6	5	1350	1.69
Y1	6036_4705	12/10/2016	4089.313214	6	6.25	1615	0.4
Y1	6069_4692	12/10/2016	2655.956816	6	5.5	1655	3.47
Y1	7198_4720	12/10/2016	3066.117777	5	6.75	1860	1.09
Y1	7236_4715	12/10/2016	2293.745479	5	6.5	1685	0
Y1	8014_4714	12/10/2016	3737.73367	5	6.75	1630	1.07
Y1	8103_4694	12/10/2016	3043.293284	5	6	1335	0.75
Y1	9008_4712	12/10/2016	2927.886263	4	6	1625	0
Y1	9079_4698	12/10/2016	3820.795267	4	5.75	1355	3.51
Y1	0082_4721	12/11/2016	3933.903514	4	5	1470	0
Y1	0161_4706	12/11/2016	4924.998857	4	6.5	1615	0.8
Y1	0314_4707	12/11/2016	2893.044204	4	6.25	1750	6.94
Y1	1045_4711	12/11/2016	4555.115698	3	6.25	1615	0.43
Y1	1096_4693	12/11/2016	3477.576244	3	6	1440	1.05
Y1	1123_4717	12/11/2016	4594.729572	3	5	1175	0.02
Y1	2028_4713	12/11/2016	3612.179179	3	5.25	1390	0
Y1	2108_4695	12/11/2016	2796.978946	3	5.25	1465	0
Y1	3045_4700	12/11/2016	3056.469811	2	5	1735	2.19
Y1	3124_4696	12/11/2016	4842.769147	2	5.5	1195	4.2
Y1	4007_4718	12/11/2016	6301.00303	2	4.75	1415	0.59
Y1	4039_4719	12/11/2016	5125.437508	2	5	1280	0.89
Y1	4082_4702	12/11/2016	3418.670968	2	5	1070	0
Y1	5034_4701	12/11/2016	5333.860626	1	5	1220	0
Y1	5097_4704	12/11/2016	3442.497328	1	5.5	1330	1.43
Y1	5115_4709	12/11/2016	4721.885368	1	5.25	1095	1.21
Y1	5147_4716	12/11/2016	4717.420657	1	6	1345	3.15
Y1	5163_4699	12/11/2016	4091.112728	1	5.25	1165	0.8
Y1	5202_4710	12/11/2016	4053.519738	6	5.75	1665	0
Y1	5266_4708	12/11/2016	4600.527495	6	5.75	1180	3.27
Y1	5282_4703	12/11/2016	4349.678631	6	5	1350	3.35
Y1	6036_4705	12/11/2016	4405.237956	6	6.25	1615	2.14
Y1	6069_4692	12/11/2016	2759.64279	6	5.5	1655	2.83
Y1	7198_4720	12/11/2016	5057.705302	5	6.75	1860	0.8
Y1	7236_4715	12/11/2016	4036.831548	5	6.5	1685	0
Y1	8014_4714	12/11/2016	4511.872385	5	6.75	1630	0.95
Y1	8103_4694	12/11/2016	3047.270279	5	6	1335	1.68
Y1	9008_4712	12/11/2016	4585.400285	4	6	1625	0
Y1	9079_4698	12/11/2016	2442.28321	4	5.75	1355	0.85
Y1	0082_4721	12/12/2016	2796.127781	4	5	1470	0
Y1	0161_4706	12/12/2016	3683.040866	4	6.5	1615	3.52
Y1	0314_4707	12/12/2016	2192.55948	4	6.25	1750	1.05
Y1	1045_4711	12/12/2016	2366.860039	3	6.25	1615	0
Y1	1096_4693	12/12/2016	3190.153357	3	6	1440	4.01
Y1	1123_4717	12/12/2016	2836.185778	3	5	1175	0.05
Y1	2028_4713	12/12/2016	4368.506001	3	5.25	1390	0
Y1	2108_4695	12/12/2016	1847.375136	3	5.25	1465	0
Y1	3045_4700	12/12/2016	3482.453241	2	5	1735	2.19
Y1	3124_4696	12/12/2016	2982.843961	2	5.5	1195	0.94
Y1	4007_4718	12/12/2016	3032.589178	2	4.75	1415	0.74
Y1	4039_4719	12/12/2016	3278.671062	2	5	1280	0.09
Y1	4082_4702	12/12/2016	4062.93128	2	5	1070	5.34
Y1	5034_4701	12/12/2016	3520.601369	1	5	1220	0
Y1	5097_4704	12/12/2016	3170.242996	1	5.5	1330	1.2
Y1	5115_4709	12/12/2016	3476.541388	1	5.25	1095	1.35
Y1	5147_4716	12/12/2016	4199.274698	1	6	1345	3.73
Y1	5163_4699	12/12/2016	2646.600111	1	5.25	1165	0
Y1	5202_4710	12/12/2016	3497.194533	6	5.75	1665	0.17
Y1	5266_4708	12/12/2016	3117.185232	6	5.75	1180	1.82
Y1	5282_4703	12/12/2016	3268.932914	6	5	1350	1.6
Y1	6036_4705	12/12/2016	3061.766931	6	6.25	1615	0.01
Y1	6069_4692	12/12/2016	3076.034741	6	5.5	1655	3.55
Y1	7198_4720	12/12/2016	3129.769667	5	6.75	1860	0
Y1	7236_4715	12/12/2016	2145.821291	5	6.5	1685	0
Y1	8014_4714	12/12/2016	2643.291263	5	6.75	1630	0
Y1	8103_4694	12/12/2016	2772.533347	5	6	1335	0
Y1	9008_4712	12/12/2016	3504.505752	4	6	1625	0.04
Y1	9079_4698	12/12/2016	2448.162709	4	5.75	1355	2.83
Y1	0082_4721	12/13/2016	5112.070215	4	5	1470	0
Y1	0161_4706	12/13/2016	3813.595408	4	6.5	1615	0.85
Y1	0314_4707	12/13/2016	5747.768729	4	6.25	1750	2.83
Y1	1045_4711	12/13/2016	2886.518357	3	6.25	1615	3.44
Y1	1096_4693	12/13/2016	4801.074493	3	6	1440	0
Y1	1123_4717	12/13/2016	4042.793058	3	5	1175	0
Y1	2028_4713	12/13/2016	5424.952561	3	5.25	1390	0
Y1	2108_4695	12/13/2016	2502.054279	3	5.25	1465	0
Y1	3045_4700	12/13/2016	4010.673615	2	5	1735	1.23
Y1	3124_4696	12/13/2016	4425.904258	2	5.5	1195	2.89
Y1	4007_4718	12/13/2016	6575.261562	2	4.75	1415	3.08
Y1	4039_4719	12/13/2016	3763.804083	2	5	1280	0.96
Y1	4082_4702	12/13/2016	4722.244223	2	5	1070	4.33
Y1	5034_4701	12/13/2016	6094.35963	1	5	1220	0
Y1	5097_4704	12/13/2016	3486.725845	1	5.5	1330	2
Y1	5115_4709	12/13/2016	5353.023912	1	5.25	1095	0
Y1	5147_4716	12/13/2016	4556.184198	1	6	1345	0.12
Y1	5163_4699	12/13/2016	6078.073708	1	5.25	1165	0
Y1	5202_4710	12/13/2016	4937.487048	6	5.75	1665	0
Y1	5266_4708	12/13/2016	3929.712182	6	5.75	1180	0.47
Y1	5282_4703	12/13/2016	3734.366606	6	5	1350	4.56
Y1	6036_4705	12/13/2016	3541.020473	6	6.25	1615	0.25
Y1	6069_4692	12/13/2016	4964.192077	6	5.5	1655	3.51
Y1	7198_4720	12/13/2016	5685.982043	5	6.75	1860	0
Y1	7236_4715	12/13/2016	3103.925852	5	6.5	1685	0
Y1	8014_4714	12/13/2016	4198.377981	5	6.75	1630	0.31
Y1	8103_4694	12/13/2016	5436.197826	5	6	1335	0.34
Y1	9008_4712	12/13/2016	5452.665861	4	6	1625	0.76
Y1	9079_4698	12/13/2016	5429.273545	4	5.75	1355	4.28
Y1	0082_4721	12/14/2016	2680.68874	4	5	1470	0
Y1	0161_4706	12/14/2016	4475.421189	4	6.5	1615	0
Y1	0314_4707	12/14/2016	4610.646284	4	6.25	1750	0.04
Y1	1045_4711	12/14/2016	4397.029658	3	6.25	1615	0
Y1	1096_4693	12/14/2016	4978.095297	3	6	1440	0
Y1	1123_4717	12/14/2016	4514.854549	3	5	1175	0
Y1	2028_4713	12/14/2016	5664.573117	3	5.25	1390	0
Y1	2108_4695	12/14/2016	2664.795259	3	5.25	1465	0
Y1	3045_4700	12/14/2016	3182.571965	2	5	1735	0
Y1	3124_4696	12/14/2016	5338.784621	2	5.5	1195	1.78
Y1	4007_4718	12/14/2016	5301.156744	2	4.75	1415	0.2
Y1	4039_4719	12/14/2016	5632.937662	2	5	1280	0
Y1	4082_4702	12/14/2016	8174.880335	2	5	1070	2.95
Y1	5034_4701	12/14/2016	6142.789757	1	5	1220	0
Y1	5097_4704	12/14/2016	3367.925625	1	5.5	1330	0
Y1	5115_4709	12/14/2016	5365.861155	1	5.25	1095	1.45
Y1	5147_4716	12/14/2016	2741.166287	1	6	1345	2.07
Y1	5163_4699	12/14/2016	3605.291649	1	5.25	1165	0
Y1	5202_4710	12/14/2016	5023.614769	6	5.75	1665	0
Y1	5266_4708	12/14/2016	6149.432578	6	5.75	1180	0.11
Y1	5282_4703	12/14/2016	3330.833344	6	5	1350	4.18
Y1	6036_4705	12/14/2016	3713.889782	6	6.25	1615	0
Y1	6069_4692	12/14/2016	4994.714658	6	5.5	1655	3.62
Y1	7198_4720	12/14/2016	4864.579008	5	6.75	1860	0.7
Y1	7236_4715	12/14/2016	5267.002481	5	6.5	1685	0
Y1	8014_4714	12/14/2016	4538.041945	5	6.75	1630	0.08
Y1	8103_4694	12/14/2016	3702.533874	5	6	1335	0
Y1	9008_4712	12/14/2016	4406.263558	4	6	1625	0
Y1	9079_4698	12/14/2016	5153.746615	4	5.75	1355	0.89
Y1	0082_4721	12/15/2016	4401.429604	4	5	1470	0
Y1	0161_4706	12/15/2016	5498.494294	4	6.5	1615	4.17
Y1	0314_4707	12/15/2016	4488.549929	4	6.25	1750	4.95
Y1	1045_4711	12/15/2016	4484.419564	3	6.25	1615	0.26
Y1	1096_4693	12/15/2016	4150.408879	3	6	1440	0.79
Y1	1123_4717	12/15/2016	5193.208493	3	5	1175	0
Y1	2028_4713	12/15/2016	4244.809267	3	5.25	1390	0
Y1	2108_4695	12/15/2016	3701.557191	3	5.25	1465	0
Y1	3045_4700	12/15/2016	4790.179833	2	5	1735	3.72
Y1	3124_4696	12/15/2016	4924.207486	2	5.5	1195	1.06
Y1	4007_4718	12/15/2016	6122.585009	2	4.75	1415	8.58
Y1	4039_4719	12/15/2016	6910.328111	2	5	1280	1.24
Y1	4082_4702	12/15/2016	5898.326645	2	5	1070	0.8
Y1	5034_4701	12/15/2016	4044.802038	1	5	1220	0
Y1	5097_4704	12/15/2016	3892.380381	1	5.5	1330	3.73
Y1	5115_4709	12/15/2016	5190.458927	1	5.25	1095	1.73
Y1	5147_4716	12/15/2016	4852.763828	1	6	1345	2.77
Y1	5163_4699	12/15/2016	6452.747869	1	5.25	1165	0
Y1	5202_4710	12/15/2016	5637.675169	6	5.75	1665	0.05
Y1	5266_4708	12/15/2016	6691.618953	6	5.75	1180	0.75
Y1	5282_4703	12/15/2016	5315.459712	6	5	1350	2.84
Y1	6036_4705	12/15/2016	5524.361701	6	6.25	1615	1.04
Y1	6069_4692	12/15/2016	4259.666551	6	5.5	1655	2.84
Y1	7198_4720	12/15/2016	4701.158015	5	6.75	1860	0
Y1	7236_4715	12/15/2016	3514.788364	5	6.5	1685	0
Y1	8014_4714	12/15/2016	5790.88455	5	6.75	1630	1.46
Y1	8103_4694	12/15/2016	4537.874121	5	6	1335	0.34
Y1	9008_4712	12/15/2016	3661.882657	4	6	1625	0.59
Y1	9079_4698	12/15/2016	4355.336565	4	5.75	1355	3.54
Y1	0082_4721	12/16/2016	4818.881886	4	5	1470	1.87
Y1	0161_4706	12/16/2016	4777.674455	4	6.5	1615	5.97
Y1	0314_4707	12/16/2016	5577.29467	4	6.25	1750	0.38
Y1	1045_4711	12/16/2016	3501.381639	3	6.25	1615	0.76
Y1	1096_4693	12/16/2016	4520.191324	3	6	1440	0.92
Y1	1123_4717	12/16/2016	3631.463195	3	5	1175	0
Y1	2028_4713	12/16/2016	4517.968337	3	5.25	1390	0
Y1	2108_4695	12/16/2016	3130.10497	3	5.25	1465	0
Y1	3045_4700	12/16/2016	4903.672359	2	5	1735	1.23
Y1	3124_4696	12/16/2016	4396.751359	2	5.5	1195	0.67
Y1	4007_4718	12/16/2016	9915.706682	2	4.75	1415	5.75
Y1	4039_4719	12/16/2016	6642.955438	2	5	1280	1.84
Y1	4082_4702	12/16/2016	6201.336285	2	5	1070	4.09
Y1	5034_4701	12/16/2016	7023.149666	1	5	1220	0
Y1	5097_4704	12/16/2016	5302.72621	1	5.5	1330	5.53
Y1	5115_4709	12/16/2016	8355.440352	1	5.25	1095	1.61
Y1	5147_4716	12/16/2016	6579.536308	1	6	1345	2.12
Y1	5163_4699	12/16/2016	7922.336894	1	5.25	1165	0.13
Y1	5202_4710	12/16/2016	6187.504484	6	5.75	1665	0.86
Y1	5266_4708	12/16/2016	5462.990048	6	5.75	1180	2.47
Y1	5282_4703	12/16/2016	5941.345338	6	5	1350	5.33
Y1	6036_4705	12/16/2016	6358.207504	6	6.25	1615	0.02
Y1	6069_4692	12/16/2016	5342.563318	6	5.5	1655	7.04
Y1	7198_4720	12/16/2016	5869.591722	5	6.75	1860	1.36
Y1	7236_4715	12/16/2016	4233.556681	5	6.5	1685	0
Y1	8014_4714	12/16/2016	5695.893027	5	6.75	1630	2.6
Y1	8103_4694	12/16/2016	6261.960125	5	6	1335	0.02
Y1	9008_4712	12/16/2016	6741.798826	4	6	1625	0.34
Y1	9079_4698	12/16/2016	6838.798218	4	5.75	1355	6.37
Y1	0082_4721	12/17/2016	2709.241318	4	5	1470	0
Y1	0161_4706	12/17/2016	3454.956371	4	6.5	1615	0
Y1	0314_4707	12/17/2016	3252.940752	4	6.25	1750	3.97
Y1	1045_4711	12/17/2016	2610.912443	3	6.25	1615	3.94
Y1	1096_4693	12/17/2016	2923.239631	3	6	1440	0
Y1	1123_4717	12/17/2016	1489.106635	3	5	1175	0
Y1	2028_4713	12/17/2016	4548.559413	3	5.25	1390	0
Y1	2108_4695	12/17/2016	2086.005035	3	5.25	1465	0
Y1	3045_4700	12/17/2016	2935.526043	2	5	1735	2.8
Y1	3124_4696	12/17/2016	4248.141358	2	5.5	1195	3.1
Y1	4007_4718	12/17/2016	3152.048358	2	4.75	1415	0.44
Y1	4039_4719	12/17/2016	3388.172563	2	5	1280	0
Y1	4082_4702	12/17/2016	4785.745735	2	5	1070	9.31
Y1	5034_4701	12/17/2016	2339.958501	1	5	1220	0.99
Y1	5097_4704	12/17/2016	2109.26096	1	5.5	1330	1.04
Y1	5115_4709	12/17/2016	4225.359744	1	5.25	1095	1.01
Y1	5147_4716	12/17/2016	1870.835643	1	6	1345	0
Y1	5163_4699	12/17/2016	3096.853707	1	5.25	1165	0
Y1	5202_4710	12/17/2016	2990.610746	6	5.75	1665	0
Y1	5266_4708	12/17/2016	3479.365598	6	5.75	1180	1.76
Y1	5282_4703	12/17/2016	3416.007042	6	5	1350	3.73
Y1	6036_4705	12/17/2016	2798.935606	6	6.25	1615	0
Y1	6069_4692	12/17/2016	2780.27756	6	5.5	1655	0
Y1	7198_4720	12/17/2016	3086.614437	5	6.75	1860	0.97
Y1	7236_4715	12/17/2016	2399.01869	5	6.5	1685	0
Y1	8014_4714	12/17/2016	3281.919103	5	6.75	1630	0
Y1	8103_4694	12/17/2016	3267.898306	5	6	1335	0
Y1	9008_4712	12/17/2016	4934.49148	4	6	1625	0
Y1	9079_4698	12/17/2016	2782.457543	4	5.75	1355	0
Y1	0082_4721	12/18/2016	2930.32987	4	5	1470	0
Y1	0161_4706	12/18/2016	2529.427961	4	6.5	1615	1.9
Y1	0314_4707	12/18/2016	3560.415344	4	6.25	1750	2.09
Y1	1045_4711	12/18/2016	2837.90618	3	6.25	1615	2.92
Y1	1096_4693	12/18/2016	3864.216334	3	6	1440	1.18
Y1	1123_4717	12/18/2016	2582.236956	3	5	1175	0
Y1	2028_4713	12/18/2016	2005.024071	3	5.25	1390	0
Y1	2108_4695	12/18/2016	1770.618804	3	5.25	1465	0
Y1	3045_4700	12/18/2016	2803.315166	2	5	1735	3.49
Y1	3124_4696	12/18/2016	3321.812513	2	5.5	1195	1.75
Y1	4007_4718	12/18/2016	3826.966894	2	4.75	1415	4.78
Y1	4039_4719	12/18/2016	4354.125835	2	5	1280	2.95
Y1	4082_4702	12/18/2016	3542.35043	2	5	1070	3.63
Y1	5034_4701	12/18/2016	1839.497276	1	5	1220	0
Y1	5097_4704	12/18/2016	3298.660395	1	5.5	1330	2.19
Y1	5115_4709	12/18/2016	4262.177794	1	5.25	1095	2.08
Y1	5147_4716	12/18/2016	3484.943754	1	6	1345	3.48
Y1	5163_4699	12/18/2016	2552.902305	1	5.25	1165	0.01
Y1	5202_4710	12/18/2016	3285.604373	6	5.75	1665	0
Y1	5266_4708	12/18/2016	3197.872843	6	5.75	1180	2.91
Y1	5282_4703	12/18/2016	3148.780305	6	5	1350	5.51
Y1	6036_4705	12/18/2016	3606.894328	6	6.25	1615	0.51
Y1	6069_4692	12/18/2016	2568.220807	6	5.5	1655	4.66
Y1	7198_4720	12/18/2016	3663.561879	5	6.75	1860	0
Y1	7236_4715	12/18/2016	2281.687442	5	6.5	1685	0
Y1	8014_4714	12/18/2016	3224.494479	5	6.75	1630	0.75
Y1	8103_4694	12/18/2016	3202.242262	5	6	1335	0.04
Y1	9008_4712	12/18/2016	3531.60162	4	6	1625	0
Y1	9079_4698	12/18/2016	1579.072832	4	5.75	1355	0
Y1	0082_4721	12/19/2016	4131.720276	4	5	1470	0.05
Y1	0161_4706	12/19/2016	3928.589289	4	6.5	1615	1.1
Y1	0314_4707	12/19/2016	3680.511661	4	6.25	1750	0
Y1	1045_4711	12/19/2016	5048.559233	3	6.25	1615	2.17
Y1	1096_4693	12/19/2016	4722.779932	3	6	1440	1.5
Y1	1123_4717	12/19/2016	1636.859235	3	5	1175	0
Y1	2028_4713	12/19/2016	5581.078085	3	5.25	1390	0
Y1	2108_4695	12/19/2016	3414.748912	3	5.25	1465	0
Y1	3045_4700	12/19/2016	3659.18459	2	5	1735	2.32
Y1	3124_4696	12/19/2016	4117.882446	2	5.5	1195	1.93
Y1	4007_4718	12/19/2016	5352.039051	2	4.75	1415	0
Y1	4039_4719	12/19/2016	4542.911096	2	5	1280	0.82
Y1	4082_4702	12/19/2016	4948.245096	2	5	1070	3.46
Y1	5034_4701	12/19/2016	6108.634146	1	5	1220	9.3
Y1	5097_4704	12/19/2016	3535.91977	1	5.5	1330	1.28
Y1	5115_4709	12/19/2016	3782.087276	1	5.25	1095	0.67
Y1	5147_4716	12/19/2016	3389.601873	1	6	1345	2.65
Y1	5163_4699	12/19/2016	3181.713804	1	5.25	1165	0.16
Y1	5202_4710	12/19/2016	4085.433022	6	5.75	1665	3.14
Y1	5266_4708	12/19/2016	3852.508014	6	5.75	1180	0
Y1	5282_4703	12/19/2016	3656.147021	6	5	1350	2.31
Y1	6036_4705	12/19/2016	6001.930354	6	6.25	1615	2.4
Y1	6069_4692	12/19/2016	3120.285425	6	5.5	1655	2.75
Y1	7198_4720	12/19/2016	3698.683013	5	6.75	1860	1.15
Y1	7236_4715	12/19/2016	4281.844967	5	6.5	1685	0.02
Y1	8014_4714	12/19/2016	3158.124532	5	6.75	1630	0
Y1	8103_4694	12/19/2016	4573.669034	5	6	1335	0
Y1	9008_4712	12/19/2016	1698.457788	4	6	1625	0
Y1	9079_4698	12/19/2016	2580.839948	4	5.75	1355	4.87
Y1	0082_4721	12/20/2016	2541.070852	4	5	1470	0
Y1	0161_4706	12/20/2016	2466.606203	4	6.5	1615	0
Y1	0314_4707	12/20/2016	3913.373479	4	6.25	1750	0
Y1	1045_4711	12/20/2016	2786.9556	3	6.25	1615	0.47
Y1	1096_4693	12/20/2016	3054.183387	3	6	1440	0
Y1	1123_4717	12/20/2016	4040.52277	3	5	1175	0
Y1	2028_4713	12/20/2016	3306.990987	3	5.25	1390	0
Y1	2108_4695	12/20/2016	1640.816833	3	5.25	1465	0
Y1	3045_4700	12/20/2016	4726.191884	2	5	1735	2.55
Y1	3124_4696	12/20/2016	3272.596959	2	5.5	1195	2.04
Y1	4007_4718	12/20/2016	5458.866762	2	4.75	1415	2.89
Y1	4039_4719	12/20/2016	3814.432519	2	5	1280	0.93
Y1	4082_4702	12/20/2016	2119.711319	2	5	1070	0
Y1	5034_4701	12/20/2016	3901.878769	1	5	1220	0.34
Y1	5097_4704	12/20/2016	1956.250157	1	5.5	1330	0
Y1	5115_4709	12/20/2016	2499.64447	1	5.25	1095	0
Y1	5147_4716	12/20/2016	1815.628883	1	6	1345	0
Y1	5163_4699	12/20/2016	4434.382472	1	5.25	1165	0.26
Y1	5202_4710	12/20/2016	4198.182819	6	5.75	1665	0.14
Y1	5266_4708	12/20/2016	2790.825966	6	5.75	1180	0
Y1	5282_4703	12/20/2016	4295.12957	6	5	1350	4.89
Y1	6036_4705	12/20/2016	3985.379842	6	6.25	1615	0.7
Y1	6069_4692	12/20/2016	3343.935532	6	5.5	1655	3.93
Y1	7198_4720	12/20/2016	3085.590767	5	6.75	1860	0
Y1	7236_4715	12/20/2016	1301.874866	5	6.5	1685	0
Y1	8014_4714	12/20/2016	2748.198757	5	6.75	1630	0
Y1	8103_4694	12/20/2016	4176.086262	5	6	1335	0
Y1	9008_4712	12/20/2016	5312.151007	4	6	1625	0.24
Y1	9079_4698	12/20/2016	3626.953449	4	5.75	1355	2.13
Y1	0082_4721	12/21/2016	4587.036807	4	5	1470	0
Y1	0161_4706	12/21/2016	5935.947926	4	6.5	1615	1.4
Y1	0314_4707	12/21/2016	4801.580262	4	6.25	1750	0.74
Y1	1045_4711	12/21/2016	3685.599817	3	6.25	1615	0.94
Y1	1096_4693	12/21/2016	4173.023122	3	6	1440	0.4
Y1	1123_4717	12/21/2016	4524.108831	3	5	1175	0
Y1	2028_4713	12/21/2016	5481.6106	3	5.25	1390	0
Y1	2108_4695	12/21/2016	3770.01523	3	5.25	1465	0
Y1	3045_4700	12/21/2016	5981.948444	2	5	1735	1.6
Y1	3124_4696	12/21/2016	4648.699883	2	5.5	1195	0.91
Y1	4007_4718	12/21/2016	6008.628483	2	4.75	1415	1.93
Y1	4039_4719	12/21/2016	5998.147495	2	5	1280	1.56
Y1	4082_4702	12/21/2016	5384.465662	2	5	1070	0
Y1	5034_4701	12/21/2016	4830.719061	1	5	1220	2.34
Y1	5097_4704	12/21/2016	4803.913747	1	5.5	1330	0.5
Y1	5115_4709	12/21/2016	5098.122187	1	5.25	1095	0.36
Y1	5147_4716	12/21/2016	3909.278754	1	6	1345	0
Y1	5163_4699	12/21/2016	5011.831759	1	5.25	1165	0.34
Y1	5202_4710	12/21/2016	4739.803288	6	5.75	1665	0.02
Y1	5266_4708	12/21/2016	5867.330245	6	5.75	1180	0.78
Y1	5282_4703	12/21/2016	4363.093986	6	5	1350	2.37
Y1	6036_4705	12/21/2016	5212.905574	6	6.25	1615	0.33
Y1	6069_4692	12/21/2016	3625.64064	6	5.5	1655	3.9
Y1	7198_4720	12/21/2016	3938.232036	5	6.75	1860	0.4
Y1	7236_4715	12/21/2016	4071.806762	5	6.5	1685	0
Y1	8014_4714	12/21/2016	6594.960395	5	6.75	1630	1.7
Y1	8103_4694	12/21/2016	5490.864304	5	6	1335	0
Y1	9008_4712	12/21/2016	5384.351812	4	6	1625	0.74
Y1	9079_4698	12/21/2016	5313.712221	4	5.75	1355	1.43
Y1	0082_4721	12/22/2016	3171.238144	4	5	1470	0
Y1	0161_4706	12/22/2016	3496.160836	4	6.5	1615	3.04
Y1	0314_4707	12/22/2016	3060.815293	4	6.25	1750	0.76
Y1	1045_4711	12/22/2016	2732.462935	3	6.25	1615	1.74
Y1	1096_4693	12/22/2016	3607.205961	3	6	1440	2.16
Y1	1123_4717	12/22/2016	2730.543052	3	5	1175	0
Y1	2028_4713	12/22/2016	2922.047491	3	5.25	1390	0
Y1	2108_4695	12/22/2016	2436.338158	3	5.25	1465	0
Y1	3045_4700	12/22/2016	4165.715344	2	5	1735	3.2
Y1	3124_4696	12/22/2016	3718.614725	2	5.5	1195	2.64
Y1	4007_4718	12/22/2016	4104.346852	2	4.75	1415	2.68
Y1	4039_4719	12/22/2016	3648.9865	2	5	1280	2.14
Y1	4082_4702	12/22/2016	4218.923682	2	5	1070	3.31
Y1	5034_4701	12/22/2016	4437.777828	1	5	1220	2.56
Y1	5097_4704	12/22/2016	3007.686746	1	5.5	1330	2.51
Y1	5115_4709	12/22/2016	4157.032993	1	5.25	1095	0.45
Y1	5147_4716	12/22/2016	3942.252488	1	6	1345	3.51
Y1	5163_4699	12/22/2016	4434.538545	1	5.25	1165	0
Y1	5202_4710	12/22/2016	3244.132058	6	5.75	1665	0.09
Y1	5266_4708	12/22/2016	3509.206641	6	5.75	1180	2.36
Y1	5282_4703	12/22/2016	3820.835799	6	5	1350	3.03
Y1	6036_4705	12/22/2016	3841.418094	6	6.25	1615	0.34
Y1	6069_4692	12/22/2016	2995.35761	6	5.5	1655	2.67
Y1	7198_4720	12/22/2016	3676.658759	5	6.75	1860	2.91
Y1	7236_4715	12/22/2016	2390.157502	5	6.5	1685	0
Y1	8014_4714	12/22/2016	3986.917033	5	6.75	1630	2.59
Y1	8103_4694	12/22/2016	3561.915979	5	6	1335	0
Y1	9008_4712	12/22/2016	3523.472639	4	6	1625	0.73
Y1	9079_4698	12/22/2016	3394.715311	4	5.75	1355	4.96
Y1	0082_4721	12/23/2016	1690.293913	4	5	1470	0.04
Y1	0161_4706	12/23/2016	2655.488222	4	6.5	1615	2.3
Y1	0314_4707	12/23/2016	3807.317975	4	6.25	1750	0.64
Y1	1045_4711	12/23/2016	2500.163083	3	6.25	1615	3.96
Y1	1096_4693	12/23/2016	2808.473439	3	6	1440	2.29
Y1	1123_4717	12/23/2016	2498.131735	3	5	1175	0
Y1	2028_4713	12/23/2016	2454.796627	3	5.25	1390	0
Y1	2108_4695	12/23/2016	2294.454467	3	5.25	1465	0
Y1	3045_4700	12/23/2016	3256.493109	2	5	1735	3.45
Y1	3124_4696	12/23/2016	1960.971883	2	5.5	1195	2.25
Y1	4007_4718	12/23/2016	3277.474351	2	4.75	1415	3.74
Y1	4039_4719	12/23/2016	2467.200386	2	5	1280	5.12
Y1	4082_4702	12/23/2016	2338.233218	2	5	1070	2.38
Y1	5034_4701	12/23/2016	2922.39955	1	5	1220	3.35
Y1	5097_4704	12/23/2016	2584.461523	1	5.5	1330	0
Y1	5115_4709	12/23/2016	3116.850339	1	5.25	1095	2.4
Y1	5147_4716	12/23/2016	2773.148642	1	6	1345	0
Y1	5163_4699	12/23/2016	2926.333819	1	5.25	1165	0.03
Y1	5202_4710	12/23/2016	2655.076949	6	5.75	1665	0.51
Y1	5266_4708	12/23/2016	2886.833255	6	5.75	1180	0.69
Y1	5282_4703	12/23/2016	2561.478189	6	5	1350	0
Y1	6036_4705	12/23/2016	2784.7851	6	6.25	1615	1.39
Y1	6069_4692	12/23/2016	2594.155328	6	5.5	1655	2.54
Y1	7198_4720	12/23/2016	1500.598293	5	6.75	1860	0
Y1	7236_4715	12/23/2016	1781.291857	5	6.5	1685	0
Y1	8014_4714	12/23/2016	3206.102697	5	6.75	1630	1.78
Y1	8103_4694	12/23/2016	2793.277293	5	6	1335	0.4
Y1	9008_4712	12/23/2016	3399.708293	4	6	1625	1.51
Y1	9079_4698	12/23/2016	1909.231319	4	5.75	1355	0.45
Y1	0082_4721	12/24/2016	2235.42407	4	5	1470	0.02
Y1	0161_4706	12/24/2016	4069.856446	4	6.5	1615	1.9
Y1	0314_4707	12/24/2016	4997.191059	4	6.25	1750	3.14
Y1	1045_4711	12/24/2016	2038.723971	3	6.25	1615	0.92
Y1	1096_4693	12/24/2016	3196.791179	3	6	1440	1.75
Y1	1123_4717	12/24/2016	3054.138658	3	5	1175	0
Y1	2028_4713	12/24/2016	3606.297947	3	5.25	1390	0
Y1	2108_4695	12/24/2016	2494.262415	3	5.25	1465	0
Y1	3045_4700	12/24/2016	3850.598669	2	5	1735	2.37
Y1	3124_4696	12/24/2016	2718.945532	2	5.5	1195	0
Y1	4007_4718	12/24/2016	6827.457871	2	4.75	1415	4.98
Y1	4039_4719	12/24/2016	3853.794064	2	5	1280	2.13
Y1	4082_4702	12/24/2016	3936.27104	2	5	1070	2.25
Y1	5034_4701	12/24/2016	3923.764549	1	5	1220	6.31
Y1	5097_4704	12/24/2016	2994.357008	1	5.5	1330	0
Y1	5115_4709	12/24/2016	3358.438673	1	5.25	1095	0.94
Y1	5147_4716	12/24/2016	5219.34115	1	6	1345	1.44
Y1	5163_4699	12/24/2016	2950.178483	1	5.25	1165	0
Y1	5202_4710	12/24/2016	4766.748261	6	5.75	1665	1.2
Y1	5266_4708	12/24/2016	4207.42516	6	5.75	1180	1.43
Y1	5282_4703	12/24/2016	4642.964279	6	5	1350	9.8
Y1	6036_4705	12/24/2016	4096.601397	6	6.25	1615	0
Y1	6069_4692	12/24/2016	4693.24955	6	5.5	1655	5.23
Y1	7198_4720	12/24/2016	3269.404458	5	6.75	1860	0
Y1	7236_4715	12/24/2016	1472.706056	5	6.5	1685	0
Y1	8014_4714	12/24/2016	2815.506655	5	6.75	1630	0.03
Y1	8103_4694	12/24/2016	5739.190728	5	6	1335	0
Y1	9008_4712	12/24/2016	4337.955831	4	6	1625	0
Y1	9079_4698	12/24/2016	4229.050555	4	5.75	1355	3.94
Y1	0082_4721	12/25/2016	1425.907036	4	5	1470	0
Y1	0161_4706	12/25/2016	3136.921948	4	6.5	1615	1.09
Y1	0314_4707	12/25/2016	2924.334775	4	6.25	1750	0
Y1	1045_4711	12/25/2016	2184.018512	3	6.25	1615	1.24
Y1	1096_4693	12/25/2016	3296.798947	3	6	1440	1.27
Y1	1123_4717	12/25/2016	2718.342347	3	5	1175	0
Y1	2028_4713	12/25/2016	3417.067472	3	5.25	1390	0
Y1	2108_4695	12/25/2016	2202.919295	3	5.25	1465	0
Y1	3045_4700	12/25/2016	3693.718497	2	5	1735	0.03
Y1	3124_4696	12/25/2016	2710.152663	2	5.5	1195	1.1
Y1	4007_4718	12/25/2016	3348.170617	2	4.75	1415	1.63
Y1	4039_4719	12/25/2016	3100.477111	2	5	1280	0
Y1	4082_4702	12/25/2016	4800.280703	2	5	1070	1.75
Y1	5034_4701	12/25/2016	4011.253906	1	5	1220	2.03
Y1	5097_4704	12/25/2016	3246.138937	1	5.5	1330	2.29
Y1	5115_4709	12/25/2016	2235.904489	1	5.25	1095	0
Y1	5147_4716	12/25/2016	3363.746882	1	6	1345	1.67
Y1	5163_4699	12/25/2016	2626.606455	1	5.25	1165	0
Y1	5202_4710	12/25/2016	3216.815152	6	5.75	1665	0
Y1	5266_4708	12/25/2016	3012.708097	6	5.75	1180	0.43
Y1	5282_4703	12/25/2016	2825.292406	6	5	1350	0
Y1	6036_4705	12/25/2016	3151.239316	6	6.25	1615	0.17
Y1	6069_4692	12/25/2016	2795.267616	6	5.5	1655	1.28
Y1	7198_4720	12/25/2016	3241.696783	5	6.75	1860	0
Y1	7236_4715	12/25/2016	2943.09931	5	6.5	1685	0
Y1	8014_4714	12/25/2016	1496.141363	5	6.75	1630	0
Y1	8103_4694	12/25/2016	2721.621141	5	6	1335	0
Y1	9008_4712	12/25/2016	2485.904061	4	6	1625	0
Y1	9079_4698	12/25/2016	2506.356317	4	5.75	1355	1.35
Y1	0082_4721	12/26/2016	1925.762286	4	5	1470	0
Y1	0161_4706	12/26/2016	4013.982157	4	6.5	1615	2.76
Y1	0314_4707	12/26/2016	2825.47572	4	6.25	1750	0
Y1	1045_4711	12/26/2016	2517.799327	3	6.25	1615	0.65
Y1	1096_4693	12/26/2016	2657.774474	3	6	1440	0
Y1	1123_4717	12/26/2016	3182.44943	3	5	1175	0
Y1	2028_4713	12/26/2016	3102.948783	3	5.25	1390	0
Y1	2108_4695	12/26/2016	1393.738115	3	5.25	1465	0
Y1	3045_4700	12/26/2016	4766.585079	2	5	1735	0.02
Y1	3124_4696	12/26/2016	2666.866388	2	5.5	1195	0
Y1	4007_4718	12/26/2016	3230.3025	2	4.75	1415	0
Y1	4039_4719	12/26/2016	4397.632218	2	5	1280	2.45
Y1	4082_4702	12/26/2016	4477.152045	2	5	1070	4.48
Y1	5034_4701	12/26/2016	5910.802633	1	5	1220	5.94
Y1	5097_4704	12/26/2016	2541.539523	1	5.5	1330	0
Y1	5115_4709	12/26/2016	5653.925203	1	5.25	1095	2.82
Y1	5147_4716	12/26/2016	3677.867692	1	6	1345	1.89
Y1	5163_4699	12/26/2016	4862.975121	1	5.25	1165	0
Y1	5202_4710	12/26/2016	2420.27855	6	5.75	1665	0
Y1	5266_4708	12/26/2016	3339.420593	6	5.75	1180	2.16
Y1	5282_4703	12/26/2016	3009.515511	6	5	1350	0
Y1	6036_4705	12/26/2016	4013.96792	6	6.25	1615	0.12
Y1	6069_4692	12/26/2016	2209.351714	6	5.5	1655	0
Y1	7198_4720	12/26/2016	3290.260007	5	6.75	1860	0
Y1	7236_4715	12/26/2016	2685.384634	5	6.5	1685	0
Y1	8014_4714	12/26/2016	3877.505589	5	6.75	1630	1.35
Y1	8103_4694	12/26/2016	3668.75911	5	6	1335	0
Y1	9008_4712	12/26/2016	2388.969415	4	6	1625	0
Y1	9079_4698	12/26/2016	2146.572373	4	5.75	1355	0
Y1	0082_4721	12/27/2016	2866.188604	4	5	1470	0.07
Y1	0161_4706	12/27/2016	2914.684134	4	6.5	1615	1.07
Y1	0314_4707	12/27/2016	3469.482941	4	6.25	1750	1.39
Y1	1045_4711	12/27/2016	2143.573201	3	6.25	1615	0.04
Y1	1096_4693	12/27/2016	4177.914414	3	6	1440	1.73
Y1	1123_4717	12/27/2016	2300.639111	3	5	1175	0
Y1	2028_4713	12/27/2016	3395.683577	3	5.25	1390	0
Y1	2108_4695	12/27/2016	1566.040224	3	5.25	1465	0
Y1	3045_4700	12/27/2016	2642.406696	2	5	1735	0
Y1	3124_4696	12/27/2016	3445.676578	2	5.5	1195	1.26
Y1	4007_4718	12/27/2016	5432.252202	2	4.75	1415	3.29
Y1	4039_4719	12/27/2016	3461.375221	2	5	1280	1.35
Y1	4082_4702	12/27/2016	3704.693964	2	5	1070	1.13
Y1	5034_4701	12/27/2016	2557.217105	1	5	1220	0
Y1	5097_4704	12/27/2016	1955.655923	1	5.5	1330	0
Y1	5115_4709	12/27/2016	2682.203979	1	5.25	1095	0
Y1	5147_4716	12/27/2016	3347.549926	1	6	1345	2.62
Y1	5163_4699	12/27/2016	2251.813984	1	5.25	1165	0
Y1	5202_4710	12/27/2016	3087.1243	6	5.75	1665	0.63
Y1	5266_4708	12/27/2016	3080.459046	6	5.75	1180	0.28
Y1	5282_4703	12/27/2016	3988.49974	6	5	1350	6.77
Y1	6036_4705	12/27/2016	3053.567231	6	6.25	1615	0.49
Y1	6069_4692	12/27/2016	3409.503884	6	5.5	1655	4.31
Y1	7198_4720	12/27/2016	3241.132269	5	6.75	1860	0.35
Y1	7236_4715	12/27/2016	2465.024955	5	6.5	1685	0
Y1	8014_4714	12/27/2016	3823.901852	5	6.75	1630	2.1
Y1	8103_4694	12/27/2016	4827.78211	5	6	1335	0
Y1	9008_4712	12/27/2016	4074.971748	4	6	1625	0
Y1	9079_4698	12/27/2016	2853.232118	4	5.75	1355	1.58
Y1	0082_4721	12/28/2016	2338.271041	4	5	1470	0
Y1	0161_4706	12/28/2016	4206.268024	4	6.5	1615	2.98
Y1	0314_4707	12/28/2016	2446.553569	4	6.25	1750	0
Y1	1045_4711	12/28/2016	2323.832156	3	6.25	1615	0.92
Y1	1096_4693	12/28/2016	5051.433343	3	6	1440	1.43
Y1	1123_4717	12/28/2016	3038.072929	3	5	1175	0
Y1	2028_4713	12/28/2016	3868.13731	3	5.25	1390	0
Y1	2108_4695	12/28/2016	1628.706444	3	5.25	1465	0
Y1	3045_4700	12/28/2016	2356.027978	2	5	1735	0
Y1	3124_4696	12/28/2016	4190.242396	2	5.5	1195	1.85
Y1	4007_4718	12/28/2016	2757.341937	2	4.75	1415	0
Y1	4039_4719	12/28/2016	3984.440022	2	5	1280	1.61
Y1	4082_4702	12/28/2016	5086.620362	2	5	1070	3.97
Y1	5034_4701	12/28/2016	2404.866508	1	5	1220	0
Y1	5097_4704	12/28/2016	3713.768955	1	5.5	1330	0
Y1	5115_4709	12/28/2016	2559.362593	1	5.25	1095	0
Y1	5147_4716	12/28/2016	3693.529047	1	6	1345	4.17
Y1	5163_4699	12/28/2016	2061.856374	1	5.25	1165	0
Y1	5202_4710	12/28/2016	3967.239941	6	5.75	1665	1.76
Y1	5266_4708	12/28/2016	2789.948055	6	5.75	1180	0
Y1	5282_4703	12/28/2016	3865.272593	6	5	1350	0.82
Y1	6036_4705	12/28/2016	1524.210716	6	6.25	1615	0
Y1	6069_4692	12/28/2016	2062.676365	6	5.5	1655	0
Y1	7198_4720	12/28/2016	2411.579182	5	6.75	1860	0
Y1	7236_4715	12/28/2016	4063.747421	5	6.5	1685	0
Y1	8014_4714	12/28/2016	2326.413461	5	6.75	1630	0
Y1	8103_4694	12/28/2016	3965.028178	5	6	1335	0
Y1	9008_4712	12/28/2016	4288.958765	4	6	1625	0
Y1	9079_4698	12/28/2016	4182.789967	4	5.75	1355	2.71
Y1	0082_4721	12/29/2016	2831.550926	4	5	1470	0
Y1	0161_4706	12/29/2016	4217.632517	4	6.5	1615	3.9
Y1	0314_4707	12/29/2016	2760.000404	4	6.25	1750	1.51
Y1	1045_4711	12/29/2016	2345.431004	3	6.25	1615	0.32
Y1	1096_4693	12/29/2016	4595.583739	3	6	1440	1.26
Y1	1123_4717	12/29/2016	3389.047006	3	5	1175	0
Y1	2028_4713	12/29/2016	4124.19531	3	5.25	1390	0
Y1	2108_4695	12/29/2016	951.9249301	3	5.25	1465	0
Y1	3045_4700	12/29/2016	2395.406219	2	5	1735	0.9
Y1	3124_4696	12/29/2016	2833.669319	2	5.5	1195	1.01
Y1	4007_4718	12/29/2016	3515.81129	2	4.75	1415	0.76
Y1	4039_4719	12/29/2016	3545.021836	2	5	1280	0.34
Y1	4082_4702	12/29/2016	3207.955796	2	5	1070	0
Y1	5034_4701	12/29/2016	3632.677171	1	5	1220	1.9
Y1	5097_4704	12/29/2016	2780.776922	1	5.5	1330	1.09
Y1	5115_4709	12/29/2016	4054.171942	1	5.25	1095	2.43
Y1	5147_4716	12/29/2016	2822.765783	1	6	1345	1.73
Y1	5163_4699	12/29/2016	2562.004943	1	5.25	1165	0.02
Y1	5202_4710	12/29/2016	2971.362794	6	5.75	1665	0.7
Y1	5266_4708	12/29/2016	3944.913355	6	5.75	1180	1.29
Y1	5282_4703	12/29/2016	3360.351388	6	5	1350	1.15
Y1	6036_4705	12/29/2016	3060.504323	6	6.25	1615	0
Y1	6069_4692	12/29/2016	3083.347062	6	5.5	1655	4.27
Y1	7198_4720	12/29/2016	2491.126351	5	6.75	1860	0
Y1	7236_4715	12/29/2016	3044.380791	5	6.5	1685	0
Y1	8014_4714	12/29/2016	4127.963192	5	6.75	1630	3.52
Y1	8103_4694	12/29/2016	3694.356847	5	6	1335	0
Y1	9008_4712	12/29/2016	3045.741526	4	6	1625	1.53
Y1	9079_4698	12/29/2016	2694.504482	4	5.75	1355	1.88
Y1	0082_4721	12/30/2016	1351.004244	4	5	1470	0
Y1	0161_4706	12/30/2016	2760.133128	4	6.5	1615	2.56
Y1	0314_4707	12/30/2016	3422.767209	4	6.25	1750	0
Y1	1045_4711	12/30/2016	2013.762959	3	6.25	1615	0
Y1	1096_4693	12/30/2016	3780.69503	3	6	1440	2.55
Y1	1123_4717	12/30/2016	2541.756387	3	5	1175	0
Y1	2028_4713	12/30/2016	3356.441457	3	5.25	1390	0
Y1	2108_4695	12/30/2016	2586.701467	3	5.25	1465	0
Y1	3045_4700	12/30/2016	3071.839767	2	5	1735	0.64
Y1	3124_4696	12/30/2016	2844.536125	2	5.5	1195	1.72
Y1	4007_4718	12/30/2016	3094.574803	2	4.75	1415	2.08
Y1	4039_4719	12/30/2016	1578.9398	2	5	1280	0
Y1	4082_4702	12/30/2016	2928.541601	2	5	1070	0.73
Y1	5034_4701	12/30/2016	1909.130369	1	5	1220	0
Y1	5097_4704	12/30/2016	2623.722356	1	5.5	1330	0.45
Y1	5115_4709	12/30/2016	2155.203423	1	5.25	1095	0
Y1	5147_4716	12/30/2016	2598.612944	1	6	1345	0
Y1	5163_4699	12/30/2016	2016.481425	1	5.25	1165	0
Y1	5202_4710	12/30/2016	3225.654592	6	5.75	1665	0
Y1	5266_4708	12/30/2016	2804.62537	6	5.75	1180	0.82
Y1	5282_4703	12/30/2016	1256.942338	6	5	1350	0
Y1	6036_4705	12/30/2016	1467.566019	6	6.25	1615	0
Y1	6069_4692	12/30/2016	1626.652237	6	5.5	1655	0
Y1	7198_4720	12/30/2016	3434.834745	5	6.75	1860	0
Y1	7236_4715	12/30/2016	972.2120185	5	6.5	1685	0
Y1	8014_4714	12/30/2016	3482.773935	5	6.75	1630	0.87
Y1	8103_4694	12/30/2016	2791.158952	5	6	1335	0
Y1	9008_4712	12/30/2016	3225.607907	4	6	1625	0.48
Y1	9079_4698	12/30/2016	2710.460836	4	5.75	1355	2.27
Y1	0082_4721	12/31/2016	2367.194149	4	5	1470	0.09
Y1	0161_4706	12/31/2016	3076.00285	4	6.5	1615	4.3
Y1	0314_4707	12/31/2016	2800.535177	4	6.25	1750	1.05
Y1	1045_4711	12/31/2016	2150.103137	3	6.25	1615	0.96
Y1	1096_4693	12/31/2016	3342.361561	3	6	1440	0.1
Y1	1123_4717	12/31/2016	2343.499594	3	5	1175	0
Y1	2028_4713	12/31/2016	3101.607861	3	5.25	1390	0
Y1	2108_4695	12/31/2016	2686.531535	3	5.25	1465	0
Y1	3045_4700	12/31/2016	3392.038116	2	5	1735	2.97
Y1	3124_4696	12/31/2016	2915.504	2	5.5	1195	2.23
Y1	4007_4718	12/31/2016	2241.986481	2	4.75	1415	0
Y1	4039_4719	12/31/2016	4133.759223	2	5	1280	2.07
Y1	4082_4702	12/31/2016	2303.06211	2	5	1070	0
Y1	5034_4701	12/31/2016	3427.838021	1	5	1220	2.58
Y1	5097_4704	12/31/2016	2573.208936	1	5.5	1330	0
Y1	5115_4709	12/31/2016	4296.371041	1	5.25	1095	1.99
Y1	5147_4716	12/31/2016	1838.486392	1	6	1345	0
Y1	5163_4699	12/31/2016	3378.972419	1	5.25	1165	0
Y1	5202_4710	12/31/2016	3234.676901	6	5.75	1665	0
Y1	5266_4708	12/31/2016	2543.326333	6	5.75	1180	0.46
Y1	5282_4703	12/31/2016	3617.948308	6	5	1350	2.74
Y1	6036_4705	12/31/2016	3195.187794	6	6.25	1615	0.26
Y1	6069_4692	12/31/2016	3537.100964	6	5.5	1655	4.77
Y1	7198_4720	12/31/2016	3296.591119	5	6.75	1860	0
Y1	7236_4715	12/31/2016	2396.444404	5	6.5	1685	0
Y1	8014_4714	12/31/2016	3251.752869	5	6.75	1630	3.01
Y1	8103_4694	12/31/2016	2767.765908	5	6	1335	0
Y1	9008_4712	12/31/2016	3148.399795	4	6	1625	2.64
Y1	9079_4698	12/31/2016	2644.993043	4	5.75	1355	4.92
Y1	0082_4721	1/1/2017	2820.4394	4	5	1470	0
Y1	0161_4706	1/1/2017	2471.959766	4	6.5	1615	0
Y1	0314_4707	1/1/2017	3219.378091	4	6.25	1750	0
Y1	1045_4711	1/1/2017	3212.833483	3	6.25	1615	0.01
Y1	1096_4693	1/1/2017	3085.138033	3	6	1440	0.81
Y1	1123_4717	1/1/2017	3311.490956	3	5	1175	0
Y1	2028_4713	1/1/2017	2630.407324	3	5.25	1390	0
Y1	2108_4695	1/1/2017	3384.103883	3	5.25	1465	0
Y1	3045_4700	1/1/2017	1948.888027	2	5	1735	0
Y1	3124_4696	1/1/2017	2294.457507	2	5.5	1195	0
Y1	4007_4718	1/1/2017	3873.541063	2	4.75	1415	0.55
Y1	4039_4719	1/1/2017	2769.249944	2	5	1280	0
Y1	4082_4702	1/1/2017	4954.967566	2	5	1070	2.52
Y1	5034_4701	1/1/2017	2061.329791	1	5	1220	0
Y1	5097_4704	1/1/2017	1493.029276	1	5.5	1330	0
Y1	5115_4709	1/1/2017	1835.50463	1	5.25	1095	0
Y1	5147_4716	1/1/2017	4935.248657	1	6	1345	0.92
Y1	5163_4699	1/1/2017	2259.221112	1	5.25	1165	0
Y1	5202_4710	1/1/2017	2390.59392	6	5.75	1665	0
Y1	5266_4708	1/1/2017	2247.633799	6	5.75	1180	0
Y1	5282_4703	1/1/2017	1399.618471	6	5	1350	0
Y1	6036_4705	1/1/2017	1799.698451	6	6.25	1615	0
Y1	6069_4692	1/1/2017	2020.450345	6	5.5	1655	0
Y1	7198_4720	1/1/2017	4711.901142	5	6.75	1860	0.07
Y1	7236_4715	1/1/2017	1870.790556	5	6.5	1685	0
Y1	8014_4714	1/1/2017	3254.152476	5	6.75	1630	0
Y1	8103_4694	1/1/2017	2441.175315	5	6	1335	0
Y1	9008_4712	1/1/2017	4392.414509	4	6	1625	0
Y1	9079_4698	1/1/2017	2471.926312	4	5.75	1355	5.14
Y1	0082_4721	1/2/2017	2950.501942	4	5	1470	0.93
Y1	0161_4706	1/2/2017	3761.248143	4	6.5	1615	4.68
Y1	0314_4707	1/2/2017	1674.632891	4	6.25	1750	0
Y1	1045_4711	1/2/2017	2566.680896	3	6.25	1615	0.01
Y1	1096_4693	1/2/2017	2206.626297	3	6	1440	0
Y1	1123_4717	1/2/2017	2688.488209	3	5	1175	0
Y1	2028_4713	1/2/2017	4276.986325	3	5.25	1390	0.06
Y1	2108_4695	1/2/2017	2976.587809	3	5.25	1465	0
Y1	3045_4700	1/2/2017	4358.475344	2	5	1735	1.76
Y1	3124_4696	1/2/2017	4505.285476	2	5.5	1195	6.95
Y1	4007_4718	1/2/2017	3067.792082	2	4.75	1415	0.06
Y1	4039_4719	1/2/2017	4190.760907	2	5	1280	2.06
Y1	4082_4702	1/2/2017	4432.75813	2	5	1070	4.59
Y1	5034_4701	1/2/2017	4581.926931	1	5	1220	0
Y1	5097_4704	1/2/2017	3368.801264	1	5.5	1330	0.59
Y1	5115_4709	1/2/2017	3810.228338	1	5.25	1095	3.17
Y1	5147_4716	1/2/2017	2827.404396	1	6	1345	2.07
Y1	5163_4699	1/2/2017	3067.209784	1	5.25	1165	0.01
Y1	5202_4710	1/2/2017	3023.573057	6	5.75	1665	4.35
Y1	5266_4708	1/2/2017	3370.083924	6	5.75	1180	1.88
Y1	5282_4703	1/2/2017	3353.986277	6	5	1350	1.81
Y1	6036_4705	1/2/2017	4398.3499	6	6.25	1615	0.06
Y1	6069_4692	1/2/2017	3562.878818	6	5.5	1655	4.29
Y1	7198_4720	1/2/2017	1618.579206	5	6.75	1860	0
Y1	7236_4715	1/2/2017	2701.445706	5	6.5	1685	0
Y1	8014_4714	1/2/2017	3427.015271	5	6.75	1630	1.59
Y1	8103_4694	1/2/2017	3859.502421	5	6	1335	0.01
Y1	9008_4712	1/2/2017	1571.299203	4	6	1625	0
Y1	9079_4698	1/2/2017	2907.389984	4	5.75	1355	1.57
Y1	0082_4721	1/3/2017	2819.897318	4	5	1470	1.38
Y1	0161_4706	1/3/2017	2527.971155	4	6.5	1615	5.95
Y1	0314_4707	1/3/2017	2903.096023	4	6.25	1750	0
Y1	1045_4711	1/3/2017	1942.556595	3	6.25	1615	3.38
Y1	1096_4693	1/3/2017	4274.953195	3	6	1440	1.61
Y1	1123_4717	1/3/2017	3137.626416	3	5	1175	0
Y1	2028_4713	1/3/2017	3403.651099	3	5.25	1390	0.04
Y1	2108_4695	1/3/2017	484.8357828	3	5.25	1465	0
Y1	3045_4700	1/3/2017	3332.553304	2	5	1735	0.51
Y1	3124_4696	1/3/2017	2948.093974	2	5.5	1195	0.03
Y1	4007_4718	1/3/2017	3306.944506	2	4.75	1415	2.08
Y1	4039_4719	1/3/2017	2666.390871	2	5	1280	1.23
Y1	4082_4702	1/3/2017	2339.32172	2	5	1070	2.62
Y1	5034_4701	1/3/2017	3167.104104	1	5	1220	3.25
Y1	5097_4704	1/3/2017	1379.054768	1	5.5	1330	0
Y1	5115_4709	1/3/2017	2531.401097	1	5.25	1095	1.26
Y1	5147_4716	1/3/2017	2514.398986	1	6	1345	1.78
Y1	5163_4699	1/3/2017	3177.915257	1	5.25	1165	0
Y1	5202_4710	1/3/2017	2667.409533	6	5.75	1665	0.14
Y1	5266_4708	1/3/2017	2215.014063	6	5.75	1180	2.05
Y1	5282_4703	1/3/2017	3513.529647	6	5	1350	4.81
Y1	6036_4705	1/3/2017	2337.956794	6	6.25	1615	0.52
Y1	6069_4692	1/3/2017	2451.395397	6	5.5	1655	4.15
Y1	7198_4720	1/3/2017	2475.269551	5	6.75	1860	0
Y1	7236_4715	1/3/2017	2083.864891	5	6.5	1685	0
Y1	8014_4714	1/3/2017	1186.530289	5	6.75	1630	0
Y1	8103_4694	1/3/2017	1853.416916	5	6	1335	0
Y1	9008_4712	1/3/2017	1894.905439	4	6	1625	0.22
Y1	9079_4698	1/3/2017	3254.925199	4	5.75	1355	2.75
Y1	0082_4721	1/4/2017	2233.302334	4	5	1470	0
Y1	0161_4706	1/4/2017	2803.362381	4	6.5	1615	0.88
Y1	0314_4707	1/4/2017	2738.542755	4	6.25	1750	1.17
Y1	1045_4711	1/4/2017	1626.26998	3	6.25	1615	1.4
Y1	1096_4693	1/4/2017	1439.14574	3	6	1440	0
Y1	1123_4717	1/4/2017	1271.338386	3	5	1175	0
Y1	2028_4713	1/4/2017	1997.960267	3	5.25	1390	0
Y1	2108_4695	1/4/2017	1456.297563	3	5.25	1465	0
Y1	3045_4700	1/4/2017	1245.976246	2	5	1735	0
Y1	3124_4696	1/4/2017	1037.829735	2	5.5	1195	0
Y1	4007_4718	1/4/2017	1406.556544	2	4.75	1415	0
Y1	4039_4719	1/4/2017	1372.583043	2	5	1280	0
Y1	4082_4702	1/4/2017	1526.481609	2	5	1070	0
Y1	5034_4701	1/4/2017	4573.403565	1	5	1220	4.83
Y1	5097_4704	1/4/2017	3565.344207	1	5.5	1330	4.34
Y1	5115_4709	1/4/2017	3488.69088	1	5.25	1095	1.58
Y1	5147_4716	1/4/2017	3538.498163	1	6	1345	2.82
Y1	5163_4699	1/4/2017	1709.854545	1	5.25	1165	0
Y1	5202_4710	1/4/2017	3226.77313	6	5.75	1665	0.01
Y1	5266_4708	1/4/2017	2338.706307	6	5.75	1180	1.23
Y1	5282_4703	1/4/2017	2571.763971	6	5	1350	0
Y1	6036_4705	1/4/2017	2424.510603	6	6.25	1615	0
Y1	6069_4692	1/4/2017	2508.19293	6	5.5	1655	0.11
Y1	7198_4720	1/4/2017	1163.741611	5	6.75	1860	0
Y1	7236_4715	1/4/2017	1163.196758	5	6.5	1685	0
Y1	8014_4714	1/4/2017	2892.848784	5	6.75	1630	4.72
Y1	8103_4694	1/4/2017	1336.607689	5	6	1335	0
Y1	9008_4712	1/4/2017	2694.313035	4	6	1625	0.9
Y1	9079_4698	1/4/2017	1204.525651	4	5.75	1355	0
Y1	0082_4721	1/5/2017	1979.626716	4	5	1470	0
Y1	0161_4706	1/5/2017	2831.025553	4	6.5	1615	3.7
Y1	0314_4707	1/5/2017	2465.943512	4	6.25	1750	1.67
Y1	1045_4711	1/5/2017	2645.85053	3	6.25	1615	1.95
Y1	1096_4693	1/5/2017	5815.80056	3	6	1440	2.1
Y1	1123_4717	1/5/2017	3455.532181	3	5	1175	0
Y1	2028_4713	1/5/2017	2691.439513	3	5.25	1390	0
Y1	2108_4695	1/5/2017	1072.878077	3	5.25	1465	0
Y1	3045_4700	1/5/2017	3993.73088	2	5	1735	0.79
Y1	3124_4696	1/5/2017	2829.691968	2	5.5	1195	0
Y1	4007_4718	1/5/2017	4089.560568	2	4.75	1415	3.37
Y1	4039_4719	1/5/2017	4103.091375	2	5	1280	3.16
Y1	4082_4702	1/5/2017	2251.294919	2	5	1070	2.3
Y1	5034_4701	1/5/2017	3058.945599	1	5	1220	2.2
Y1	5097_4704	1/5/2017	1531.887854	1	5.5	1330	0
Y1	5115_4709	1/5/2017	3087.338788	1	5.25	1095	1.6
Y1	5147_4716	1/5/2017	2738.279717	1	6	1345	0.74
Y1	5163_4699	1/5/2017	4053.833452	1	5.25	1165	0
Y1	5202_4710	1/5/2017	3174.488585	6	5.75	1665	0
Y1	5266_4708	1/5/2017	2732.178925	6	5.75	1180	1.55
Y1	5282_4703	1/5/2017	3519.188739	6	5	1350	2.61
Y1	6036_4705	1/5/2017	2715.936817	6	6.25	1615	1.66
Y1	6069_4692	1/5/2017	3423.459833	6	5.5	1655	4.18
Y1	7198_4720	1/5/2017	4716.038703	5	6.75	1860	4.74
Y1	7236_4715	1/5/2017	2892.004354	5	6.5	1685	0
Y1	8014_4714	1/5/2017	3327.895702	5	6.75	1630	1.15
Y1	8103_4694	1/5/2017	3508.940716	5	6	1335	0
Y1	9008_4712	1/5/2017	4118.770855	4	6	1625	0.05
Y1	9079_4698	1/5/2017	4726.310599	4	5.75	1355	3.16
Y1	0082_4721	1/6/2017	1833.227099	4	5	1470	0
Y1	0161_4706	1/6/2017	3188.141586	4	6.5	1615	4.2
Y1	0314_4707	1/6/2017	3890.99791	4	6.25	1750	1.81
Y1	1045_4711	1/6/2017	2080.48186	3	6.25	1615	1.78
Y1	1096_4693	1/6/2017	2717.377459	3	6	1440	0.62
Y1	1123_4717	1/6/2017	2059.340152	3	5	1175	0
Y1	2028_4713	1/6/2017	2384.616767	3	5.25	1390	0
Y1	2108_4695	1/6/2017	1496.117487	3	5.25	1465	0
Y1	3045_4700	1/6/2017	3262.750872	2	5	1735	0.23
Y1	3124_4696	1/6/2017	3226.344923	2	5.5	1195	2.5
Y1	4007_4718	1/6/2017	3069.670283	2	4.75	1415	0.09
Y1	4039_4719	1/6/2017	2609.614442	2	5	1280	2.22
Y1	4082_4702	1/6/2017	5208.820333	2	5	1070	2.04
Y1	5034_4701	1/6/2017	2828.560453	1	5	1220	1.85
Y1	5097_4704	1/6/2017	2884.290894	1	5.5	1330	0.15
Y1	5115_4709	1/6/2017	2877.936174	1	5.25	1095	3.55
Y1	5147_4716	1/6/2017	2381.398964	1	6	1345	4.67
Y1	5163_4699	1/6/2017	2738.196351	1	5.25	1165	0
Y1	5202_4710	1/6/2017	4210.081622	6	5.75	1665	0
Y1	5266_4708	1/6/2017	3098.962368	6	5.75	1180	1.56
Y1	5282_4703	1/6/2017	3828.586866	6	5	1350	4.06
Y1	6036_4705	1/6/2017	2736.679301	6	6.25	1615	0.68
Y1	6069_4692	1/6/2017	1853.561998	6	5.5	1655	2.09
Y1	7198_4720	1/6/2017	2749.010083	5	6.75	1860	0
Y1	7236_4715	1/6/2017	1572.883179	5	6.5	1685	0
Y1	8014_4714	1/6/2017	3325.1856	5	6.75	1630	2.34
Y1	8103_4694	1/6/2017	2729.954639	5	6	1335	0
Y1	9008_4712	1/6/2017	2152.115001	4	6	1625	0.54
Y1	9079_4698	1/6/2017	2309.253514	4	5.75	1355	3.01
Y1	0082_4721	1/7/2017	2406.61721	4	5	1470	0
Y1	0161_4706	1/7/2017	2472.455388	4	6.5	1615	0.7
Y1	0314_4707	1/7/2017	2372.457359	4	6.25	1750	0
Y1	1045_4711	1/7/2017	1567.098232	3	6.25	1615	1.63
Y1	1096_4693	1/7/2017	2576.330542	3	6	1440	3.02
Y1	1123_4717	1/7/2017	1594.511079	3	5	1175	0
Y1	2028_4713	1/7/2017	1426.91216	3	5.25	1390	0
Y1	2108_4695	1/7/2017	1792.78712	3	5.25	1465	0
Y1	3045_4700	1/7/2017	2427.929612	2	5	1735	1.75
Y1	3124_4696	1/7/2017	2350.051119	2	5.5	1195	1.44
Y1	4007_4718	1/7/2017	2767.712485	2	4.75	1415	4.43
Y1	4039_4719	1/7/2017	3077.155004	2	5	1280	1.31
Y1	4082_4702	1/7/2017	2338.672479	2	5	1070	2.23
Y1	5034_4701	1/7/2017	2995.828447	1	5	1220	3.24
Y1	5097_4704	1/7/2017	2006.006214	1	5.5	1330	0.68
Y1	5115_4709	1/7/2017	2613.648285	1	5.25	1095	2.73
Y1	5147_4716	1/7/2017	2645.221241	1	6	1345	1.24
Y1	5163_4699	1/7/2017	2450.529882	1	5.25	1165	0.03
Y1	5202_4710	1/7/2017	2121.271922	6	5.75	1665	0
Y1	5266_4708	1/7/2017	1804.552752	6	5.75	1180	1.97
Y1	5282_4703	1/7/2017	2416.919353	6	5	1350	2.38
Y1	6036_4705	1/7/2017	2182.475154	6	6.25	1615	0.31
Y1	6069_4692	1/7/2017	1356.901499	6	5.5	1655	0
Y1	7198_4720	1/7/2017	1018.461237	5	6.75	1860	0
Y1	7236_4715	1/7/2017	1941.225891	5	6.5	1685	0
Y1	8014_4714	1/7/2017	2195.186078	5	6.75	1630	4.08
Y1	8103_4694	1/7/2017	2360.819954	5	6	1335	0.59
Y1	9008_4712	1/7/2017	2545.173535	4	6	1625	1.53
Y1	9079_4698	1/7/2017	2035.395086	4	5.75	1355	2.65
Y1	0082_4721	1/8/2017	2324.143775	4	5	1470	0
Y1	0161_4706	1/8/2017	3031.559157	4	6.5	1615	0.52
Y1	0314_4707	1/8/2017	3338.842595	4	6.25	1750	0
Y1	1045_4711	1/8/2017	2392.115907	3	6.25	1615	0
Y1	1096_4693	1/8/2017	3422.27068	3	6	1440	0.29
Y1	1123_4717	1/8/2017	2424.85779	3	5	1175	0
Y1	2028_4713	1/8/2017	2401.652033	3	5.25	1390	0
Y1	2108_4695	1/8/2017	2188.753401	3	5.25	1465	0
Y1	3045_4700	1/8/2017	3780.807608	2	5	1735	0.86
Y1	3124_4696	1/8/2017	2345.564561	2	5.5	1195	0.02
Y1	4007_4718	1/8/2017	2507.672664	2	4.75	1415	0.63
Y1	4039_4719	1/8/2017	3322.942654	2	5	1280	0.1
Y1	4082_4702	1/8/2017	4867.224965	2	5	1070	2.64
Y1	5034_4701	1/8/2017	4059.081774	1	5	1220	1.35
Y1	5097_4704	1/8/2017	2413.457583	1	5.5	1330	0.57
Y1	5115_4709	1/8/2017	4475.629735	1	5.25	1095	3.41
Y1	5147_4716	1/8/2017	2550.780351	1	6	1345	0.83
Y1	5163_4699	1/8/2017	4000.315744	1	5.25	1165	0
Y1	5202_4710	1/8/2017	3333.583622	6	5.75	1665	0
Y1	5266_4708	1/8/2017	3166.551347	6	5.75	1180	0.63
Y1	5282_4703	1/8/2017	3089.254883	6	5	1350	0.98
Y1	6036_4705	1/8/2017	2014.94873	6	6.25	1615	0
Y1	6069_4692	1/8/2017	3052.714028	6	5.5	1655	1.87
Y1	7198_4720	1/8/2017	3021.481285	5	6.75	1860	1.93
Y1	7236_4715	1/8/2017	1990.95745	5	6.5	1685	0
Y1	8014_4714	1/8/2017	3892.439649	5	6.75	1630	2.88
Y1	8103_4694	1/8/2017	3808.921923	5	6	1335	0
Y1	9008_4712	1/8/2017	2437.761336	4	6	1625	0.36
Y1	9079_4698	1/8/2017	2962.623024	4	5.75	1355	2.14
Y1	0082_4721	1/9/2017	1307.57885	4	5	1470	0
Y1	0161_4706	1/9/2017	3009.906757	4	6.5	1615	6.93
Y1	0314_4707	1/9/2017	3441.515679	4	6.25	1750	0.63
Y1	1045_4711	1/9/2017	643.6666211	3	6.25	1615	0
Y1	1096_4693	1/9/2017	2299.164111	3	6	1440	0.61
Y1	1123_4717	1/9/2017	1184.042474	3	5	1175	0
Y1	2028_4713	1/9/2017	1725.163205	3	5.25	1390	0
Y1	2108_4695	1/9/2017	798.2373756	3	5.25	1465	0
Y1	3045_4700	1/9/2017	2404.210421	2	5	1735	0.8
Y1	3124_4696	1/9/2017	3845.749695	2	5.5	1195	2.91
Y1	4007_4718	1/9/2017	3153.325164	2	4.75	1415	0.29
Y1	4039_4719	1/9/2017	2844.976932	2	5	1280	3.06
Y1	4082_4702	1/9/2017	1793.289856	2	5	1070	0
Y1	5034_4701	1/9/2017	3359.96354	1	5	1220	2.83
Y1	5097_4704	1/9/2017	3522.20419	1	5.5	1330	1.27
Y1	5115_4709	1/9/2017	2743.002102	1	5.25	1095	4.48
Y1	5147_4716	1/9/2017	2889.136751	1	6	1345	1.24
Y1	5163_4699	1/9/2017	2696.429305	1	5.25	1165	0
Y1	5202_4710	1/9/2017	2985.092221	6	5.75	1665	0
Y1	5266_4708	1/9/2017	2995.358347	6	5.75	1180	1.73
Y1	5282_4703	1/9/2017	2168.296698	6	5	1350	2.08
Y1	6036_4705	1/9/2017	955.1442138	6	6.25	1615	0
Y1	6069_4692	1/9/2017	1597.088653	6	5.5	1655	3.31
Y1	7198_4720	1/9/2017	1246.068431	5	6.75	1860	0
Y1	7236_4715	1/9/2017	915.4927228	5	6.5	1685	0
Y1	8014_4714	1/9/2017	2237.43793	5	6.75	1630	2.17
Y1	8103_4694	1/9/2017	2980.087073	5	6	1335	0.12
Y1	9008_4712	1/9/2017	2752.964074	4	6	1625	0
Y1	9079_4698	1/9/2017	2377.763063	4	5.75	1355	11.36
Y1	0082_4721	1/10/2017	1814.092627	4	5	1470	0
Y1	0161_4706	1/10/2017	4186.723851	4	6.5	1615	1.02
Y1	0314_4707	1/10/2017	4060.445403	4	6.25	1750	0.06
Y1	1045_4711	1/10/2017	2011.652622	3	6.25	1615	0.45
Y1	1096_4693	1/10/2017	2836.395484	3	6	1440	0.87
Y1	1123_4717	1/10/2017	1628.071209	3	5	1175	0
Y1	2028_4713	1/10/2017	2555.896157	3	5.25	1390	0
Y1	2108_4695	1/10/2017	2336.28523	3	5.25	1465	0
Y1	3045_4700	1/10/2017	2929.303758	2	5	1735	0.94
Y1	3124_4696	1/10/2017	3266.343167	2	5.5	1195	2.8
Y1	4007_4718	1/10/2017	3226.061888	2	4.75	1415	1.83
Y1	4039_4719	1/10/2017	3512.137507	2	5	1280	2.45
Y1	4082_4702	1/10/2017	4166.609846	2	5	1070	2.01
Y1	5034_4701	1/10/2017	4410.797827	1	5	1220	0.85
Y1	5097_4704	1/10/2017	2980.69151	1	5.5	1330	0.53
Y1	5115_4709	1/10/2017	2205.472342	1	5.25	1095	2.88
Y1	5147_4716	1/10/2017	3141.377075	1	6	1345	4.39
Y1	5163_4699	1/10/2017	2595.480424	1	5.25	1165	0.96
Y1	5202_4710	1/10/2017	3634.37369	6	5.75	1665	0
Y1	5266_4708	1/10/2017	4078.231422	6	5.75	1180	0.68
Y1	5282_4703	1/10/2017	2635.926918	6	5	1350	3.28
Y1	6036_4705	1/10/2017	2385.468663	6	6.25	1615	0
Y1	6069_4692	1/10/2017	2198.5913	6	5.5	1655	2.15
Y1	7198_4720	1/10/2017	4055.818929	5	6.75	1860	0.44
Y1	7236_4715	1/10/2017	4205.237779	5	6.5	1685	0
Y1	8014_4714	1/10/2017	2822.971734	5	6.75	1630	0.6
Y1	8103_4694	1/10/2017	1948.276517	5	6	1335	0
Y1	9008_4712	1/10/2017	2159.98659	4	6	1625	0
Y1	9079_4698	1/10/2017	2907.09642	4	5.75	1355	1.96
Y1	0082_4721	1/11/2017	1758.7544	4	5	1470	0
Y1	0161_4706	1/11/2017	3312.725371	4	6.5	1615	2.77
Y1	0314_4707	1/11/2017	3855.098083	4	6.25	1750	0.11
Y1	1045_4711	1/11/2017	2188.036693	3	6.25	1615	1.43
Y1	1096_4693	1/11/2017	3087.899687	3	6	1440	0
Y1	1123_4717	1/11/2017	2204.297142	3	5	1175	0
Y1	2028_4713	1/11/2017	2678.88487	3	5.25	1390	0
Y1	2108_4695	1/11/2017	1917.505595	3	5.25	1465	0
Y1	3045_4700	1/11/2017	2969.018704	2	5	1735	0
Y1	3124_4696	1/11/2017	2813.47087	2	5.5	1195	0
Y1	4007_4718	1/11/2017	2916.111429	2	4.75	1415	1.26
Y1	4039_4719	1/11/2017	3624.494841	2	5	1280	0.1
Y1	4082_4702	1/11/2017	3785.030713	2	5	1070	2.33
Y1	5034_4701	1/11/2017	4149.791598	1	5	1220	5.64
Y1	5097_4704	1/11/2017	3241.585377	1	5.5	1330	2.07
Y1	5115_4709	1/11/2017	4246.035788	1	5.25	1095	3.99
Y1	5147_4716	1/11/2017	3234.212541	1	6	1345	0.49
Y1	5163_4699	1/11/2017	3679.30137	1	5.25	1165	0.29
Y1	5202_4710	1/11/2017	4268.825903	6	5.75	1665	0
Y1	5266_4708	1/11/2017	2216.200799	6	5.75	1180	0
Y1	5282_4703	1/11/2017	2659.521713	6	5	1350	4.96
Y1	6036_4705	1/11/2017	3089.746263	6	6.25	1615	0
Y1	6069_4692	1/11/2017	3533.415946	6	5.5	1655	4.76
Y1	7198_4720	1/11/2017	2478.95973	5	6.75	1860	0
Y1	7236_4715	1/11/2017	2886.014098	5	6.5	1685	0
Y1	8014_4714	1/11/2017	973.1155799	5	6.75	1630	0
Y1	8103_4694	1/11/2017	3753.530218	5	6	1335	0
Y1	9008_4712	1/11/2017	3708.782885	4	6	1625	0
Y1	9079_4698	1/11/2017	1920.60122	4	5.75	1355	2.57
Y1	0082_4721	1/12/2017	2063.264992	4	5	1470	0
Y1	0161_4706	1/12/2017	2118.303091	4	6.5	1615	2.48
Y1	0314_4707	1/12/2017	2942.274151	4	6.25	1750	2.23
Y1	1045_4711	1/12/2017	1680.562496	3	6.25	1615	0
Y1	1096_4693	1/12/2017	2845.386358	3	6	1440	1.11
Y1	1123_4717	1/12/2017	3095.856054	3	5	1175	0
Y1	2028_4713	1/12/2017	1937.715336	3	5.25	1390	0
Y1	2108_4695	1/12/2017	1972.617102	3	5.25	1465	0
Y1	3045_4700	1/12/2017	2573.24674	2	5	1735	0.02
Y1	3124_4696	1/12/2017	2067.274703	2	5.5	1195	5.56
Y1	4007_4718	1/12/2017	3688.574157	2	4.75	1415	4.44
Y1	4039_4719	1/12/2017	2460.802123	2	5	1280	0
Y1	4082_4702	1/12/2017	3560.462465	2	5	1070	2.07
Y1	5034_4701	1/12/2017	2877.130485	1	5	1220	2.61
Y1	5097_4704	1/12/2017	1313.031855	1	5.5	1330	0
Y1	5115_4709	1/12/2017	2904.924021	1	5.25	1095	1.43
Y1	5147_4716	1/12/2017	1356.797981	1	6	1345	0
Y1	5163_4699	1/12/2017	2903.850131	1	5.25	1165	0
Y1	5202_4710	1/12/2017	1711.407959	6	5.75	1665	0
Y1	5266_4708	1/12/2017	3772.465099	6	5.75	1180	1
Y1	5282_4703	1/12/2017	2399.499683	6	5	1350	1.5
Y1	6036_4705	1/12/2017	2591.164053	6	6.25	1615	0.22
Y1	6069_4692	1/12/2017	2587.467908	6	5.5	1655	3.98
Y1	7198_4720	1/12/2017	2147.466561	5	6.75	1860	0.17
Y1	7236_4715	1/12/2017	2783.943945	5	6.5	1685	2.13
Y1	8014_4714	1/12/2017	3597.317095	5	6.75	1630	2.37
Y1	8103_4694	1/12/2017	2678.905254	5	6	1335	0.96
Y1	9008_4712	1/12/2017	2599.705212	4	6	1625	0.35
Y1	9079_4698	1/12/2017	2481.625958	4	5.75	1355	5.34
Y1	0082_4721	1/13/2017	2278.302259	4	5	1470	0
Y1	0161_4706	1/13/2017	2018.015054	4	6.5	1615	3.99
Y1	0314_4707	1/13/2017	3283.346408	4	6.25	1750	1.28
Y1	1045_4711	1/13/2017	2563.765549	3	6.25	1615	0.64
Y1	1096_4693	1/13/2017	3179.352626	3	6	1440	0.91
Y1	1123_4717	1/13/2017	2673.853274	3	5	1175	0
Y1	2028_4713	1/13/2017	2480.946678	3	5.25	1390	0
Y1	2108_4695	1/13/2017	1821.568641	3	5.25	1465	0
Y1	3045_4700	1/13/2017	3295.236158	2	5	1735	1.29
Y1	3124_4696	1/13/2017	2163.104282	2	5.5	1195	2.16
Y1	4007_4718	1/13/2017	3318.580834	2	4.75	1415	2.06
Y1	4039_4719	1/13/2017	2819.817461	2	5	1280	3.97
Y1	4082_4702	1/13/2017	2325.722864	2	5	1070	3.51
Y1	5034_4701	1/13/2017	2584.354452	1	5	1220	3.58
Y1	5097_4704	1/13/2017	2603.161669	1	5.5	1330	2.36
Y1	5115_4709	1/13/2017	2880.303802	1	5.25	1095	2.31
Y1	5147_4716	1/13/2017	2811.814276	1	6	1345	2.04
Y1	5163_4699	1/13/2017	2557.381726	1	5.25	1165	0.05
Y1	5202_4710	1/13/2017	3255.864844	6	5.75	1665	0
Y1	5266_4708	1/13/2017	2663.23206	6	5.75	1180	4.54
Y1	5282_4703	1/13/2017	3563.978727	6	5	1350	3.94
Y1	6036_4705	1/13/2017	2614.285844	6	6.25	1615	0.74
Y1	6069_4692	1/13/2017	2388.871941	6	5.5	1655	2.75
Y1	7198_4720	1/13/2017	2294.202167	5	6.75	1860	0
Y1	7236_4715	1/13/2017	1987.710104	5	6.5	1685	0
Y1	8014_4714	1/13/2017	2616.401678	5	6.75	1630	1.92
Y1	8103_4694	1/13/2017	3147.039539	5	6	1335	0
Y1	9008_4712	1/13/2017	2771.41047	4	6	1625	1.63
Y1	9079_4698	1/13/2017	2480.691189	4	5.75	1355	1.54
Y1	0082_4721	1/14/2017	1754.17589	4	5	1470	0
Y1	0161_4706	1/14/2017	3041.179382	4	6.5	1615	1.69
Y1	0314_4707	1/14/2017	2634.999617	4	6.25	1750	0.95
Y1	1045_4711	1/14/2017	1243.130382	3	6.25	1615	2.94
Y1	1096_4693	1/14/2017	1974.97253	3	6	1440	0.37
Y1	1123_4717	1/14/2017	1960.285415	3	5	1175	0
Y1	2028_4713	1/14/2017	3088.465654	3	5.25	1390	0
Y1	2108_4695	1/14/2017	762.5321672	3	5.25	1465	0
Y1	3045_4700	1/14/2017	2637.187423	2	5	1735	1.43
Y1	3124_4696	1/14/2017	2548.561325	2	5.5	1195	2.96
Y1	4007_4718	1/14/2017	2359.151309	2	4.75	1415	2.46
Y1	4039_4719	1/14/2017	3796.20621	2	5	1280	2
Y1	4082_4702	1/14/2017	2935.540741	2	5	1070	2.98
Y1	5034_4701	1/14/2017	2857.623444	1	5	1220	4.72
Y1	5097_4704	1/14/2017	1777.982028	1	5.5	1330	0
Y1	5115_4709	1/14/2017	3661.857427	1	5.25	1095	1.99
Y1	5147_4716	1/14/2017	2226.288725	1	6	1345	1.72
Y1	5163_4699	1/14/2017	2411.371717	1	5.25	1165	0
Y1	5202_4710	1/14/2017	2681.427905	6	5.75	1665	0
Y1	5266_4708	1/14/2017	2474.408986	6	5.75	1180	3.86
Y1	5282_4703	1/14/2017	3786.465731	6	5	1350	2.14
Y1	6036_4705	1/14/2017	1915.563603	6	6.25	1615	0.47
Y1	6069_4692	1/14/2017	1135.903142	6	5.5	1655	0
Y1	7198_4720	1/14/2017	2187.805144	5	6.75	1860	0
Y1	7236_4715	1/14/2017	1163.097094	5	6.5	1685	0
Y1	8014_4714	1/14/2017	2744.789737	5	6.75	1630	1.65
Y1	8103_4694	1/14/2017	2313.263505	5	6	1335	0
Y1	9008_4712	1/14/2017	2449.397565	4	6	1625	0
Y1	9079_4698	1/14/2017	2030.38513	4	5.75	1355	0
Y1	0082_4721	1/15/2017	2238.624454	4	5	1470	0
Y1	0161_4706	1/15/2017	2985.610862	4	6.5	1615	0.08
Y1	0314_4707	1/15/2017	3261.7653	4	6.25	1750	0.2
Y1	1045_4711	1/15/2017	2163.393098	3	6.25	1615	0.17
Y1	1096_4693	1/15/2017	3452.132317	3	6	1440	0.26
Y1	1123_4717	1/15/2017	2465.212151	3	5	1175	0
Y1	2028_4713	1/15/2017	2822.964787	3	5.25	1390	0
Y1	2108_4695	1/15/2017	972.4634665	3	5.25	1465	0
Y1	3045_4700	1/15/2017	3215.220125	2	5	1735	1.04
Y1	3124_4696	1/15/2017	2179.416368	2	5.5	1195	0
Y1	4007_4718	1/15/2017	3318.535979	2	4.75	1415	0.91
Y1	4039_4719	1/15/2017	2772.15608	2	5	1280	0.17
Y1	4082_4702	1/15/2017	2336.730586	2	5	1070	0.01
Y1	5034_4701	1/15/2017	3398.432774	1	5	1220	1.73
Y1	5097_4704	1/15/2017	1265.473047	1	5.5	1330	0
Y1	5115_4709	1/15/2017	2594.548099	1	5.25	1095	0.22
Y1	5147_4716	1/15/2017	2386.630849	1	6	1345	0.16
Y1	5163_4699	1/15/2017	2758.975427	1	5.25	1165	0
Y1	5202_4710	1/15/2017	1306.294133	6	5.75	1665	0
Y1	5266_4708	1/15/2017	3550.532743	6	5.75	1180	0.94
Y1	5282_4703	1/15/2017	1676.904017	6	5	1350	0
Y1	6036_4705	1/15/2017	2245.712417	6	6.25	1615	0
Y1	6069_4692	1/15/2017	2205.682339	6	5.5	1655	1.18
Y1	7198_4720	1/15/2017	2173.89244	5	6.75	1860	0.05
Y1	7236_4715	1/15/2017	1881.029587	5	6.5	1685	0
Y1	8014_4714	1/15/2017	3368.148838	5	6.75	1630	1.68
Y1	8103_4694	1/15/2017	2200.548197	5	6	1335	0.72
Y1	9008_4712	1/15/2017	3431.014207	4	6	1625	0.01
Y1	9079_4698	1/15/2017	1056.650114	4	5.75	1355	0
Y2	0013_4716	11/1/2017	5427.82814	4	5.75	1295	1.73
Y2	0061_4718	11/1/2017	3997.064635	4	5.5	1600	3.62
Y2	0226_4704	11/1/2017	4921.800184	4	6.25	1205	6.48
Y2	1084_4720	11/1/2017	5831.163388	4	5	1530	4.54
Y2	1141_4695	11/1/2017	5349.549644	4	5.25	1320	7.43
Y2	2028_4692	11/1/2017	7141.094715	3	5.25	1285	0
Y2	2045_4710	11/1/2017	6203.013802	3	6.5	1640	2.4
Y2	2059_4721	11/1/2017	4672.37596	3	5.25	1330	4.98
Y2	3009_4709	11/1/2017	3273.287673	3	5.75	1420	0.83
Y2	3141_4693	11/1/2017	4418.845591	3	5.75	1280	0
Y2	4064_4699	11/1/2017	5571.25642	2	5.75	1195	2.98
Y2	4065_4694	11/1/2017	6193.515698	2	5.5	1295	1.39
Y2	5032_4713	11/1/2017	4395.957961	2	5	965	2.39
Y2	5059_4719	11/1/2017	5797.78713	2	5	1230	6.29
Y2	5164_4700	11/1/2017	7426.40488	2	5	1040	3.43
Y2	5266_4703	11/1/2017	5374.018174	6	4.75	1195	3.92
Y2	6003_4708	11/1/2017	7973.523655	1	6.25	1115	0.25
Y2	6034_4705	11/1/2017	4014.747893	6	5.75	1410	1.9
Y2	6036_4698	11/1/2017	4483.012354	6	5.75	1425	1.65
Y2	6058_4717	11/1/2017	6151.995317	1	5.75	1050	4.92
Y2	6069_4712	11/1/2017	4845.940258	6	5.25	1570	5.06
Y2	6075_4706	11/1/2017	9148.871706	1	5.75	1050	1.74
Y2	6148_4696	11/1/2017	4909.820345	1	6	1210	0
Y2	7236_4714	11/1/2017	4126.715184	6	5.75	1565	1.86
Y2	8038_4701	11/1/2017	3875.459566	5	5.25	1410	4.57
Y2	8070_4711	11/1/2017	4549.619614	5	6	1605	0.99
Y2	9047_4702	11/1/2017	4598.303464	5	5.75	1445	1.54
Y2	9079_4707	11/1/2017	4024.944484	5	5.5	1290	2.95
Y2	9162_4715	11/1/2017	4568.707673	5	5.75	1460	0.96
Y2	0013_4716	11/2/2017	5246.941325	4	5.75	1295	5.28
Y2	0061_4718	11/2/2017	4419.145	4	5.5	1600	2.28
Y2	0226_4704	11/2/2017	4230.036903	4	6.25	1205	1.94
Y2	1084_4720	11/2/2017	3990.606771	4	5	1530	1.88
Y2	1141_4695	11/2/2017	3469.508179	4	5.25	1320	2.53
Y2	2028_4692	11/2/2017	2984.207462	3	5.25	1285	0
Y2	2045_4710	11/2/2017	4199.271173	3	6.5	1640	4.02
Y2	2059_4721	11/2/2017	2757.375679	3	5.25	1330	3.6
Y2	3009_4709	11/2/2017	3543.048001	3	5.75	1420	0.42
Y2	3141_4693	11/2/2017	4716.586711	3	5.75	1280	0
Y2	4064_4699	11/2/2017	3358.814029	2	5.75	1195	3.62
Y2	4065_4694	11/2/2017	5515.606914	2	5.5	1295	0.29
Y2	5032_4713	11/2/2017	5275.986292	2	5	965	1.42
Y2	5059_4719	11/2/2017	7512.22717	2	5	1230	6.42
Y2	5164_4700	11/2/2017	6767.265317	2	5	1040	9.65
Y2	5266_4703	11/2/2017	4553.05901	6	4.75	1195	1.78
Y2	6003_4708	11/2/2017	4494.775458	1	6.25	1115	2.23
Y2	6034_4705	11/2/2017	3449.960327	6	5.75	1410	2.18
Y2	6036_4698	11/2/2017	5038.467619	6	5.75	1425	3.4
Y2	6058_4717	11/2/2017	5859.686723	1	5.75	1050	3.53
Y2	6069_4712	11/2/2017	3349.95317	6	5.25	1570	3.16
Y2	6075_4706	11/2/2017	5120.804565	1	5.75	1050	2.59
Y2	6148_4696	11/2/2017	4828.817705	1	6	1210	3.87
Y2	7236_4714	11/2/2017	2306.961046	6	5.75	1565	0
Y2	8038_4701	11/2/2017	3657.255671	5	5.25	1410	2.35
Y2	8070_4711	11/2/2017	3294.208247	5	6	1605	1.09
Y2	9047_4702	11/2/2017	4254.687875	5	5.75	1445	3.45
Y2	9079_4707	11/2/2017	2616.389251	5	5.5	1290	1.18
Y2	9162_4715	11/2/2017	3809.524656	5	5.75	1460	0.15
Y2	0013_4716	11/3/2017	4434.138045	4	5.75	1295	5
Y2	0061_4718	11/3/2017	5934.342254	4	5.5	1600	2.08
Y2	0226_4704	11/3/2017	2667.516529	4	6.25	1205	1.9
Y2	1084_4720	11/3/2017	3454.814682	4	5	1530	0.66
Y2	1141_4695	11/3/2017	2967.975701	4	5.25	1320	0
Y2	2028_4692	11/3/2017	4965.93939	3	5.25	1285	0.17
Y2	2045_4710	11/3/2017	3893.642439	3	6.5	1640	0.79
Y2	2059_4721	11/3/2017	3089.058029	3	5.25	1330	1.2
Y2	3009_4709	11/3/2017	3452.481356	3	5.75	1420	0.03
Y2	3141_4693	11/3/2017	3912.893597	3	5.75	1280	0
Y2	4064_4699	11/3/2017	4356.164175	2	5.75	1195	0
Y2	4065_4694	11/3/2017	3697.205363	2	5.5	1295	1.09
Y2	5032_4713	11/3/2017	4251.033517	2	5	965	3.59
Y2	5059_4719	11/3/2017	4795.886409	2	5	1230	1.88
Y2	5164_4700	11/3/2017	5150.468249	2	5	1040	2.77
Y2	5266_4703	11/3/2017	3734.672256	6	4.75	1195	0.77
Y2	6003_4708	11/3/2017	5559.02287	1	6.25	1115	0.7
Y2	6034_4705	11/3/2017	4153.197614	6	5.75	1410	0.27
Y2	6036_4698	11/3/2017	4117.297133	6	5.75	1425	1.56
Y2	6058_4717	11/3/2017	3502.450159	1	5.75	1050	0
Y2	6069_4712	11/3/2017	3324.731993	6	5.25	1570	3.24
Y2	6075_4706	11/3/2017	3105.406766	1	5.75	1050	0.04
Y2	6148_4696	11/3/2017	3222.828225	1	6	1210	0.05
Y2	7236_4714	11/3/2017	2596.950613	6	5.75	1565	0
Y2	8038_4701	11/3/2017	4068.852386	5	5.25	1410	0.25
Y2	8070_4711	11/3/2017	5039.947299	5	6	1605	3.28
Y2	9047_4702	11/3/2017	4425.953191	5	5.75	1445	1.04
Y2	9079_4707	11/3/2017	3214.238888	5	5.5	1290	1.27
Y2	9162_4715	11/3/2017	3628.301867	5	5.75	1460	0.62
Y2	0013_4716	11/4/2017	3239.530462	4	5.75	1295	2.23
Y2	0061_4718	11/4/2017	2388.325226	4	5.5	1600	1.52
Y2	0226_4704	11/4/2017	3344.818656	4	6.25	1205	6.27
Y2	1084_4720	11/4/2017	3115.845351	4	5	1530	1.61
Y2	1141_4695	11/4/2017	2931.159192	4	5.25	1320	3.52
Y2	2028_4692	11/4/2017	3504.908263	3	5.25	1285	5.64
Y2	2045_4710	11/4/2017	4451.956885	3	6.5	1640	1.22
Y2	2059_4721	11/4/2017	3256.375207	3	5.25	1330	5.68
Y2	3009_4709	11/4/2017	1603.941502	3	5.75	1420	0
Y2	3141_4693	11/4/2017	2700.225606	3	5.75	1280	0
Y2	4064_4699	11/4/2017	2942.626698	2	5.75	1195	1.02
Y2	4065_4694	11/4/2017	4567.791037	2	5.5	1295	3
Y2	5032_4713	11/4/2017	5304.312336	2	5	965	4.78
Y2	5059_4719	11/4/2017	2677.037225	2	5	1230	0
Y2	5164_4700	11/4/2017	5315.444873	2	5	1040	7.33
Y2	5266_4703	11/4/2017	3037.849439	6	4.75	1195	1.33
Y2	6003_4708	11/4/2017	6020.642911	1	6.25	1115	5.45
Y2	6034_4705	11/4/2017	2483.98053	6	5.75	1410	0
Y2	6036_4698	11/4/2017	2579.815199	6	5.75	1425	2.14
Y2	6058_4717	11/4/2017	3091.035671	1	5.75	1050	1.52
Y2	6069_4712	11/4/2017	2326.749515	6	5.25	1570	0.84
Y2	6075_4706	11/4/2017	4343.652153	1	5.75	1050	1.84
Y2	6148_4696	11/4/2017	6365.780282	1	6	1210	5.06
Y2	7236_4714	11/4/2017	2552.811124	6	5.75	1565	0
Y2	8038_4701	11/4/2017	3611.130594	5	5.25	1410	4.07
Y2	8070_4711	11/4/2017	2529.412718	5	6	1605	0
Y2	9047_4702	11/4/2017	3958.48246	5	5.75	1445	3.11
Y2	9079_4707	11/4/2017	3265.59451	5	5.5	1290	3
Y2	9162_4715	11/4/2017	2960.071996	5	5.75	1460	1.28
Y2	0013_4716	11/5/2017	3863.86909	4	5.75	1295	3.8
Y2	0061_4718	11/5/2017	2601.649697	4	5.5	1600	0.3
Y2	0226_4704	11/5/2017	3779.574522	4	6.25	1205	1.83
Y2	1084_4720	11/5/2017	3551.841755	4	5	1530	0.99
Y2	1141_4695	11/5/2017	2071.39517	4	5.25	1320	0
Y2	2028_4692	11/5/2017	2851.340311	3	5.25	1285	0.68
Y2	2045_4710	11/5/2017	3546.778966	3	6.5	1640	0.17
Y2	2059_4721	11/5/2017	2912.933119	3	5.25	1330	1.21
Y2	3009_4709	11/5/2017	3994.952461	3	5.75	1420	1.03
Y2	3141_4693	11/5/2017	1497.145074	3	5.75	1280	0
Y2	4064_4699	11/5/2017	5003.299471	2	5.75	1195	2.47
Y2	4065_4694	11/5/2017	2361.486228	2	5.5	1295	0
Y2	5032_4713	11/5/2017	4328.383634	2	5	965	1.8
Y2	5059_4719	11/5/2017	3636.649463	2	5	1230	2.36
Y2	5164_4700	11/5/2017	3677.18042	2	5	1040	0.02
Y2	5266_4703	11/5/2017	4487.250737	6	4.75	1195	2.55
Y2	6003_4708	11/5/2017	5582.367419	1	6.25	1115	2.7
Y2	6034_4705	11/5/2017	3567.563305	6	5.75	1410	0.55
Y2	6036_4698	11/5/2017	3925.363744	6	5.75	1425	1.67
Y2	6058_4717	11/5/2017	3382.040884	1	5.75	1050	0
Y2	6069_4712	11/5/2017	4056.921	6	5.25	1570	1.49
Y2	6075_4706	11/5/2017	4342.17372	1	5.75	1050	0
Y2	6148_4696	11/5/2017	3799.421703	1	6	1210	0.84
Y2	7236_4714	11/5/2017	3060.660218	6	5.75	1565	0
Y2	8038_4701	11/5/2017	2818.363291	5	5.25	1410	0
Y2	8070_4711	11/5/2017	5186.656861	5	6	1605	0
Y2	9047_4702	11/5/2017	2712.234019	5	5.75	1445	0.21
Y2	9079_4707	11/5/2017	3243.216978	5	5.5	1290	1.2
Y2	9162_4715	11/5/2017	4302.626154	5	5.75	1460	0.23
Y2	0013_4716	11/6/2017	3276.588964	4	5.75	1295	5.49
Y2	0061_4718	11/6/2017	3007.104527	4	5.5	1600	2.26
Y2	0226_4704	11/6/2017	3202.338582	4	6.25	1205	0.69
Y2	1084_4720	11/6/2017	1765.574544	4	5	1530	0
Y2	1141_4695	11/6/2017	3650.558704	4	5.25	1320	2.64
Y2	2028_4692	11/6/2017	2614.472447	3	5.25	1285	2.59
Y2	2045_4710	11/6/2017	4286.842322	3	6.5	1640	1.07
Y2	2059_4721	11/6/2017	1639.339476	3	5.25	1330	0
Y2	3009_4709	11/6/2017	2997.927364	3	5.75	1420	0
Y2	3141_4693	11/6/2017	1790.286749	3	5.75	1280	0
Y2	4064_4699	11/6/2017	3212.799968	2	5.75	1195	1.24
Y2	4065_4694	11/6/2017	3333.524785	2	5.5	1295	2
Y2	5032_4713	11/6/2017	4520.93992	2	5	965	2.17
Y2	5059_4719	11/6/2017	4216.864522	2	5	1230	1.59
Y2	5164_4700	11/6/2017	1591.488079	2	5	1040	0
Y2	5266_4703	11/6/2017	3425.491489	6	4.75	1195	3.45
Y2	6003_4708	11/6/2017	4309.979432	1	6.25	1115	2.86
Y2	6034_4705	11/6/2017	1784.26145	6	5.75	1410	0
Y2	6036_4698	11/6/2017	4058.022591	6	5.75	1425	1.46
Y2	6058_4717	11/6/2017	2207.463821	1	5.75	1050	0
Y2	6069_4712	11/6/2017	3773.04993	6	5.25	1570	0.9
Y2	6075_4706	11/6/2017	3453.150081	1	5.75	1050	0
Y2	6148_4696	11/6/2017	4973.737346	1	6	1210	5.78
Y2	7236_4714	11/6/2017	3100.182232	6	5.75	1565	0
Y2	8038_4701	11/6/2017	3616.699855	5	5.25	1410	2.05
Y2	8070_4711	11/6/2017	4468.295969	5	6	1605	0.1
Y2	9047_4702	11/6/2017	4675.315683	5	5.75	1445	0.02
Y2	9079_4707	11/6/2017	4304.366933	5	5.5	1290	6.05
Y2	9162_4715	11/6/2017	3477.364391	5	5.75	1460	0.49
Y2	0013_4716	11/7/2017	2870.353412	4	5.75	1295	3.39
Y2	0061_4718	11/7/2017	3259.859574	4	5.5	1600	0
Y2	0226_4704	11/7/2017	2377.546363	4	6.25	1205	4.13
Y2	1084_4720	11/7/2017	4361.778065	4	5	1530	1.83
Y2	1141_4695	11/7/2017	2037.652039	4	5.25	1320	0.54
Y2	2028_4692	11/7/2017	3956.130084	3	5.25	1285	1.41
Y2	2045_4710	11/7/2017	2583.343673	3	6.5	1640	0
Y2	2059_4721	11/7/2017	3152.041691	3	5.25	1330	2.64
Y2	3009_4709	11/7/2017	2793.183455	3	5.75	1420	3.5
Y2	3141_4693	11/7/2017	3606.473815	3	5.75	1280	0
Y2	4064_4699	11/7/2017	4914.827002	2	5.75	1195	2.03
Y2	4065_4694	11/7/2017	3507.046821	2	5.5	1295	2.46
Y2	5032_4713	11/7/2017	2551.261009	2	5	965	0.07
Y2	5059_4719	11/7/2017	2927.780747	2	5	1230	2.7
Y2	5164_4700	11/7/2017	6531.293083	2	5	1040	0.69
Y2	5266_4703	11/7/2017	3253.531488	6	4.75	1195	3.95
Y2	6003_4708	11/7/2017	4545.505876	1	6.25	1115	2.6
Y2	6034_4705	11/7/2017	2973.416511	6	5.75	1410	0.73
Y2	6036_4698	11/7/2017	2578.206771	6	5.75	1425	1.31
Y2	6058_4717	11/7/2017	3037.212116	1	5.75	1050	0.51
Y2	6069_4712	11/7/2017	2914.410878	6	5.25	1570	4.91
Y2	6075_4706	11/7/2017	3842.918734	1	5.75	1050	1.84
Y2	6148_4696	11/7/2017	3111.7247	1	6	1210	0.83
Y2	7236_4714	11/7/2017	2462.208528	6	5.75	1565	0.02
Y2	8038_4701	11/7/2017	2721.029172	5	5.25	1410	0.21
Y2	8070_4711	11/7/2017	2798.904009	5	6	1605	1.24
Y2	9047_4702	11/7/2017	2524.440316	5	5.75	1445	0
Y2	9079_4707	11/7/2017	2665.79141	5	5.5	1290	1.18
Y2	9162_4715	11/7/2017	2924.209754	5	5.75	1460	0.18
Y2	0013_4716	11/8/2017	3556.459626	4	5.75	1295	1.48
Y2	0061_4718	11/8/2017	3425.619369	4	5.5	1600	1.13
Y2	0226_4704	11/8/2017	4000.781874	4	6.25	1205	1.7
Y2	1084_4720	11/8/2017	3368.369273	4	5	1530	0.42
Y2	1141_4695	11/8/2017	3478.679772	4	5.25	1320	9.31
Y2	2028_4692	11/8/2017	5916.15314	3	5.25	1285	0.56
Y2	2045_4710	11/8/2017	3607.14863	3	6.5	1640	0
Y2	2059_4721	11/8/2017	3231.211745	3	5.25	1330	1.92
Y2	3009_4709	11/8/2017	5297.226607	3	5.75	1420	0.5
Y2	3141_4693	11/8/2017	4857.671502	3	5.75	1280	0
Y2	4064_4699	11/8/2017	3462.683589	2	5.75	1195	0.64
Y2	4065_4694	11/8/2017	3073.5016	2	5.5	1295	0.12
Y2	5032_4713	11/8/2017	4374.088202	2	5	965	1.83
Y2	5059_4719	11/8/2017	4685.127412	2	5	1230	1.68
Y2	5164_4700	11/8/2017	4745.133403	2	5	1040	0
Y2	5266_4703	11/8/2017	4568.800022	6	4.75	1195	1.63
Y2	6003_4708	11/8/2017	5248.928984	1	6.25	1115	1.98
Y2	6034_4705	11/8/2017	3056.754921	6	5.75	1410	0
Y2	6036_4698	11/8/2017	3824.587791	6	5.75	1425	0
Y2	6058_4717	11/8/2017	5824.649625	1	5.75	1050	0.68
Y2	6069_4712	11/8/2017	4513.74048	6	5.25	1570	0.21
Y2	6075_4706	11/8/2017	5547.565442	1	5.75	1050	0
Y2	6148_4696	11/8/2017	3529.002549	1	6	1210	0
Y2	7236_4714	11/8/2017	1953.210278	6	5.75	1565	0
Y2	8038_4701	11/8/2017	4331.753065	5	5.25	1410	4.39
Y2	8070_4711	11/8/2017	4321.07563	5	6	1605	0.79
Y2	9047_4702	11/8/2017	3711.91837	5	5.75	1445	0.1
Y2	9079_4707	11/8/2017	3179.455165	5	5.5	1290	2.55
Y2	9162_4715	11/8/2017	2761.959849	5	5.75	1460	2.94
Y2	0013_4716	11/9/2017	2222.311218	4	5.75	1295	0
Y2	0061_4718	11/9/2017	4095.075166	4	5.5	1600	5.75
Y2	0226_4704	11/9/2017	3597.493006	4	6.25	1205	1.75
Y2	1084_4720	11/9/2017	1847.091386	4	5	1530	0
Y2	1141_4695	11/9/2017	6198.797361	4	5.25	1320	6.01
Y2	2028_4692	11/9/2017	4512.994826	3	5.25	1285	1.11
Y2	2045_4710	11/9/2017	3291.34316	3	6.5	1640	0.06
Y2	2059_4721	11/9/2017	1371.866908	3	5.25	1330	0
Y2	3009_4709	11/9/2017	3448.44798	3	5.75	1420	0
Y2	3141_4693	11/9/2017	3736.624907	3	5.75	1280	0
Y2	4064_4699	11/9/2017	1914.499587	2	5.75	1195	0
Y2	4065_4694	11/9/2017	3739.885831	2	5.5	1295	1.88
Y2	5032_4713	11/9/2017	2073.392998	2	5	965	0
Y2	5059_4719	11/9/2017	5188.953024	2	5	1230	8.12
Y2	5164_4700	11/9/2017	5452.53272	2	5	1040	6.13
Y2	5266_4703	11/9/2017	4551.250294	6	4.75	1195	0.38
Y2	6003_4708	11/9/2017	3928.546856	1	6.25	1115	8.04
Y2	6034_4705	11/9/2017	1555.628476	6	5.75	1410	0
Y2	6036_4698	11/9/2017	1624.745703	6	5.75	1425	1.62
Y2	6058_4717	11/9/2017	5337.224533	1	5.75	1050	1.9
Y2	6069_4712	11/9/2017	4623.037361	6	5.25	1570	4.74
Y2	6075_4706	11/9/2017	4651.364752	1	5.75	1050	4.54
Y2	6148_4696	11/9/2017	5315.891508	1	6	1210	5.36
Y2	7236_4714	11/9/2017	1741.618371	6	5.75	1565	0
Y2	8038_4701	11/9/2017	4956.204009	5	5.25	1410	2.07
Y2	8070_4711	11/9/2017	4335.963972	5	6	1605	1.38
Y2	9047_4702	11/9/2017	1627.080846	5	5.75	1445	0
Y2	9079_4707	11/9/2017	3624.338408	5	5.5	1290	3.76
Y2	9162_4715	11/9/2017	3739.033767	5	5.75	1460	0
Y2	0013_4716	11/10/2017	4005.889743	4	5.75	1295	2.74
Y2	0061_4718	11/10/2017	2930.021657	4	5.5	1600	4.07
Y2	0226_4704	11/10/2017	2576.450796	4	6.25	1205	2.72
Y2	1084_4720	11/10/2017	986.9116566	4	5	1530	0
Y2	1141_4695	11/10/2017	2073.992408	4	5.25	1320	2
Y2	2028_4692	11/10/2017	3161.710073	3	5.25	1285	2.72
Y2	2045_4710	11/10/2017	2688.173827	3	6.5	1640	0.68
Y2	2059_4721	11/10/2017	930.7032652	3	5.25	1330	0
Y2	3009_4709	11/10/2017	2897.030749	3	5.75	1420	3.75
Y2	3141_4693	11/10/2017	3387.839411	3	5.75	1280	0
Y2	4064_4699	11/10/2017	3182.044746	2	5.75	1195	2.71
Y2	4065_4694	11/10/2017	1749.982929	2	5.5	1295	0
Y2	5032_4713	11/10/2017	2667.125369	2	5	965	1.95
Y2	5059_4719	11/10/2017	5176.547654	2	5	1230	7.36
Y2	5164_4700	11/10/2017	2587.725824	2	5	1040	0.03
Y2	5266_4703	11/10/2017	3658.12962	6	4.75	1195	5.61
Y2	6003_4708	11/10/2017	3181.311234	1	6.25	1115	2.38
Y2	6034_4705	11/10/2017	3061.376221	6	5.75	1410	0.49
Y2	6036_4698	11/10/2017	3493.468783	6	5.75	1425	0.41
Y2	6058_4717	11/10/2017	3287.110802	1	5.75	1050	3.34
Y2	6069_4712	11/10/2017	4713.685663	6	5.25	1570	1.45
Y2	6075_4706	11/10/2017	2773.267275	1	5.75	1050	0.11
Y2	6148_4696	11/10/2017	3098.798817	1	6	1210	0
Y2	7236_4714	11/10/2017	1753.695597	6	5.75	1565	0.75
Y2	8038_4701	11/10/2017	2571.569169	5	5.25	1410	2.91
Y2	8070_4711	11/10/2017	4316.661245	5	6	1605	0
Y2	9047_4702	11/10/2017	1025.677222	5	5.75	1445	0
Y2	9079_4707	11/10/2017	1817.846108	5	5.5	1290	0
Y2	9162_4715	11/10/2017	3579.182171	5	5.75	1460	0.87
Y2	0013_4716	11/11/2017	2745.527956	4	5.75	1295	0.92
Y2	0061_4718	11/11/2017	2888.020496	4	5.5	1600	0.24
Y2	0226_4704	11/11/2017	2864.066736	4	6.25	1205	0.34
Y2	1084_4720	11/11/2017	2119.743755	4	5	1530	0
Y2	1141_4695	11/11/2017	2519.479038	4	5.25	1320	2.7
Y2	2028_4692	11/11/2017	2908.605573	3	5.25	1285	2.59
Y2	2045_4710	11/11/2017	2683.191632	3	6.5	1640	2.46
Y2	2059_4721	11/11/2017	3094.333778	3	5.25	1330	2.72
Y2	3009_4709	11/11/2017	2021.004848	3	5.75	1420	1.67
Y2	3141_4693	11/11/2017	1560.404712	3	5.75	1280	0
Y2	4064_4699	11/11/2017	3643.723765	2	5.75	1195	1.53
Y2	4065_4694	11/11/2017	2377.669171	2	5.5	1295	0.26
Y2	5032_4713	11/11/2017	2598.234901	2	5	965	2.92
Y2	5059_4719	11/11/2017	2818.544988	2	5	1230	1.32
Y2	5164_4700	11/11/2017	3736.624941	2	5	1040	1.63
Y2	5266_4703	11/11/2017	2945.451814	6	4.75	1195	2
Y2	6003_4708	11/11/2017	3257.182849	1	6.25	1115	3.14
Y2	6034_4705	11/11/2017	1974.285162	6	5.75	1410	0.99
Y2	6036_4698	11/11/2017	2561.061001	6	5.75	1425	0.09
Y2	6058_4717	11/11/2017	2940.0351	1	5.75	1050	3.44
Y2	6069_4712	11/11/2017	2814.830518	6	5.25	1570	1.06
Y2	6075_4706	11/11/2017	3401.257566	1	5.75	1050	1.77
Y2	6148_4696	11/11/2017	1910.549049	1	6	1210	0.01
Y2	7236_4714	11/11/2017	2364.433133	6	5.75	1565	1.44
Y2	8038_4701	11/11/2017	2969.463399	5	5.25	1410	2.83
Y2	8070_4711	11/11/2017	2416.711712	5	6	1605	2.31
Y2	9047_4702	11/11/2017	3788.358754	5	5.75	1445	0.67
Y2	9079_4707	11/11/2017	2262.684009	5	5.5	1290	2.24
Y2	9162_4715	11/11/2017	2412.966727	5	5.75	1460	1.27
Y2	0013_4716	11/12/2017	2490.529307	4	5.75	1295	0
Y2	0061_4718	11/12/2017	2011.68477	4	5.5	1600	2.35
Y2	0226_4704	11/12/2017	2350.052504	4	6.25	1205	0
Y2	1084_4720	11/12/2017	2917.502774	4	5	1530	1.92
Y2	1141_4695	11/12/2017	2284.071302	4	5.25	1320	2.9
Y2	2028_4692	11/12/2017	3420.393157	3	5.25	1285	1.92
Y2	2045_4710	11/12/2017	2164.878483	3	6.5	1640	1.24
Y2	2059_4721	11/12/2017	2853.296232	3	5.25	1330	2
Y2	3009_4709	11/12/2017	2817.443256	3	5.75	1420	1.01
Y2	3141_4693	11/12/2017	3017.698118	3	5.75	1280	0
Y2	4064_4699	11/12/2017	3261.724034	2	5.75	1195	0
Y2	4065_4694	11/12/2017	4437.647757	2	5.5	1295	0.27
Y2	5032_4713	11/12/2017	3722.066917	2	5	965	0.27
Y2	5059_4719	11/12/2017	4309.125612	2	5	1230	2.7
Y2	5164_4700	11/12/2017	2668.371182	2	5	1040	0
Y2	5266_4703	11/12/2017	3363.001719	6	4.75	1195	0.71
Y2	6003_4708	11/12/2017	3610.863727	1	6.25	1115	1.77
Y2	6034_4705	11/12/2017	2321.336866	6	5.75	1410	0.12
Y2	6036_4698	11/12/2017	2487.263015	6	5.75	1425	1.38
Y2	6058_4717	11/12/2017	1939.725659	1	5.75	1050	1.37
Y2	6069_4712	11/12/2017	3087.536161	6	5.25	1570	1.03
Y2	6075_4706	11/12/2017	3310.141372	1	5.75	1050	0.45
Y2	6148_4696	11/12/2017	2250.068735	1	6	1210	0.69
Y2	7236_4714	11/12/2017	2920.059612	6	5.75	1565	0.08
Y2	8038_4701	11/12/2017	2697.092233	5	5.25	1410	2.13
Y2	8070_4711	11/12/2017	2874.993238	5	6	1605	1.33
Y2	9047_4702	11/12/2017	3612.357251	5	5.75	1445	2.33
Y2	9079_4707	11/12/2017	2299.603458	5	5.5	1290	3.38
Y2	9162_4715	11/12/2017	2921.273572	5	5.75	1460	0
Y2	0013_4716	11/13/2017	4350.68199	4	5.75	1295	0.8
Y2	0061_4718	11/13/2017	2080.32144	4	5.5	1600	0
Y2	0226_4704	11/13/2017	3223.61747	4	6.25	1205	2.82
Y2	1084_4720	11/13/2017	3631.67441	4	5	1530	1.99
Y2	1141_4695	11/13/2017	2610.284391	4	5.25	1320	2.89
Y2	2028_4692	11/13/2017	4230.609097	3	5.25	1285	0.85
Y2	2045_4710	11/13/2017	3069.900108	3	6.5	1640	1.43
Y2	2059_4721	11/13/2017	1278.221488	3	5.25	1330	0
Y2	3009_4709	11/13/2017	2696.557956	3	5.75	1420	0.54
Y2	3141_4693	11/13/2017	3693.946342	3	5.75	1280	0
Y2	4064_4699	11/13/2017	3483.824675	2	5.75	1195	1.19
Y2	4065_4694	11/13/2017	5148.539602	2	5.5	1295	0.83
Y2	5032_4713	11/13/2017	2579.731398	2	5	965	1.15
Y2	5059_4719	11/13/2017	3743.816269	2	5	1230	3.73
Y2	5164_4700	11/13/2017	3600.140525	2	5	1040	1.5
Y2	5266_4703	11/13/2017	3056.73645	6	4.75	1195	1.25
Y2	6003_4708	11/13/2017	3052.648086	1	6.25	1115	2.7
Y2	6034_4705	11/13/2017	2889.099002	6	5.75	1410	1.58
Y2	6036_4698	11/13/2017	3186.28788	6	5.75	1425	0.77
Y2	6058_4717	11/13/2017	2122.453802	1	5.75	1050	0.36
Y2	6069_4712	11/13/2017	2309.424426	6	5.25	1570	1.87
Y2	6075_4706	11/13/2017	3141.193642	1	5.75	1050	0.94
Y2	6148_4696	11/13/2017	3486.994752	1	6	1210	1.72
Y2	7236_4714	11/13/2017	2928.872074	6	5.75	1565	0.98
Y2	8038_4701	11/13/2017	2912.365182	5	5.25	1410	1.23
Y2	8070_4711	11/13/2017	1431.451156	5	6	1605	0
Y2	9047_4702	11/13/2017	3158.931512	5	5.75	1445	0.31
Y2	9079_4707	11/13/2017	2471.973541	5	5.5	1290	1.32
Y2	9162_4715	11/13/2017	2597.167926	5	5.75	1460	1.71
Y2	0013_4716	11/14/2017	2639.816307	4	5.75	1295	0
Y2	0061_4718	11/14/2017	1783.064857	4	5.5	1600	0
Y2	0226_4704	11/14/2017	2789.946225	4	6.25	1205	0.71
Y2	1084_4720	11/14/2017	4497.357217	4	5	1530	2.13
Y2	1141_4695	11/14/2017	3858.243469	4	5.25	1320	2.49
Y2	2028_4692	11/14/2017	4881.780516	3	5.25	1285	1.45
Y2	2045_4710	11/14/2017	2574.405515	3	6.5	1640	0.82
Y2	2059_4721	11/14/2017	2845.432814	3	5.25	1330	0.8
Y2	3009_4709	11/14/2017	2235.490551	3	5.75	1420	1.79
Y2	3141_4693	11/14/2017	2386.297477	3	5.75	1280	0
Y2	4064_4699	11/14/2017	3406.939626	2	5.75	1195	2
Y2	4065_4694	11/14/2017	2623.479597	2	5.5	1295	0
Y2	5032_4713	11/14/2017	3033.460042	2	5	965	0
Y2	5059_4719	11/14/2017	3455.718585	2	5	1230	2.34
Y2	5164_4700	11/14/2017	3408.647851	2	5	1040	3.19
Y2	5266_4703	11/14/2017	2242.916083	6	4.75	1195	1.21
Y2	6003_4708	11/14/2017	3648.871918	1	6.25	1115	0.84
Y2	6034_4705	11/14/2017	2984.415639	6	5.75	1410	1.81
Y2	6036_4698	11/14/2017	2290.230806	6	5.75	1425	0.06
Y2	6058_4717	11/14/2017	2161.564675	1	5.75	1050	2.45
Y2	6069_4712	11/14/2017	3787.952691	6	5.25	1570	2.07
Y2	6075_4706	11/14/2017	3960.600994	1	5.75	1050	1.48
Y2	6148_4696	11/14/2017	2947.319559	1	6	1210	0
Y2	7236_4714	11/14/2017	3237.816738	6	5.75	1565	1.53
Y2	8038_4701	11/14/2017	3730.332292	5	5.25	1410	1.97
Y2	8070_4711	11/14/2017	3138.261181	5	6	1605	0.3
Y2	9047_4702	11/14/2017	3522.243715	5	5.75	1445	1.58
Y2	9079_4707	11/14/2017	2496.091084	5	5.5	1290	2.41
Y2	9162_4715	11/14/2017	3254.71796	5	5.75	1460	2.27
Y2	0013_4716	11/15/2017	3877.875425	4	5.75	1295	1.5
Y2	0061_4718	11/15/2017	3033.581258	4	5.5	1600	1.07
Y2	0226_4704	11/15/2017	3110.011026	4	6.25	1205	0
Y2	1084_4720	11/15/2017	2912.077539	4	5	1530	2.84
Y2	1141_4695	11/15/2017	3650.707922	4	5.25	1320	1.7
Y2	2028_4692	11/15/2017	2854.61481	3	5.25	1285	1.54
Y2	2045_4710	11/15/2017	1649.167403	3	6.5	1640	0
Y2	2059_4721	11/15/2017	2597.299557	3	5.25	1330	2.14
Y2	3009_4709	11/15/2017	2408.893979	3	5.75	1420	0.77
Y2	3141_4693	11/15/2017	4772.586418	3	5.75	1280	0.6
Y2	4064_4699	11/15/2017	4412.931004	2	5.75	1195	1.89
Y2	4065_4694	11/15/2017	3472.504162	2	5.5	1295	0.05
Y2	5032_4713	11/15/2017	3526.224022	2	5	965	1.37
Y2	5059_4719	11/15/2017	3382.02687	2	5	1230	0.99
Y2	5164_4700	11/15/2017	3045.208617	2	5	1040	3.09
Y2	5266_4703	11/15/2017	2866.809339	6	4.75	1195	2.3
Y2	6003_4708	11/15/2017	3455.014315	1	6.25	1115	0.1
Y2	6034_4705	11/15/2017	2869.988398	6	5.75	1410	0.19
Y2	6036_4698	11/15/2017	2497.676323	6	5.75	1425	0.48
Y2	6058_4717	11/15/2017	2187.027493	1	5.75	1050	1.99
Y2	6069_4712	11/15/2017	3158.938249	6	5.25	1570	6.59
Y2	6075_4706	11/15/2017	3610.166268	1	5.75	1050	1.37
Y2	6148_4696	11/15/2017	3718.033038	1	6	1210	1.09
Y2	7236_4714	11/15/2017	2330.112747	6	5.75	1565	8.3
Y2	8038_4701	11/15/2017	3241.891203	5	5.25	1410	0
Y2	8070_4711	11/15/2017	2262.293978	5	6	1605	0
Y2	9047_4702	11/15/2017	3555.810393	5	5.75	1445	0.79
Y2	9079_4707	11/15/2017	2554.854495	5	5.5	1290	3.56
Y2	9162_4715	11/15/2017	3554.985565	5	5.75	1460	0
Y2	0013_4716	11/16/2017	4015.398877	4	5.75	1295	2.09
Y2	0061_4718	11/16/2017	3249.471088	4	5.5	1600	0.66
Y2	0226_4704	11/16/2017	3557.332816	4	6.25	1205	2.57
Y2	1084_4720	11/16/2017	3903.969326	4	5	1530	2
Y2	1141_4695	11/16/2017	3610.684395	4	5.25	1320	2.34
Y2	2028_4692	11/16/2017	3830.627165	3	5.25	1285	2.66
Y2	2045_4710	11/16/2017	2155.210094	3	6.5	1640	0
Y2	2059_4721	11/16/2017	3271.251947	3	5.25	1330	2.42
Y2	3009_4709	11/16/2017	4019.746669	3	5.75	1420	0.8
Y2	3141_4693	11/16/2017	4755.424058	3	5.75	1280	0
Y2	4064_4699	11/16/2017	3580.42648	2	5.75	1195	1.29
Y2	4065_4694	11/16/2017	4081.132956	2	5.5	1295	0.72
Y2	5032_4713	11/16/2017	4014.631004	2	5	965	1.04
Y2	5059_4719	11/16/2017	5709.841371	2	5	1230	4.39
Y2	5164_4700	11/16/2017	3470.68008	2	5	1040	1.98
Y2	5266_4703	11/16/2017	2452.530929	6	4.75	1195	1.55
Y2	6003_4708	11/16/2017	5385.00045	1	6.25	1115	0.64
Y2	6034_4705	11/16/2017	3252.322563	6	5.75	1410	0.25
Y2	6036_4698	11/16/2017	3569.467872	6	5.75	1425	0.58
Y2	6058_4717	11/16/2017	4837.561761	1	5.75	1050	2.33
Y2	6069_4712	11/16/2017	3411.247793	6	5.25	1570	2.32
Y2	6075_4706	11/16/2017	4144.290303	1	5.75	1050	0.32
Y2	6148_4696	11/16/2017	2316.891397	1	6	1210	0
Y2	7236_4714	11/16/2017	3502.635906	6	5.75	1565	0.48
Y2	8038_4701	11/16/2017	3549.490364	5	5.25	1410	1.28
Y2	8070_4711	11/16/2017	4661.459448	5	6	1605	0.31
Y2	9047_4702	11/16/2017	5623.11518	5	5.75	1445	2.82
Y2	9079_4707	11/16/2017	3616.465501	5	5.5	1290	2.25
Y2	9162_4715	11/16/2017	2940.91567	5	5.75	1460	0.5
Y2	0013_4716	11/17/2017	3295.881284	4	5.75	1295	0.71
Y2	0061_4718	11/17/2017	2291.198872	4	5.5	1600	0
Y2	0226_4704	11/17/2017	3697.017292	4	6.25	1205	0.2
Y2	1084_4720	11/17/2017	3802.930266	4	5	1530	0.22
Y2	1141_4695	11/17/2017	3395.200781	4	5.25	1320	2.25
Y2	2028_4692	11/17/2017	4325.552077	3	5.25	1285	0.6
Y2	2045_4710	11/17/2017	3362.780365	3	6.5	1640	1.7
Y2	2059_4721	11/17/2017	3744.404018	3	5.25	1330	0.25
Y2	3009_4709	11/17/2017	3442.183617	3	5.75	1420	0.31
Y2	3141_4693	11/17/2017	2930.101983	3	5.75	1280	0
Y2	4064_4699	11/17/2017	3647.41916	2	5.75	1195	0.04
Y2	4065_4694	11/17/2017	3079.250519	2	5.5	1295	0.14
Y2	5032_4713	11/17/2017	4572.03704	2	5	965	0.42
Y2	5059_4719	11/17/2017	4129.044308	2	5	1230	0
Y2	5164_4700	11/17/2017	3399.450092	2	5	1040	0.99
Y2	5266_4703	11/17/2017	2732.920431	6	4.75	1195	1.99
Y2	6003_4708	11/17/2017	4170.300812	1	6.25	1115	1.37
Y2	6034_4705	11/17/2017	3097.180174	6	5.75	1410	0.22
Y2	6036_4698	11/17/2017	2837.71383	6	5.75	1425	0.48
Y2	6058_4717	11/17/2017	3489.287483	1	5.75	1050	0.97
Y2	6069_4712	11/17/2017	3061.35473	6	5.25	1570	1.27
Y2	6075_4706	11/17/2017	3293.707262	1	5.75	1050	0
Y2	6148_4696	11/17/2017	4461.180276	1	6	1210	1.62
Y2	7236_4714	11/17/2017	2833.819514	6	5.75	1565	1.29
Y2	8038_4701	11/17/2017	3396.268105	5	5.25	1410	0.35
Y2	8070_4711	11/17/2017	2953.536372	5	6	1605	0
Y2	9047_4702	11/17/2017	3061.083421	5	5.75	1445	0.74
Y2	9079_4707	11/17/2017	3440.669415	5	5.5	1290	1.91
Y2	9162_4715	11/17/2017	3288.861043	5	5.75	1460	0
Y2	0013_4716	11/18/2017	2981.12613	4	5.75	1295	0.83
Y2	0061_4718	11/18/2017	2063.66951	4	5.5	1600	0
Y2	0226_4704	11/18/2017	3367.646396	4	6.25	1205	1.82
Y2	1084_4720	11/18/2017	3685.754387	4	5	1530	2.46
Y2	1141_4695	11/18/2017	3325.580476	4	5.25	1320	2.1
Y2	2028_4692	11/18/2017	3265.013865	3	5.25	1285	3
Y2	2045_4710	11/18/2017	3753.729955	3	6.5	1640	1.61
Y2	2059_4721	11/18/2017	2889.909923	3	5.25	1330	6.17
Y2	3009_4709	11/18/2017	3275.953874	3	5.75	1420	2.14
Y2	3141_4693	11/18/2017	4303.294574	3	5.75	1280	0
Y2	4064_4699	11/18/2017	5689.738854	2	5.75	1195	2.13
Y2	4065_4694	11/18/2017	4440.037586	2	5.5	1295	0.46
Y2	5032_4713	11/18/2017	2992.807926	2	5	965	0
Y2	5059_4719	11/18/2017	5402.350934	2	5	1230	3.78
Y2	5164_4700	11/18/2017	3879.147919	2	5	1040	2.22
Y2	5266_4703	11/18/2017	3656.722009	6	4.75	1195	1.76
Y2	6003_4708	11/18/2017	4273.978075	1	6.25	1115	1.5
Y2	6034_4705	11/18/2017	2313.959021	6	5.75	1410	2.85
Y2	6036_4698	11/18/2017	2456.573547	6	5.75	1425	1.07
Y2	6058_4717	11/18/2017	1719.974425	1	5.75	1050	0
Y2	6069_4712	11/18/2017	4003.717724	6	5.25	1570	3.43
Y2	6075_4706	11/18/2017	4637.274259	1	5.75	1050	3.91
Y2	6148_4696	11/18/2017	3381.851283	1	6	1210	0
Y2	7236_4714	11/18/2017	2283.496909	6	5.75	1565	0
Y2	8038_4701	11/18/2017	4224.697613	5	5.25	1410	2.9
Y2	8070_4711	11/18/2017	2625.820222	5	6	1605	1.04
Y2	9047_4702	11/18/2017	3620.110106	5	5.75	1445	2.29
Y2	9079_4707	11/18/2017	2433.390844	5	5.5	1290	2.19
Y2	9162_4715	11/18/2017	3979.303575	5	5.75	1460	1.5
Y2	0013_4716	11/19/2017	4013.980559	4	5.75	1295	3.59
Y2	0061_4718	11/19/2017	3007.818549	4	5.5	1600	0
Y2	0226_4704	11/19/2017	2479.26125	4	6.25	1205	2.23
Y2	1084_4720	11/19/2017	3906.916609	4	5	1530	3
Y2	1141_4695	11/19/2017	3157.481077	4	5.25	1320	2.83
Y2	2028_4692	11/19/2017	5376.167524	3	5.25	1285	2.63
Y2	2045_4710	11/19/2017	4286.625728	3	6.5	1640	1.66
Y2	2059_4721	11/19/2017	4241.46129	3	5.25	1330	3.58
Y2	3009_4709	11/19/2017	4103.97233	3	5.75	1420	0.95
Y2	3141_4693	11/19/2017	4136.270895	3	5.75	1280	0
Y2	4064_4699	11/19/2017	3328.404657	2	5.75	1195	1.43
Y2	4065_4694	11/19/2017	3557.026364	2	5.5	1295	0.36
Y2	5032_4713	11/19/2017	4828.955778	2	5	965	1.45
Y2	5059_4719	11/19/2017	3110.448423	2	5	1230	1.86
Y2	5164_4700	11/19/2017	3085.355411	2	5	1040	1.36
Y2	5266_4703	11/19/2017	3853.11191	6	4.75	1195	1.58
Y2	6003_4708	11/19/2017	4789.006065	1	6.25	1115	2.06
Y2	6034_4705	11/19/2017	2820.695456	6	5.75	1410	1.5
Y2	6036_4698	11/19/2017	4458.55182	6	5.75	1425	0.54
Y2	6058_4717	11/19/2017	5355.138247	1	5.75	1050	2.38
Y2	6069_4712	11/19/2017	2721.05693	6	5.25	1570	4.1
Y2	6075_4706	11/19/2017	4252.198313	1	5.75	1050	0.42
Y2	6148_4696	11/19/2017	5392.523514	1	6	1210	1.38
Y2	7236_4714	11/19/2017	5224.132072	6	5.75	1565	2.46
Y2	8038_4701	11/19/2017	2506.429265	5	5.25	1410	0.02
Y2	8070_4711	11/19/2017	3529.422356	5	6	1605	0.79
Y2	9047_4702	11/19/2017	3311.558736	5	5.75	1445	0.75
Y2	9079_4707	11/19/2017	2845.764039	5	5.5	1290	1.87
Y2	9162_4715	11/19/2017	4038.207294	5	5.75	1460	3.09
Y2	0013_4716	11/20/2017	3773.015983	4	5.75	1295	1.8
Y2	0061_4718	11/20/2017	2998.038699	4	5.5	1600	0.83
Y2	0226_4704	11/20/2017	2428.759799	4	6.25	1205	0.69
Y2	1084_4720	11/20/2017	3416.420687	4	5	1530	1.47
Y2	1141_4695	11/20/2017	3278.481344	4	5.25	1320	0.91
Y2	2028_4692	11/20/2017	3095.104014	3	5.25	1285	0.88
Y2	2045_4710	11/20/2017	3175.876234	3	6.5	1640	0.8
Y2	2059_4721	11/20/2017	1947.471718	3	5.25	1330	0
Y2	3009_4709	11/20/2017	3137.887333	3	5.75	1420	1.29
Y2	3141_4693	11/20/2017	3097.590021	3	5.75	1280	0
Y2	4064_4699	11/20/2017	4167.9395	2	5.75	1195	1.63
Y2	4065_4694	11/20/2017	4523.984156	2	5.5	1295	1.12
Y2	5032_4713	11/20/2017	3103.915445	2	5	965	0
Y2	5059_4719	11/20/2017	4151.783676	2	5	1230	2.53
Y2	5164_4700	11/20/2017	3643.358133	2	5	1040	2.68
Y2	5266_4703	11/20/2017	3306.324616	6	4.75	1195	1.8
Y2	6003_4708	11/20/2017	3944.004401	1	6.25	1115	1.46
Y2	6034_4705	11/20/2017	4010.729159	6	5.75	1410	2.91
Y2	6036_4698	11/20/2017	3398.434742	6	5.75	1425	0.65
Y2	6058_4717	11/20/2017	2812.648487	1	5.75	1050	0
Y2	6069_4712	11/20/2017	3047.589871	6	5.25	1570	3.07
Y2	6075_4706	11/20/2017	3348.669261	1	5.75	1050	0.91
Y2	6148_4696	11/20/2017	3641.115511	1	6	1210	0.62
Y2	7236_4714	11/20/2017	1956.9281	6	5.75	1565	0
Y2	8038_4701	11/20/2017	3715.397987	5	5.25	1410	0.46
Y2	8070_4711	11/20/2017	3102.680612	5	6	1605	0
Y2	9047_4702	11/20/2017	3986.29523	5	5.75	1445	1.73
Y2	9079_4707	11/20/2017	2643.347354	5	5.5	1290	0.63
Y2	9162_4715	11/20/2017	4493.965761	5	5.75	1460	0.4
Y2	0013_4716	11/21/2017	4270.480148	4	5.75	1295	1.7
Y2	0061_4718	11/21/2017	3264.629519	4	5.5	1600	0.86
Y2	0226_4704	11/21/2017	2470.938716	4	6.25	1205	1.32
Y2	1084_4720	11/21/2017	4014.825325	4	5	1530	0
Y2	1141_4695	11/21/2017	2669.062536	4	5.25	1320	2.14
Y2	2028_4692	11/21/2017	3179.002679	3	5.25	1285	2.69
Y2	2045_4710	11/21/2017	3017.439623	3	6.5	1640	0.51
Y2	2059_4721	11/21/2017	3978.790523	3	5.25	1330	2.97
Y2	3009_4709	11/21/2017	1752.391464	3	5.75	1420	0
Y2	3141_4693	11/21/2017	2762.998044	3	5.75	1280	0
Y2	4064_4699	11/21/2017	4260.099668	2	5.75	1195	2.18
Y2	4065_4694	11/21/2017	3607.28333	2	5.5	1295	0
Y2	5032_4713	11/21/2017	4236.462291	2	5	965	2.38
Y2	5059_4719	11/21/2017	3258.109023	2	5	1230	1.17
Y2	5164_4700	11/21/2017	3299.995313	2	5	1040	0.97
Y2	5266_4703	11/21/2017	3684.62902	6	4.75	1195	1.68
Y2	6003_4708	11/21/2017	4190.07434	1	6.25	1115	2.8
Y2	6034_4705	11/21/2017	2965.3305	6	5.75	1410	2.49
Y2	6036_4698	11/21/2017	3368.589126	6	5.75	1425	0.88
Y2	6058_4717	11/21/2017	3153.331511	1	5.75	1050	3.63
Y2	6069_4712	11/21/2017	4093.407242	6	5.25	1570	6.91
Y2	6075_4706	11/21/2017	4119.401539	1	5.75	1050	0.44
Y2	6148_4696	11/21/2017	3222.020529	1	6	1210	0.91
Y2	7236_4714	11/21/2017	2880.563129	6	5.75	1565	0.35
Y2	8038_4701	11/21/2017	3479.947596	5	5.25	1410	1.51
Y2	8070_4711	11/21/2017	1466.605079	5	6	1605	0
Y2	9047_4702	11/21/2017	3020.376337	5	5.75	1445	3.23
Y2	9079_4707	11/21/2017	2909.632587	5	5.5	1290	3.15
Y2	9162_4715	11/21/2017	1098.032244	5	5.75	1460	0
Y2	0013_4716	11/22/2017	3800.134938	4	5.75	1295	2.79
Y2	0061_4718	11/22/2017	1605.962095	4	5.5	1600	0
Y2	0226_4704	11/22/2017	2741.077989	4	6.25	1205	2.67
Y2	1084_4720	11/22/2017	4543.665791	4	5	1530	1.92
Y2	1141_4695	11/22/2017	3534.485262	4	5.25	1320	1.31
Y2	2028_4692	11/22/2017	3342.577834	3	5.25	1285	0.76
Y2	2045_4710	11/22/2017	1538.609969	3	6.5	1640	0
Y2	2059_4721	11/22/2017	1460.10179	3	5.25	1330	0
Y2	3009_4709	11/22/2017	3526.121662	3	5.75	1420	1.65
Y2	3141_4693	11/22/2017	3670.200369	3	5.75	1280	0
Y2	4064_4699	11/22/2017	3963.647406	2	5.75	1195	3.21
Y2	4065_4694	11/22/2017	4066.98556	2	5.5	1295	1.55
Y2	5032_4713	11/22/2017	3210.32801	2	5	965	1.51
Y2	5059_4719	11/22/2017	2207.609202	2	5	1230	0
Y2	5164_4700	11/22/2017	4314.041816	2	5	1040	2.24
Y2	5266_4703	11/22/2017	3285.428252	6	4.75	1195	0
Y2	6003_4708	11/22/2017	5399.839911	1	6.25	1115	2.36
Y2	6034_4705	11/22/2017	3336.819694	6	5.75	1410	0.77
Y2	6036_4698	11/22/2017	3779.481039	6	5.75	1425	0.1
Y2	6058_4717	11/22/2017	2904.322265	1	5.75	1050	1.17
Y2	6069_4712	11/22/2017	3623.147126	6	5.25	1570	3.36
Y2	6075_4706	11/22/2017	4224.47225	1	5.75	1050	1.22
Y2	6148_4696	11/22/2017	2996.860798	1	6	1210	0.89
Y2	7236_4714	11/22/2017	3210.124595	6	5.75	1565	1.23
Y2	8038_4701	11/22/2017	2599.460368	5	5.25	1410	0
Y2	8070_4711	11/22/2017	3436.545273	5	6	1605	2.74
Y2	9047_4702	11/22/2017	4071.503652	5	5.75	1445	2.61
Y2	9079_4707	11/22/2017	3617.372475	5	5.5	1290	2.22
Y2	9162_4715	11/22/2017	3826.96176	5	5.75	1460	0.97
Y2	0013_4716	11/23/2017	3181.878794	4	5.75	1295	2.66
Y2	0061_4718	11/23/2017	2838.944084	4	5.5	1600	2.95
Y2	0226_4704	11/23/2017	2994.886635	4	6.25	1205	4.06
Y2	1084_4720	11/23/2017	3558.389337	4	5	1530	1.74
Y2	1141_4695	11/23/2017	3246.77834	4	5.25	1320	1.27
Y2	2028_4692	11/23/2017	3117.671233	3	5.25	1285	3.17
Y2	2045_4710	11/23/2017	3649.935147	3	6.5	1640	1.97
Y2	2059_4721	11/23/2017	3482.352354	3	5.25	1330	1.81
Y2	3009_4709	11/23/2017	3046.919226	3	5.75	1420	1.73
Y2	3141_4693	11/23/2017	3780.360878	3	5.75	1280	0
Y2	4064_4699	11/23/2017	2951.751627	2	5.75	1195	1.63
Y2	4065_4694	11/23/2017	3423.635654	2	5.5	1295	1.1
Y2	5032_4713	11/23/2017	3303.742697	2	5	965	0.58
Y2	5059_4719	11/23/2017	4168.678635	2	5	1230	1.06
Y2	5164_4700	11/23/2017	3668.170199	2	5	1040	1.33
Y2	5266_4703	11/23/2017	3556.989841	6	4.75	1195	0.81
Y2	6003_4708	11/23/2017	4406.448255	1	6.25	1115	1.37
Y2	6034_4705	11/23/2017	2564.239503	6	5.75	1410	0.41
Y2	6036_4698	11/23/2017	3541.131795	6	5.75	1425	1.97
Y2	6058_4717	11/23/2017	2806.889785	1	5.75	1050	2.79
Y2	6069_4712	11/23/2017	2806.997267	6	5.25	1570	1.79
Y2	6075_4706	11/23/2017	3504.347209	1	5.75	1050	1.22
Y2	6148_4696	11/23/2017	3323.213293	1	6	1210	0.84
Y2	7236_4714	11/23/2017	2860.943278	6	5.75	1565	0
Y2	8038_4701	11/23/2017	3727.126435	5	5.25	1410	2.47
Y2	8070_4711	11/23/2017	4049.614532	5	6	1605	0.44
Y2	9047_4702	11/23/2017	2655.346612	5	5.75	1445	0.2
Y2	9079_4707	11/23/2017	2918.425997	5	5.5	1290	3
Y2	9162_4715	11/23/2017	3023.063052	5	5.75	1460	0.75
Y2	0013_4716	11/24/2017	3253.549601	4	5.75	1295	0.69
Y2	0061_4718	11/24/2017	3530.890766	4	5.5	1600	0
Y2	0226_4704	11/24/2017	2384.122265	4	6.25	1205	0.37
Y2	1084_4720	11/24/2017	4115.436456	4	5	1530	1.77
Y2	1141_4695	11/24/2017	2758.373504	4	5.25	1320	2.73
Y2	2028_4692	11/24/2017	3789.721378	3	5.25	1285	0.03
Y2	2045_4710	11/24/2017	3805.623757	3	6.5	1640	1.86
Y2	2059_4721	11/24/2017	2810.799569	3	5.25	1330	1.18
Y2	3009_4709	11/24/2017	1684.393036	3	5.75	1420	0
Y2	3141_4693	11/24/2017	3707.763002	3	5.75	1280	0
Y2	4064_4699	11/24/2017	3690.101341	2	5.75	1195	2.1
Y2	4065_4694	11/24/2017	3250.109554	2	5.5	1295	0.67
Y2	5032_4713	11/24/2017	3669.326014	2	5	965	1.18
Y2	5059_4719	11/24/2017	3264.122825	2	5	1230	0.91
Y2	5164_4700	11/24/2017	3646.428535	2	5	1040	0.42
Y2	5266_4703	11/24/2017	3039.08424	6	4.75	1195	0.64
Y2	6003_4708	11/24/2017	3656.560252	1	6.25	1115	1.3
Y2	6034_4705	11/24/2017	3545.563732	6	5.75	1410	2.22
Y2	6036_4698	11/24/2017	3298.006836	6	5.75	1425	0.23
Y2	6058_4717	11/24/2017	2759.932182	1	5.75	1050	0.71
Y2	6069_4712	11/24/2017	3140.486572	6	5.25	1570	1.12
Y2	6075_4706	11/24/2017	3862.127547	1	5.75	1050	1.7
Y2	6148_4696	11/24/2017	3652.032123	1	6	1210	0.63
Y2	7236_4714	11/24/2017	2673.067178	6	5.75	1565	0
Y2	8038_4701	11/24/2017	3999.664822	5	5.25	1410	2.03
Y2	8070_4711	11/24/2017	3337.218933	5	6	1605	0
Y2	9047_4702	11/24/2017	3240.207957	5	5.75	1445	1.84
[truncated: 1,075 more rows]
