# Supplementary material for: Dormant season grazing on northern mixed grass prairie agroecosystems: Does protein supplement intake, cow age, weight and body condition impact beef cattle resource use and residual vegetation cover?
Source: PLoS One. 2020 Oct 13;15(10):e0240629. doi: 10.1371/journal.pone.0240629 (PMC7553296; doi:10.1371/journal.pone.0240629)
Supplement: S3 Appendix — (CSV) [file pone.0240629.s007.csv]

Cow_ID	use	aspect	elev_m	dist_supp_m	slope	dist_h2o_m	tri_30m	sol_y2_30m	temp_c	wind_m_s	solar	logUse	h.val	North	South	East	West
kde_0013_4716_30m	1	8	1074.192	1823.287	0.478	1752.073	34.028	32385.516	-1.697	5.724	32385.516	0	27.47	0	0	0	1
kde_0013_4716_30m	1	5	1074.73	1804.8	0.89	1727.179	54.454	33029.16	-1.805	5.636	33029.16	0	27.47	0	0	0	0
kde_0013_4716_30m	1	3	1073.35	1786.486	0.774	1702.305	54.454	31885.102	-1.873	5.476	31885.102	0	27.47	0	0	0	0
kde_0013_4716_30m	1	8	1074.179	1768.35	1.187	1677.449	54.986	32564.467	-1.695	5.456	32564.467	0	27.47	0	0	0	1
kde_0013_4716_30m	1	8	1074.758	1750.399	1.3	1652.614	57.527	32404.221	-1.698	5.555	32404.221	0	27.47	0	0	0	1
kde_0013_4716_30m	1	7	1075.719	1732.638	0.582	1627.8	45.462	32905.391	-1.739	5.694	32905.391	0	27.47	0	0	0	0
kde_0013_4716_30m	1	4	1075.263	1715.072	1.366	1603.008	58.765	32699.516	-1.844	5.861	32699.516	0	27.47	0	0	1	0
kde_0013_4716_30m	1	4	1074.112	1697.708	4.961	1578.24	124.034	32667.834	-1.831	5.789	32667.834	0	27.47	0	0	1	0
kde_0013_4716_30m	1	3	1068.085	1680.552	6.885	1553.495	126.369	28122.422	-1.847	5.532	28122.422	0	27.47	0	0	0	0
kde_0013_4716_30m	1	3	1066.653	1663.611	5.471	1528.776	140.398	28696.477	-1.84	5.517	28696.477	0	27.47	0	0	0	0
kde_0013_4716_30m	1	3	1062.692	1646.891	8.021	1504.084	144.257	25474.053	-1.826	5.599	25474.053	0	27.47	0	0	0	0
kde_0013_4716_30m	1	3	1060.039	1630.399	13.666	1479.42	212.658	22557.387	-1.812	4.934	22557.387	0	27.47	0	0	0	0
kde_0013_4716_30m	1	3	1047.268	1614.141	17.568	1454.786	229.722	22490.961	-1.736	3.913	22490.961	0	27.47	0	0	0	0
kde_0013_4716_30m	1	3	1043.522	1598.126	5.307	1430.182	146.281	26646.055	-1.722	3.889	26646.055	0	27.47	0	0	0	0
kde_0013_4716_30m	1	8	1047.177	1582.361	7.07	1405.611	151.031	31885.377	-1.541	4.321	31885.377	0	27.47	0	0	0	1
kde_0013_4716_30m	1	8	1054.394	1566.852	14.096	1381.074	199.485	34551.949	-1.558	4.985	34551.949	0	27.47	0	0	0	1
kde_0013_4716_30m	1	7	1064.986	1551.608	14.243	1356.574	205.665	38141.277	-1.639	5.981	38141.277	0	27.47	0	0	0	0
kde_0013_4716_30m	1	7	1069.265	1536.637	7.341	1332.111	141.234	37843.656	-1.675	6.515	37843.656	0	27.47	0	0	0	0
kde_0013_4716_30m	1	6	1069.567	1521.946	4.023	1307.689	104.382	36058.996	-1.725	6.542	36058.996	0	27.47	0	1	0	0
kde_0013_4716_30m	1	6	1069.682	1507.544	2.526	1283.31	85.723	34819.887	-1.732	6.487	34819.887	0	27.47	0	1	0	0
kde_0013_4716_30m	1	4	1068.434	1493.439	0.956	1258.976	71.441	32563.697	-1.808	6.279	32563.697	0	27.47	0	0	1	0
kde_0013_4716_30m	1	3	1067.532	1479.64	1.615	1234.69	70.346	31709.662	-1.841	5.994	31709.662	0	27.47	0	0	0	0
kde_0013_4716_30m	1	3	1066.585	1466.156	1.719	1210.455	71.579	31404.699	-1.837	5.846	31404.699	0	27.47	0	0	0	0
kde_0013_4716_30m	1	4	1065.814	1452.994	3.351	1186.273	107.846	31568.951	-1.793	5.651	31568.951	0	27.47	0	0	1	0
kde_0013_4716_30m	1	3	1062.083	1440.164	4.75	1162.149	106.475	28894.387	-1.816	5.349	28894.387	0	27.47	0	0	0	0
kde_0013_4716_30m	1	2	1061.561	1427.675	2.991	1138.085	85.433	29592.645	-1.85	5.341	29592.645	0	27.47	1	0	0	0
kde_0013_4716_30m	1	2	1061.723	1415.536	1.544	1114.086	75.291	30990.576	-1.848	5.745	30990.576	0	27.47	1	0	0	0
kde_0013_4716_30m	1	4	1062.026	1403.756	9.405	1090.156	159.877	34795.469	-1.751	5.766	34795.469	0	27.47	0	0	1	0
kde_0013_4716_30m	1	4	1051.73	1392.344	10.904	1066.3	168.213	29714.834	-1.71	5.233	29714.834	0	27.47	0	0	1	0
kde_0013_4716_30m	1	2	1048.62	1380.131	2.64	1042.522	102.051	29384.432	-1.781	4.97	29384.432	0	27.47	1	0	0	0
kde_0013_4716_30m	1	9	1050.034	1366.141	8.06	1018.829	160.93	26960.668	-1.536	4.965	26960.668	0	27.47	0	0	0	0
kde_0013_4716_30m	1	9	1054.474	1352.487	10.629	995.226	162.977	26800.561	-1.556	5.21	26800.561	0	27.47	0	0	0	0
kde_0013_4716_30m	1	8	1062.607	1339.181	5.376	971.72	139.543	32932	-1.624	5.664	32932	0	27.47	0	0	0	1
kde_0013_4716_30m	1	8	1055.774	1155.405	3.213	390.36	87.548	31326.07	-1.596	6.074	31326.07	0	27.47	0	0	0	1
kde_0013_4716_30m	1	8	1059.398	1158.501	3.229	386.167	87.821	33276.969	-1.609	6.269	33276.969	0	27.47	0	0	0	1
kde_0013_4716_30m	1	5	1059.42	1162.149	0.139	383.629	19.213	32430.559	-1.725	6.37	32430.559	0	27.47	0	0	0	0
kde_0013_4716_30m	1	4	1059.246	1166.344	1.808	382.779	66.192	32809.293	-1.756	6.426	32809.293	0	27.47	0	0	1	0
kde_0013_4716_30m	1	4	1057.35	1171.08	9.605	383.629	153.929	33883.473	-1.728	6.013	33883.473	0	27.47	0	0	1	0
kde_0013_4716_30m	1	4	1048.002	1176.35	13.474	386.167	184.861	30623.43	-1.682	4.96	30623.43	0	27.47	0	0	1	0
kde_0013_4716_30m	1	4	1041.065	1182.149	7.42	390.36	134.694	29709.301	-1.659	4.34	29709.301	0	27.47	0	0	1	0
kde_0013_4716_30m	1	9	1039.31	1188.467	2.598	396.156	92.835	29673.307	-1.478	4.265	29673.307	0	27.47	0	0	0	0
kde_0013_4716_30m	1	8	1043.448	1195.296	15.847	403.485	199.553	27960.418	-1.519	4.975	27960.418	0	27.47	0	0	0	1
kde_0013_4716_30m	1	7	1058.294	1202.629	11.649	412.266	176.644	36160.145	-1.614	6.287	36160.145	0	27.47	0	0	0	0
kde_0013_4716_30m	1	4	1056.306	1210.455	4.966	422.408	111.396	32695.807	-1.735	6.161	32695.807	0	27.47	0	0	1	0
kde_0013_4716_30m	1	3	1052.415	1218.765	3.044	433.817	90.579	30703.799	-1.76	5.425	30703.799	0	27.47	0	0	0	0
kde_0013_4716_30m	1	8	1052.753	1227.549	5.785	446.394	124.213	30268.062	-1.579	5.333	30268.062	0	27.47	0	0	0	1
kde_0013_4716_30m	1	8	1059.72	1236.798	9.007	460.044	158.324	34267.234	-1.597	5.686	34267.234	0	27.47	0	0	0	1
kde_0013_4716_30m	1	7	1064.592	1246.501	7.413	474.674	148.237	35694.664	-1.657	6.066	35694.664	0	27.47	0	0	0	0
kde_0013_4716_30m	1	7	1067.645	1256.647	6.236	490.197	141.441	36000.156	-1.675	6.268	36000.156	0	27.47	0	0	0	0
kde_0013_4716_30m	1	6	1071.011	1267.225	6.805	506.53	123.974	38249.078	-1.72	6.425	38249.078	0	27.47	0	1	0	0
kde_0013_4716_30m	1	6	1071.566	1278.226	7.348	523.598	124.663	39074.918	-1.719	6.455	39074.918	0	27.47	0	1	0	0
kde_0013_4716_30m	1	6	1070.597	1289.638	7.367	541.332	132.513	38880.379	-1.714	6.339	38880.379	0	27.47	0	1	0	0
kde_0013_4716_30m	1	6	1069.055	1301.45	5.437	559.667	124.436	37357.152	-1.715	6.305	37357.152	0	27.47	0	1	0	0
kde_0013_4716_30m	1	6	1070.389	1313.652	5.752	578.547	122.63	37595.32	-1.721	6.449	37595.32	0	27.47	0	1	0	0
kde_0013_4716_30m	1	5	1069.458	1326.232	4.011	597.921	98.437	35679.027	-1.761	6.388	35679.027	0	27.47	0	0	0	0
kde_0013_4716_30m	1	3	1066.652	1339.181	1.137	617.741	82.802	31653.453	-1.837	6.042	31653.453	0	27.47	0	0	0	0
kde_0013_4716_30m	1	9	1066.299	1352.487	4.89	637.966	126.177	28376.773	-1.625	5.667	28376.773	0	27.47	0	0	0	0
kde_0013_4716_30m	1	9	1068.187	1366.141	8.918	658.559	155.252	26215.291	-1.635	5.49	26215.291	0	27.47	0	0	0	0
kde_0013_4716_30m	1	9	1074.029	1380.131	8.059	679.486	152.974	29134.545	-1.658	5.708	29134.545	0	27.47	0	0	0	0
kde_0013_4716_30m	1	8	1078.709	1394.448	4.108	700.717	118.25	32087.59	-1.716	6.041	32087.59	0	27.47	0	0	0	1
kde_0013_4716_30m	1	9	1079.839	1409.081	1.412	722.227	76.598	31943.01	-1.691	6.145	31943.01	0	27.47	0	0	0	0
kde_0013_4716_30m	1	3	1079.804	1424.022	1.761	743.989	89.222	31278.471	-1.909	5.938	31278.471	0	27.47	0	0	0	0
kde_0013_4716_30m	1	3	1077.738	1439.26	3.459	765.559	89.222	29395.281	-1.901	5.586	29395.281	0	27.47	0	0	0	0
kde_0013_4716_30m	1	9	1078.12	1454.786	2.588	786.123	76.625	30250.438	-1.686	5.46	30250.438	0	27.47	0	0	0	0
kde_0013_4716_30m	1	9	1079.787	1470.59	2.182	806.97	86.482	31646.834	-1.691	5.515	31646.834	0	27.47	0	0	0	0
kde_0013_4716_30m	1	8	1080.863	1486.665	3.978	828.078	104.881	31408.73	-1.73	5.642	31408.73	0	27.47	0	0	0	1
kde_0013_4716_30m	1	8	1084.868	1503.002	4.335	849.429	109.298	33782.48	-1.743	5.871	33782.48	0	27.47	0	0	0	1
kde_0013_4716_30m	1	7	1086.375	1519.591	2.675	871.004	91.193	33754.238	-1.79	5.971	33754.238	0	27.47	0	0	0	0
kde_0013_4716_30m	1	7	1087.687	1536.425	3.132	892.787	103.499	33731.262	-1.797	6.03	33731.262	0	27.47	0	0	0	0
kde_0013_4716_30m	1	7	1090.144	1553.495	3.344	914.764	101.198	34400.242	-1.807	6.201	34400.242	0	27.47	0	0	0	0
kde_0013_4716_30m	1	4	1139.744	2166.68	2.994	1609.495	103.954	33270.098	-2.188	5.893	33270.098	0	27.47	0	0	1	0
kde_0013_4716_30m	1	4	1136.806	2188.362	9.046	1632.594	155.904	33943.836	-2.16	5.717	33943.836	0	27.47	0	0	1	0
kde_0013_4716_30m	1	4	1129.031	2210.125	8.525	1655.764	150.704	30944.479	-2.129	5.245	30944.479	0	27.47	0	0	1	0
kde_0013_4716_30m	1	4	1126.772	2231.968	2.003	1679.001	71.374	32222.955	-2.124	5.296	32222.955	0	27.47	0	0	1	0
kde_0013_4716_30m	1	9	1074.192	1805.882	1.936	1746.675	75.565	31058.537	-1.663	5.651	31058.537	0	27.47	0	0	0	0
kde_0013_4716_30m	1	2	1074.73	1787.215	2.656	1721.704	86.703	30006.119	-1.92	5.594	30006.119	0	27.47	1	0	0	0
kde_0013_4716_30m	1	2	1073.35	1768.719	3.341	1696.749	88.189	29260.188	-1.914	5.449	29260.188	0	27.47	1	0	0	0
kde_0013_4716_30m	1	9	1074.179	1750.399	3.675	1671.811	97.497	29235.629	-1.666	5.399	29235.629	0	27.47	0	0	0	0
kde_0013_4716_30m	1	9	1074.758	1732.262	3.189	1646.891	87.891	29722.98	-1.669	5.481	29722.98	0	27.47	0	0	0	0
kde_0013_4716_30m	1	2	1075.719	1714.312	1.899	1621.989	80.512	30716.619	-1.924	5.612	30716.619	0	27.47	1	0	0	0
kde_0013_4716_30m	1	3	1075.263	1696.557	2.265	1597.107	81.475	31459.412	-1.883	5.828	31459.412	0	27.47	0	0	0	0
kde_0013_4716_30m	1	4	1074.112	1679.001	5.335	1572.246	130.767	30707.553	-1.838	5.953	30707.553	0	27.47	0	0	1	0
kde_0013_4716_30m	1	3	1071.927	1661.652	6.766	1547.405	133.367	29212.426	-1.865	5.923	29212.426	0	27.47	0	0	0	0
kde_0013_4716_30m	1	3	1069.81	1644.516	6.2	1522.588	140.398	28059.633	-1.858	5.979	28059.633	0	27.47	0	0	0	0
kde_0013_4716_30m	1	3	1068.641	1627.6	7.194	1497.793	144.257	26067.049	-1.857	6.231	26067.049	0	27.47	0	0	0	0
kde_0013_4716_30m	1	3	1068.508	1610.911	18.156	1473.024	212.658	24089.383	-1.844	5.847	24089.383	0	27.47	0	0	0	0
kde_0013_4716_30m	1	4	1053.725	1594.455	23.316	1448.28	229.722	24860.967	-1.716	4.639	24860.967	0	27.47	0	0	1	0
kde_0013_4716_30m	1	3	1045.761	1578.24	6.955	1423.564	146.281	28703.305	-1.724	4.064	28703.305	0	27.47	0	0	0	0
kde_0013_4716_30m	1	8	1046.137	1562.273	6.164	1398.877	151.031	32787.152	-1.534	3.918	32787.152	0	27.47	0	0	0	1
kde_0013_4716_30m	1	8	1049.3	1546.563	16.92	1374.22	199.485	34381.863	-1.526	4.178	34381.863	0	27.47	0	0	0	1
kde_0013_4716_30m	1	8	1060.201	1531.118	17.333	1349.595	205.665	35908.453	-1.579	5.159	35908.453	0	27.47	0	0	0	1
kde_0013_4716_30m	1	7	1064.577	1515.944	7.99	1325.004	141.234	36671.789	-1.653	6.029	36671.789	0	27.47	0	0	0	0
kde_0013_4716_30m	1	7	1066.242	1501.051	4.532	1300.449	104.382	35897.965	-1.67	6.396	35897.965	0	27.47	0	0	0	0
kde_0013_4716_30m	1	7	1067.294	1486.446	2.875	1275.931	85.723	34167.457	-1.685	6.607	34167.457	0	27.47	0	0	0	0
kde_0013_4716_30m	1	9	1068.902	1472.139	1.407	1251.454	90.012	31501.189	-1.634	6.603	31501.189	0	27.47	0	0	0	0
kde_0013_4716_30m	1	2	1068.215	1458.139	3.489	1227.019	98.057	29308.811	-1.886	6.308	29308.811	0	27.47	1	0	0	0
kde_0013_4716_30m	1	3	1067.544	1444.453	4.218	1202.629	106.108	28742.586	-1.847	6.054	28742.586	0	27.47	0	0	0	0
kde_0013_4716_30m	1	3	1066.887	1431.092	5.517	1178.286	129.489	28264.693	-1.843	5.884	28264.693	0	27.47	0	0	0	0
kde_0013_4716_30m	1	3	1064.993	1418.064	6.126	1153.995	128.11	27889.396	-1.833	5.636	27889.396	0	27.47	0	0	0	0
kde_0013_4716_30m	1	3	1064.227	1405.379	4.064	1129.758	115.544	29646.389	-1.826	5.49	29646.389	0	27.47	0	0	0	0
kde_0013_4716_30m	1	4	1063.151	1393.046	4.177	1105.578	139.172	33698.844	-1.77	5.675	33698.844	0	27.47	0	0	1	0
kde_0013_4716_30m	1	4	1061.598	1381.074	12.852	1081.46	160.671	35509.684	-1.74	5.84	35509.684	0	27.47	0	0	1	0
kde_0013_4716_30m	1	4	1051.061	1369.473	11.138	1057.408	168.213	32509.104	-1.696	5.588	32509.104	0	27.47	0	0	1	0
kde_0013_4716_30m	1	9	1049.608	1358.253	5.757	1033.426	150.586	27073.164	-1.537	5.356	27073.164	0	27.47	0	0	0	0
kde_0013_4716_30m	1	9	1053.574	1344.761	13.426	1009.519	169.65	23694.861	-1.557	5.32	23694.861	0	27.47	0	0	0	0
kde_0013_4716_30m	1	9	1060.897	1330.889	10.775	985.693	162.977	25791.232	-1.594	5.332	25791.232	0	27.47	0	0	0	0
kde_0013_4716_30m	1	9	1061.636	1317.364	5.259	961.954	154.54	29731.297	-1.594	5.471	29731.297	0	27.47	0	0	0	0
kde_0013_4716_30m	1	9	1063.667	1304.199	4.241	938.308	110.291	30612.039	-1.604	5.674	30612.039	0	27.47	0	0	0	0
kde_0013_4716_30m	1	9	1065.094	1291.404	2.72	914.764	94.193	30399.395	-1.615	5.667	30399.395	0	27.47	0	0	0	0
kde_0013_4716_30m	1	9	1065.696	1278.99	2.773	891.327	89.208	30037.814	-1.619	5.558	30037.814	0	27.47	0	0	0	0
kde_0013_4716_30m	1	9	1066.462	1266.968	3.106	868.008	99.902	29735.859	-1.624	5.518	29735.859	0	27.47	0	0	0	0
kde_0013_4716_30m	1	2	1066.811	1255.35	3.799	844.817	95.736	28911.932	-1.879	5.437	28911.932	0	27.47	1	0	0	0
kde_0013_4716_30m	1	2	1067.303	1244.147	3.938	821.763	95.603	28729.672	-1.882	5.365	28729.672	0	27.47	1	0	0	0
kde_0013_4716_30m	1	2	1067.923	1233.371	3.558	798.859	90.841	29104.123	-1.885	5.393	29104.123	0	27.47	1	0	0	0
kde_0013_4716_30m	1	2	1068.474	1223.032	2.623	776.119	83.238	29952.334	-1.887	5.479	29952.334	0	27.47	1	0	0	0
kde_0013_4716_30m	1	3	1068.152	1213.142	2.683	753.556	101.205	30592.654	-1.846	5.517	30592.654	0	27.47	0	0	0	0
kde_0013_4716_30m	1	3	1066.37	1203.711	3.662	731.188	104.267	29992.84	-1.837	5.48	29992.84	0	27.47	0	0	0	0
kde_0013_4716_30m	1	3	1064.708	1194.751	3.51	709.032	98.891	29622.689	-1.83	5.467	29622.689	0	27.47	0	0	0	0
kde_0013_4716_30m	1	3	1064.144	1186.273	3.087	687.11	105.705	30585.074	-1.824	5.493	30585.074	0	27.47	0	0	0	0
kde_0013_4716_30m	1	3	1061.924	1178.286	3.833	665.444	106.592	29832.729	-1.813	5.51	29832.729	0	27.47	0	0	0	0
kde_0013_4716_30m	1	3	1060.711	1170.802	3.308	644.061	101.37	29926.674	-1.807	5.616	29926.674	0	27.47	0	0	0	0
kde_0013_4716_30m	1	3	1059.189	1163.828	4.52	622.989	122.839	29328.203	-1.799	5.676	29328.203	0	27.47	0	0	0	0
kde_0013_4716_30m	1	3	1055.845	1157.376	7.585	602.261	148.917	27782.676	-1.781	5.393	27782.676	0	27.47	0	0	0	0
kde_0013_4716_30m	1	3	1051.462	1151.453	7.42	581.914	144.648	26035.33	-1.764	5.187	26035.33	0	27.47	0	0	0	0
kde_0013_4716_30m	1	2	1051.136	1146.068	4.09	561.989	98.023	28351.396	-1.796	5.542	28351.396	0	27.47	1	0	0	0
kde_0013_4716_30m	1	4	1051.919	1141.228	5.042	542.533	135.859	32117.369	-1.713	5.888	32117.369	0	27.47	0	0	1	0
kde_0013_4716_30m	1	4	1046.365	1136.94	12.962	523.598	188.002	31885.801	-1.67	5.481	31885.801	0	27.47	0	0	1	0
kde_0013_4716_30m	1	4	1036.124	1133.211	10.375	505.243	160.986	27709.631	-1.634	4.837	27709.631	0	27.47	0	0	1	0
kde_0013_4716_30m	1	3	1034.224	1130.046	3.034	487.533	88.08	29709.059	-1.665	4.631	29709.059	0	27.47	0	0	0	0
kde_0013_4716_30m	1	2	1033.922	1127.45	1.624	470.54	68.517	30532.33	-1.699	4.585	30532.33	0	27.47	1	0	0	0
kde_0013_4716_30m	1	8	1035.534	1125.426	2.016	454.346	80.966	32458.611	-1.484	4.569	32458.611	0	27.47	0	0	0	1
kde_0013_4716_30m	1	7	1037.087	1123.979	3.39	439.039	104.581	33297.211	-1.524	4.687	33297.211	0	27.47	0	0	0	0
kde_0013_4716_30m	1	7	1039.931	1123.109	4.943	424.715	115.641	34629.188	-1.532	4.871	34629.188	0	27.47	0	0	0	0
kde_0013_4716_30m	1	7	1042.366	1122.819	6.138	411.475	140.771	34282.281	-1.544	5.132	34282.281	0	27.47	0	0	0	0
kde_0013_4716_30m	1	8	1046.428	1123.109	8.68	399.43	157.595	33501.586	-1.528	5.6	33501.586	0	27.47	0	0	0	1
kde_0013_4716_30m	1	8	1051.722	1123.979	7.279	388.688	149.515	33836.141	-1.558	6.081	33836.141	0	27.47	0	0	0	1
kde_0013_4716_30m	1	7	1054.669	1125.426	3.644	379.362	92.776	34117.234	-1.615	6.244	34117.234	0	27.47	0	0	0	0
kde_0013_4716_30m	1	7	1055.774	1127.45	2.23	371.557	80.33	34113.512	-1.624	6.112	34113.512	0	27.47	0	0	0	0
kde_0013_4716_30m	1	7	1055.774	1130.046	4.12	365.371	101.704	33887.438	-1.621	6.018	33887.438	0	27.47	0	0	0	0
kde_0013_4716_30m	1	7	1059.398	1133.211	4.553	360.888	101.939	34318.75	-1.639	6.236	34318.75	0	27.47	0	0	0	0
kde_0013_4716_30m	1	6	1059.42	1136.94	1.935	358.171	72.568	34161.676	-1.68	6.444	34161.676	0	27.47	0	1	0	0
kde_0013_4716_30m	1	5	1059.246	1141.228	2.344	357.261	71.952	33509.82	-1.717	6.614	33509.82	0	27.47	0	0	0	0
kde_0013_4716_30m	1	4	1057.35	1146.068	10.068	358.171	153.929	30367.576	-1.74	6.467	30367.576	0	27.47	0	0	1	0
kde_0013_4716_30m	1	4	1048.002	1151.453	16.924	360.888	184.861	23898.004	-1.7	5.289	23898.004	0	27.47	0	0	1	0
kde_0013_4716_30m	1	3	1041.065	1157.376	13.051	365.371	186.934	24390.162	-1.703	4.123	24390.162	0	27.47	0	0	0	0
kde_0013_4716_30m	1	2	1039.31	1163.828	1.868	371.557	133.905	29162.129	-1.733	3.778	29162.129	0	27.47	1	0	0	0
kde_0013_4716_30m	1	8	1043.448	1170.802	18.936	379.362	199.553	32240.447	-1.499	4.373	32240.447	0	27.47	0	0	0	1
kde_0013_4716_30m	1	8	1058.294	1178.286	15.371	388.688	194.181	34847.129	-1.576	5.944	34847.129	0	27.47	0	0	0	1
kde_0013_4716_30m	1	4	1056.306	1186.273	4.048	399.43	111.396	32548.891	-1.737	6.396	32548.891	0	27.47	0	0	1	0
kde_0013_4716_30m	1	3	1052.415	1194.751	3.839	411.475	91.716	29662.203	-1.762	5.583	29662.203	0	27.47	0	0	0	0
kde_0013_4716_30m	1	8	1054.095	1203.711	5.172	424.715	124.213	31014.535	-1.585	5.082	31014.535	0	27.47	0	0	0	1
kde_0013_4716_30m	1	8	1057.304	1213.142	9.74	439.039	158.324	33603.336	-1.585	5.239	33603.336	0	27.47	0	0	0	1
kde_0013_4716_30m	1	8	1061.63	1223.032	8.732	454.346	148.237	35080.766	-1.605	5.658	35080.766	0	27.47	0	0	0	1
kde_0013_4716_30m	1	7	1064.37	1233.371	6.77	470.54	141.441	36007.316	-1.656	5.947	36007.316	0	27.47	0	0	0	0
kde_0013_4716_30m	1	6	1065.945	1244.147	5.821	487.533	123.974	37491.621	-1.697	6.05	37491.621	0	27.47	0	1	0	0
kde_0013_4716_30m	1	6	1064.911	1255.35	7.054	505.243	124.663	38550.645	-1.685	6.006	38550.645	0	27.47	0	1	0	0
kde_0013_4716_30m	1	6	1064.29	1266.968	7.26	523.598	132.513	38598.602	-1.681	5.857	38598.602	0	27.47	0	1	0	0
kde_0013_4716_30m	1	6	1063.341	1278.99	6.35	542.533	124.436	37918.023	-1.68	5.796	37918.023	0	27.47	0	1	0	0
kde_0013_4716_30m	1	7	1065.853	1291.404	5.65	561.989	122.63	36901.641	-1.663	6.025	36901.641	0	27.47	0	0	0	0
kde_0013_4716_30m	1	6	1066.289	1304.199	3.051	581.914	98.437	35118.898	-1.712	6.164	35118.898	0	27.47	0	1	0	0
kde_0013_4716_30m	1	9	1066.708	1317.364	3.333	602.261	128.306	30914.363	-1.621	6.107	30914.363	0	27.47	0	0	0	0
kde_0013_4716_30m	1	9	1069.5	1330.889	9.125	622.989	137.372	26291.592	-1.642	5.965	26291.592	0	27.47	0	0	0	0
kde_0013_4716_30m	1	9	1073.738	1344.761	10.678	644.061	161.945	25306.389	-1.666	5.793	25306.389	0	27.47	0	0	0	0
kde_0013_4716_30m	1	9	1077.542	1358.972	8.701	665.444	159.169	27730.137	-1.681	5.84	27730.137	0	27.47	0	0	0	0
kde_0013_4716_30m	1	9	1079.085	1373.509	4.92	687.11	129.717	30045.609	-1.688	6.01	30045.609	0	27.47	0	0	0	0
kde_0013_4716_30m	1	9	1080.519	1388.363	3.562	709.032	100.264	30156.566	-1.698	6.168	30156.566	0	27.47	0	0	0	0
kde_0013_4716_30m	1	2	1081.425	1403.524	4.096	729.851	110.21	28604.098	-1.959	6.15	28604.098	0	27.47	1	0	0	0
kde_0013_4716_30m	1	2	1080.459	1418.982	5.57	750.525	110.21	27293.184	-1.956	5.861	27293.184	0	27.47	1	0	0	0
kde_0013_4716_30m	1	2	1079.97	1434.728	4.861	771.49	108.952	27812.492	-1.952	5.61	27812.492	0	27.47	1	0	0	0
kde_0013_4716_30m	1	9	1080.386	1450.751	3.627	792.722	100.694	29401.615	-1.699	5.538	29401.615	0	27.47	0	0	0	0
kde_0013_4716_30m	1	9	1081.583	1467.044	4.742	814.2	112.554	30576.482	-1.7	5.592	30576.482	0	27.47	0	0	0	0
kde_0013_4716_30m	1	8	1083.857	1483.596	4.64	835.905	109.298	31581.205	-1.745	5.716	31581.205	0	27.47	0	0	0	1
kde_0013_4716_30m	1	8	1085.22	1500.4	2.626	857.821	91.193	32609.971	-1.752	5.758	32609.971	0	27.47	0	0	0	1
kde_0013_4716_30m	1	8	1086.538	1517.447	3.201	879.93	103.499	33631.469	-1.755	5.754	33631.469	0	27.47	0	0	0	1
kde_0013_4716_30m	1	8	1087.87	1534.728	3.646	902.22	101.198	33540.262	-1.761	5.873	33540.262	0	27.47	0	0	0	1
kde_0013_4716_30m	1	7	1091.24	1552.237	3.878	924.676	95.484	34078.312	-1.813	6.016	34078.312	0	27.47	0	0	0	0
kde_0013_4716_30m	1	7	1091.884	1569.966	2.011	947.288	87.842	33590.711	-1.822	5.949	33590.711	0	27.47	0	0	0	0
kde_0013_4716_30m	1	7	1093.119	1587.907	2.507	970.043	89.921	33944.035	-1.826	5.804	33944.035	0	27.47	0	0	0	0
kde_0013_4716_30m	1	7	1094.793	1606.052	4.062	992.934	115.13	34739.828	-1.83	5.795	34739.828	0	27.47	0	0	0	0
kde_0013_4716_30m	1	7	1097.844	1624.396	5.911	1015.949	133.106	36481.578	-1.837	5.974	36481.578	0	27.47	0	0	0	0
kde_0013_4716_30m	1	7	1100.469	1642.932	6.168	1039.081	124.079	37649.559	-1.847	6.208	37649.559	0	27.47	0	0	0	0
kde_0013_4716_30m	1	6	1101.051	1661.652	4.972	1062.016	110.697	37000.875	-1.89	6.245	37000.875	0	27.47	0	1	0	0
kde_0013_4716_30m	1	6	1100.22	1680.552	2.635	1082.964	95.967	34745.09	-1.898	6.104	34745.09	0	27.47	0	1	0	0
kde_0013_4716_30m	1	8	1100.753	1699.625	2.924	1104.104	115.377	32736.514	-1.835	5.951	32736.514	0	27.47	0	0	0	1
kde_0013_4716_30m	1	8	1102.371	1718.865	3.515	1125.426	101.072	31645.973	-1.847	5.805	31645.973	0	27.47	0	0	0	1
kde_0013_4716_30m	1	8	1104.531	1738.266	3.896	1146.92	108.905	31555.082	-1.858	5.704	31555.082	0	27.47	0	0	0	1
kde_0013_4716_30m	1	8	1106.926	1757.824	4.847	1168.575	121.833	31310.057	-1.87	5.706	31310.057	0	27.47	0	0	0	1
kde_0013_4716_30m	1	8	1109.908	1777.533	5.219	1190.383	127.323	31146.152	-1.886	5.721	31146.152	0	27.47	0	0	0	1
kde_0013_4716_30m	1	8	1112.693	1797.388	5.336	1212.336	128.157	30698.16	-1.903	5.707	30698.16	0	27.47	0	0	0	1
kde_0013_4716_30m	1	8	1115.9	1817.385	5.308	1234.426	136.149	30525.625	-1.921	5.66	30525.625	0	27.47	0	0	0	1
kde_0013_4716_30m	1	9	1118.275	1837.518	7.606	1256.647	160.276	27879.24	-1.903	5.608	27879.24	0	27.47	0	0	0	0
kde_0013_4716_30m	1	9	1122.703	1857.784	7.561	1278.99	157.656	27187.965	-1.93	5.489	27187.965	0	27.47	0	0	0	0
kde_0013_4716_30m	1	9	1125.638	1878.178	7.182	1301.45	158.539	26981.562	-1.947	5.234	26981.562	0	27.47	0	0	0	0
kde_0013_4716_30m	1	9	1128.973	1898.695	8.958	1324.021	167.944	26869.809	-1.962	5.088	26869.809	0	27.47	0	0	0	0
kde_0013_4716_30m	1	9	1134.16	1919.333	14.291	1346.697	230.911	24777.469	-1.989	5.522	24777.469	0	27.47	0	0	0	0
kde_0013_4716_30m	1	9	1142.312	1940.087	13.021	1369.473	225.006	18346.441	-2.058	6.087	18346.441	0	27.47	0	0	0	0
kde_0013_4716_30m	1	2	1143.384	1960.953	13.272	1392.344	180.445	13484.92	-2.332	5.613	13484.92	0	27.47	1	0	0	0
kde_0013_4716_30m	1	2	1143.114	1981.928	14.499	1415.306	175.293	13031.112	-2.33	4.765	13031.112	0	27.47	1	0	0	0
kde_0013_4716_30m	1	9	1145.398	2003.009	13.239	1438.128	175.479	15427.698	-2.084	4.859	15427.698	0	27.47	0	0	0	0
kde_0013_4716_30m	1	9	1153.594	2024.192	4.745	1460.816	159.893	30830.664	-2.089	5.638	30830.664	0	27.47	0	0	0	0
kde_0013_4716_30m	1	4	1154.087	2045.473	2.603	1483.596	112.022	33598.074	-2.266	6.067	33598.074	0	27.47	0	0	1	0
kde_0013_4716_30m	1	4	1151.764	2066.851	4.394	1506.464	120.285	33994.555	-2.249	6.059	33994.555	0	27.47	0	0	1	0
kde_0013_4716_30m	1	4	1149.291	2088.322	7.948	1529.415	164.443	35627	-2.223	5.839	35627	0	27.47	0	0	1	0
kde_0013_4716_30m	1	4	1144.072	2109.883	7.509	1552.447	158.021	35489.016	-2.196	5.591	35489.016	0	27.47	0	0	1	0
kde_0013_4716_30m	1	5	1141.549	2131.531	5.042	1575.556	132.371	35884.621	-2.149	5.672	35884.621	0	27.47	0	0	0	0
kde_0013_4716_30m	1	5	1139.744	2153.264	5.32	1598.737	124.589	35569.18	-2.14	5.995	35569.18	0	27.47	0	0	0	0
kde_0013_4716_30m	1	4	1136.806	2175.079	11.319	1621.989	159.908	34606.453	-2.153	6.027	34606.453	0	27.47	0	0	1	0
kde_0013_4716_30m	1	4	1129.031	2196.974	10.575	1645.308	150.704	33237.383	-2.117	5.629	33237.383	0	27.47	0	0	1	0
kde_0013_4716_30m	1	4	1126.772	2218.947	2.38	1668.692	71.374	32927.41	-2.12	5.442	32927.41	0	27.47	0	0	1	0
kde_0013_4716_30m	1	2	1075.843	1788.672	4.48	1741.635	110.557	28405.006	-1.929	5.812	28405.006	0	27.47	1	0	0	0
kde_0013_4716_30m	1	2	1076.846	1769.823	6	1716.59	118.449	26730.041	-1.937	5.774	26730.041	0	27.47	1	0	0	0
kde_0013_4716_30m	1	2	1076.807	1751.143	6.267	1691.56	118.449	26457.668	-1.938	5.682	26457.668	0	27.47	1	0	0	0
kde_0013_4716_30m	1	2	1076.967	1732.638	5.93	1666.544	114.866	26850.713	-1.938	5.619	26850.713	0	27.47	1	0	0	0
kde_0013_4716_30m	1	2	1077.769	1714.312	4.72	1641.544	106.833	27995.848	-1.94	5.647	27995.848	0	27.47	1	0	0	0
kde_0013_4716_30m	1	3	1077.198	1696.173	3.447	1616.56	100.85	29580.488	-1.898	5.693	29580.488	0	27.47	0	0	0	0
kde_0013_4716_30m	1	3	1076.06	1678.226	3.088	1591.593	92.105	30593.252	-1.889	5.832	30593.252	0	27.47	0	0	0	0
kde_0013_4716_30m	1	4	1074.958	1660.476	4.61	1566.644	102.774	30814.676	-1.843	5.969	30814.676	0	27.47	0	0	1	0
kde_0013_4716_30m	1	4	1071.927	1642.932	5.659	1541.714	112.893	31003.838	-1.824	6.016	31003.838	0	27.47	0	0	1	0
kde_0013_4716_30m	1	4	1069.81	1625.599	4.055	1516.803	98.256	31475.752	-1.814	6.04	31475.752	0	27.47	0	0	1	0
kde_0013_4716_30m	1	4	1068.641	1608.483	2.106	1491.912	87.718	32367.928	-1.808	6.336	32367.928	0	27.47	0	0	1	0
kde_0013_4716_30m	1	4	1068.508	1591.593	16.433	1467.044	180.822	32071.936	-1.783	6.3	32071.936	0	27.47	0	0	1	0
kde_0013_4716_30m	1	4	1053.725	1574.935	23.185	1442.198	219.302	29729.494	-1.7	5.178	29729.494	0	27.47	0	0	1	0
kde_0013_4716_30m	1	4	1045.761	1558.518	8.178	1417.375	129.302	28036.342	-1.689	4.189	28036.342	0	27.47	0	0	1	0
kde_0013_4716_30m	1	8	1046.137	1542.347	2.802	1392.578	86.1	29778.25	-1.55	3.662	29778.25	0	27.47	0	0	0	1
kde_0013_4716_30m	1	8	1049.3	1526.432	13.16	1367.808	172.118	33340.547	-1.536	3.652	33340.547	0	27.47	0	0	0	1
kde_0013_4716_30m	1	7	1060.201	1510.78	16.64	1343.065	192.701	38670.262	-1.607	4.484	38670.262	0	27.47	0	0	0	0
kde_0013_4716_30m	1	7	1064.577	1495.4	12.366	1318.353	176.627	41355.129	-1.628	5.476	41355.129	0	27.47	0	0	0	0
kde_0013_4716_30m	1	7	1066.242	1480.3	9.71	1293.671	165.941	39969.402	-1.647	6.168	39969.402	0	27.47	0	0	0	0
kde_0013_4716_30m	1	7	1067.294	1465.489	7.327	1269.023	156.065	36323.945	-1.67	6.673	36323.945	0	27.47	0	0	0	0
kde_0013_4716_30m	1	8	1069.659	1450.976	4.639	1244.409	131.2	32337.553	-1.665	6.914	32337.553	0	27.47	0	0	0	1
kde_0013_4716_30m	1	2	1071.083	1436.769	2.499	1219.833	86.994	30114.674	-1.9	6.676	30114.674	0	27.47	1	0	0	0
kde_0013_4716_30m	1	3	1069.948	1422.878	3.4	1195.296	94.716	29763.008	-1.858	6.258	29763.008	0	27.47	0	0	0	0
kde_0013_4716_30m	1	3	1069.263	1409.312	4.008	1170.802	102.849	29606.193	-1.854	6.009	29606.193	0	27.47	0	0	0	0
kde_0013_4716_30m	1	3	1067.173	1396.081	5.414	1146.352	103.651	29808.018	-1.839	5.779	29808.018	0	27.47	0	0	0	0
kde_0013_4716_30m	1	4	1064.526	1383.194	6.138	1121.949	126.321	31768.52	-1.781	5.565	31768.52	0	27.47	0	0	1	0
kde_0013_4716_30m	1	4	1060.9	1370.661	8.852	1097.598	139.172	34695.43	-1.746	5.558	34695.43	0	27.47	0	0	1	0
kde_0013_4716_30m	1	4	1055.39	1358.492	12.136	1073.3	160.671	35165.82	-1.709	5.631	35165.82	0	27.47	0	0	1	0
kde_0013_4716_30m	1	4	1050.94	1346.697	5.577	1049.061	159.103	32233.324	-1.706	5.564	32233.324	0	27.47	0	0	1	0
kde_0013_4716_30m	1	9	1052.787	1335.285	8.382	1024.883	143.537	28522.326	-1.545	5.509	28522.326	0	27.47	0	0	0	0
kde_0013_4716_30m	1	9	1059.377	1323.529	12.415	1000.773	173.508	27171.527	-1.578	5.603	27171.527	0	27.47	0	0	0	0
kde_0013_4716_30m	1	9	1062.255	1309.431	5.71	976.734	147.525	28820.455	-1.6	5.579	28820.455	0	27.47	0	0	0	0
kde_0013_4716_30m	1	9	1061.439	1295.683	4.803	952.771	123.718	29535.074	-1.594	5.529	29535.074	0	27.47	0	0	0	0
kde_0013_4716_30m	1	9	1065.739	1282.295	7.36	928.892	133.68	28304.266	-1.617	5.764	28304.266	0	27.47	0	0	0	0
kde_0013_4716_30m	1	9	1067.154	1269.279	6.011	905.102	126.732	27190.188	-1.631	5.871	27190.188	0	27.47	0	0	0	0
kde_0013_4716_30m	1	2	1067.83	1256.647	6.433	881.409	126.114	26538.857	-1.888	5.787	26538.857	0	27.47	1	0	0	0
kde_0013_4716_30m	1	2	1068.824	1244.409	7.576	857.821	137.873	25546.576	-1.895	5.785	25546.576	0	27.47	1	0	0	0
kde_0013_4716_30m	1	2	1070.369	1232.579	8.186	834.346	131.82	24702.982	-1.906	5.736	24702.982	0	27.47	1	0	0	0
kde_0013_4716_30m	1	2	1070.75	1221.167	7.898	810.995	128.962	24816.295	-1.908	5.632	24816.295	0	27.47	1	0	0	0
kde_0013_4716_30m	1	2	1071.087	1210.186	6.96	787.778	122.746	25733.352	-1.908	5.611	25733.352	0	27.47	1	0	0	0
kde_0013_4716_30m	1	2	1071.162	1199.647	5.62	764.708	117.014	27274.02	-1.905	5.637	27274.02	0	27.47	1	0	0	0
kde_0013_4716_30m	1	3	1069.802	1189.562	4.893	741.798	123.925	28797.291	-1.858	5.676	28797.291	0	27.47	0	0	0	0
kde_0013_4716_30m	1	3	1068.729	1179.943	4.674	719.064	114.469	29097.566	-1.851	5.734	29097.566	0	27.47	0	0	0	0
kde_0013_4716_30m	1	3	1067.172	1170.802	4.653	696.523	105.836	28717.85	-1.844	5.74	28717.85	0	27.47	0	0	0	0
kde_0013_4716_30m	1	3	1066.054	1162.149	5.178	674.194	116.763	28567.273	-1.838	5.728	28567.273	0	27.47	0	0	0	0
kde_0013_4716_30m	1	3	1064.029	1153.995	5.403	652.099	121.33	28536.268	-1.827	5.747	28536.268	0	27.47	0	0	0	0
kde_0013_4716_30m	1	3	1062.967	1146.352	4.836	630.264	116.353	28450.994	-1.822	5.894	28450.994	0	27.47	0	0	0	0
kde_0013_4716_30m	1	3	1061.955	1139.229	5.792	608.714	132.885	27671.725	-1.818	6.141	27671.725	0	27.47	0	0	0	0
kde_0013_4716_30m	1	3	1061.042	1132.636	9.503	587.483	157.828	26757.641	-1.81	6.108	26757.641	0	27.47	0	0	0	0
kde_0013_4716_30m	1	3	1055.696	1126.583	8.344	566.605	149.393	27324.355	-1.781	5.874	27324.355	0	27.47	0	0	0	0
kde_0013_4716_30m	1	3	1055.148	1121.078	3.931	546.122	100.975	29396.344	-1.778	5.964	29396.344	0	27.47	0	0	0	0
kde_0013_4716_30m	1	4	1053.042	1116.13	8.418	526.08	139.209	31278.668	-1.716	6.211	31278.668	0	27.47	0	0	1	0
kde_0013_4716_30m	1	4	1046.679	1111.745	15.766	506.53	188.002	30249.482	-1.673	5.988	30249.482	0	27.47	0	0	1	0
kde_0013_4716_30m	1	3	1037.667	1107.932	11.255	487.533	160.986	26646.348	-1.68	5.424	26646.348	0	27.47	0	0	0	0
kde_0013_4716_30m	1	2	1036.189	1104.694	8.34	469.154	132.56	23615.045	-1.724	5.006	23615.045	0	27.47	1	0	0	0
kde_0013_4716_30m	1	2	1035.262	1102.038	8.63	451.471	132.56	22301.236	-1.723	4.571	22301.236	0	27.47	1	0	0	0
kde_0013_4716_30m	1	2	1034.659	1099.968	6.599	434.567	130.164	23673.193	-1.719	4.137	23673.193	0	27.47	1	0	0	0
kde_0013_4716_30m	1	9	1035.931	1098.487	3.022	418.537	124.171	28756.496	-1.462	3.96	28756.496	0	27.47	0	0	0	0
kde_0013_4716_30m	1	8	1036.916	1097.598	3.799	403.485	115.641	32686.061	-1.488	4.05	32686.061	0	27.47	0	0	0	1
kde_0013_4716_30m	1	7	1039.847	1097.301	7.544	389.525	140.771	35242.344	-1.524	4.335	35242.344	0	27.47	0	0	0	0
kde_0013_4716_30m	1	7	1044.018	1097.598	12.503	376.778	161.895	36237.496	-1.535	4.904	36237.496	0	27.47	0	0	0	0
kde_0013_4716_30m	1	7	1051.69	1098.487	11.179	365.371	169.968	36136.223	-1.579	5.668	36136.223	0	27.47	0	0	0	0
kde_0013_4716_30m	1	7	1052.714	1099.968	5.696	355.433	132.381	34814.316	-1.599	6.089	34814.316	0	27.47	0	0	0	0
kde_0013_4716_30m	1	7	1054.504	1102.038	2.548	347.091	90.396	33327.875	-1.619	6.068	33327.875	0	27.47	0	0	0	0
kde_0013_4716_30m	1	8	1054.504	1104.694	2.962	340.461	101.704	33278.613	-1.583	5.926	33278.613	0	27.47	0	0	0	1
kde_0013_4716_30m	1	7	1056.932	1107.932	4.172	335.645	101.939	34130.277	-1.627	6.042	34130.277	0	27.47	0	0	0	0
kde_0013_4716_30m	1	7	1057.839	1111.745	2.033	332.722	76.249	33937.809	-1.636	6.269	33937.809	0	27.47	0	0	0	0
kde_0013_4716_30m	1	4	1058.002	1116.13	0.77	331.742	71.952	32580.764	-1.752	6.501	32580.764	0	27.47	0	0	1	0
kde_0013_4716_30m	1	3	1056.974	1121.078	5.713	332.722	156.873	28288.332	-1.789	6.722	28288.332	0	27.47	0	0	0	0
kde_0013_4716_30m	1	3	1055.988	1126.583	15.123	335.645	197.739	22045.799	-1.789	6.097	22045.799	0	27.47	0	0	0	0
kde_0013_4716_30m	1	3	1047.901	1132.636	18.48	340.461	206.765	20779.701	-1.744	4.631	20779.701	0	27.47	0	0	0	0
kde_0013_4716_30m	1	3	1040.774	1139.229	9.165	347.091	171.484	24451.033	-1.708	3.54	24451.033	0	27.47	0	0	0	0
kde_0013_4716_30m	1	8	1040.327	1146.352	12.475	355.433	199.553	31642.508	-1.495	3.5	31642.508	0	27.47	0	0	0	1
kde_0013_4716_30m	1	7	1053.157	1153.995	17.998	365.371	194.181	40277.867	-1.56	4.861	40277.867	0	27.47	0	0	0	0
kde_0013_4716_30m	1	7	1056.232	1162.149	7.066	376.778	173.782	37378.871	-1.606	6.23	37378.871	0	27.47	0	0	0	0
kde_0013_4716_30m	1	2	1056.404	1170.802	3.502	389.525	144.998	29096.66	-1.823	6.264	29096.66	0	27.47	1	0	0	0
kde_0013_4716_30m	1	2	1054.095	1179.943	3.919	403.485	129.186	28399.051	-1.812	5.407	28399.051	0	27.47	1	0	0	0
kde_0013_4716_30m	1	7	1057.304	1189.562	5.322	418.537	135.691	34967.891	-1.624	4.909	34967.891	0	27.47	0	0	0	0
kde_0013_4716_30m	1	7	1061.63	1199.647	10.686	434.567	155.683	40073.141	-1.62	5.125	40073.141	0	27.47	0	0	0	0
kde_0013_4716_30m	1	6	1064.37	1210.186	11.74	451.471	163.472	41986.828	-1.662	5.52	41986.828	0	27.47	0	1	0	0
kde_0013_4716_30m	1	6	1065.945	1221.167	10.204	469.154	161.036	41332.359	-1.676	5.795	41332.359	0	27.47	0	1	0	0
kde_0013_4716_30m	1	6	1064.911	1232.579	7.341	487.533	143.923	38969.027	-1.683	5.791	38969.027	0	27.47	0	1	0	0
kde_0013_4716_30m	1	6	1064.29	1244.409	5.332	506.53	112.03	37068.648	-1.69	5.484	37068.648	0	27.47	0	1	0	0
kde_0013_4716_30m	1	6	1063.341	1256.647	4.953	526.08	115.155	36527.492	-1.688	5.23	36527.492	0	27.47	0	1	0	0
kde_0013_4716_30m	1	7	1065.853	1269.279	5.789	546.122	116.306	36381.828	-1.664	5.38	36381.828	0	27.47	0	0	0	0
kde_0013_4716_30m	1	7	1066.289	1282.295	3.698	566.605	136.191	34068.699	-1.678	5.621	34068.699	0	27.47	0	0	0	0
kde_0013_4716_30m	1	8	1066.708	1295.683	8.19	587.483	144.698	29997.926	-1.651	5.825	29997.926	0	27.47	0	0	0	1
kde_0013_4716_30m	1	9	1073.981	1309.431	9.001	608.714	134.156	28802.568	-1.658	6.005	28802.568	0	27.47	0	0	0	0
kde_0013_4716_30m	1	8	1075.111	1323.529	6.478	630.264	139.249	30158.893	-1.699	6.023	30158.893	0	27.47	0	0	0	1
kde_0013_4716_30m	1	8	1078.527	1337.965	5.707	652.099	115.951	31269.475	-1.715	6.038	31269.475	0	27.47	0	0	0	1
kde_0013_4716_30m	1	8	1079.981	1352.728	3.792	673.711	96.265	31389.877	-1.726	6.045	31389.877	0	27.47	0	0	0	1
kde_0013_4716_30m	1	9	1081.833	1367.808	3.816	694.182	96.129	31043.982	-1.701	6.08	31043.982	0	27.47	0	0	0	0
kde_0013_4716_30m	1	9	1083.359	1383.194	2.514	714.977	79.214	30422.959	-1.714	6.141	30422.959	0	27.47	0	0	0	0
kde_0013_4716_30m	1	2	1083.231	1398.877	3.021	736.07	85.616	29767.092	-1.966	6.063	29767.092	0	27.47	1	0	0	0
kde_0013_4716_30m	1	2	1082.813	1414.846	3.015	757.435	83.991	29751.596	-1.964	5.931	29751.596	0	27.47	1	0	0	0
kde_0013_4716_30m	1	2	1082.247	1431.092	2.209	779.05	78.404	30437.604	-1.96	5.821	30437.604	0	27.47	1	0	0	0
kde_0013_4716_30m	1	9	1082.759	1447.606	4.174	800.895	106.644	30877.164	-1.706	5.831	30877.164	0	27.47	0	0	0	0
kde_0013_4716_30m	1	8	1085.637	1464.378	4.183	822.951	100.214	31024.977	-1.757	5.907	31024.977	0	27.47	0	0	0	1
kde_0013_4716_30m	1	9	1086.216	1481.4	2.025	845.202	80.074	31549.314	-1.726	5.87	31549.314	0	27.47	0	0	0	0
kde_0013_4716_30m	1	8	1086.811	1498.663	2.045	867.633	75.895	32218.17	-1.763	5.778	32218.17	0	27.47	0	0	0	1
kde_0013_4716_30m	1	8	1087.701	1516.159	4.114	890.231	101.198	32526.939	-1.763	5.779	32526.939	0	27.47	0	0	0	1
kde_0013_4716_30m	1	8	1089.584	1533.88	4.295	912.982	99.379	32448.994	-1.773	5.851	32448.994	0	27.47	0	0	0	1
kde_0013_4716_30m	1	8	1091.094	1551.818	2.126	935.876	87.842	32514.26	-1.785	5.793	32514.26	0	27.47	0	0	0	1
kde_0013_4716_30m	1	7	1091.79	1569.966	1.937	958.903	89.921	33161.25	-1.823	5.617	33161.25	0	27.47	0	0	0	0
kde_0013_4716_30m	1	7	1092.389	1588.317	3.805	982.053	115.13	34238.008	-1.819	5.496	34238.008	0	27.47	0	0	0	0
kde_0013_4716_30m	1	7	1094.037	1606.863	5.334	1005.317	133.106	35562.996	-1.821	5.5	35562.996	0	27.47	0	0	0	0
kde_0013_4716_30m	1	7	1095.472	1625.599	5.623	1026.471	124.079	36744.98	-1.824	5.63	36744.98	0	27.47	0	0	0	0
kde_0013_4716_30m	1	6	1096.86	1644.516	4.886	1047.508	110.697	36483.211	-1.869	5.759	36483.211	0	27.47	0	1	0	0
kde_0013_4716_30m	1	7	1097.299	1663.611	4.32	1068.74	114.964	34276.133	-1.845	5.828	34276.133	0	27.47	0	0	0	0
kde_0013_4716_30m	1	8	1100.553	1682.875	6.13	1090.156	129.803	31380.293	-1.833	5.859	31380.293	0	27.47	0	0	0	1
kde_0013_4716_30m	1	9	1103.348	1702.305	5.495	1111.745	117.624	29922.627	-1.819	5.754	29922.627	0	27.47	0	0	0	0
kde_0013_4716_30m	1	9	1105.184	1721.893	5.375	1133.498	117.797	29949.348	-1.829	5.617	29949.348	0	27.47	0	0	0	0
kde_0013_4716_30m	1	8	1107.738	1741.635	7.296	1155.405	142.578	29781.277	-1.876	5.65	29781.277	0	27.47	0	0	0	1
kde_0013_4716_30m	1	9	1111.23	1761.525	8.449	1177.457	149.714	28751.576	-1.86	5.723	28751.576	0	27.47	0	0	0	0
kde_0013_4716_30m	1	9	1114.224	1781.558	8.737	1199.647	159.961	27662.242	-1.88	5.741	27662.242	0	27.47	0	0	0	0
kde_0013_4716_30m	1	9	1117.282	1801.731	10.449	1221.967	178.68	25938.391	-1.9	5.76	25938.391	0	27.47	0	0	0	0
kde_0013_4716_30m	1	9	1120.992	1822.037	14.901	1244.409	209.922	22736.361	-1.923	5.878	22736.361	0	27.47	0	0	0	0
kde_0013_4716_30m	1	9	1127.351	1842.473	15.26	1266.968	200.602	19260.885	-1.969	5.804	19260.885	0	27.47	0	0	0	0
kde_0013_4716_30m	1	9	1129.334	1863.034	14.043	1289.638	199.392	17761.654	-1.988	5.361	17761.654	0	27.47	0	0	0	0
kde_0013_4716_30m	1	9	1133.841	1883.717	15.449	1312.412	210.855	20135.533	-2.001	5.046	20135.533	0	27.47	0	0	0	0
kde_0013_4716_30m	1	9	1138.097	1904.517	21.176	1335.285	241.544	19939.67	-2.015	5.469	19939.67	0	27.47	0	0	0	0
kde_0013_4716_30m	1	9	1152.345	1925.431	20.954	1358.253	238.23	19552.705	-2.094	6.462	19552.705	0	27.47	0	0	0	0
kde_0013_4716_30m	1	2	1156.264	1946.454	17.169	1381.074	207.381	16590.84	-2.384	6.737	16590.84	0	27.47	1	0	0	0
kde_0013_4716_30m	1	2	1156.476	1967.584	17.929	1403.756	202.914	15431.444	-2.388	6.307	15431.444	0	27.47	1	0	0	0
kde_0013_4716_30m	1	2	1155.907	1988.816	13.399	1426.535	202.914	19737.684	-2.377	6.038	19737.684	0	27.47	1	0	0	0
kde_0013_4716_30m	1	2	1156.505	2010.149	4.641	1449.404	184.349	28662.029	-2.365	6.204	28662.029	0	27.47	1	0	0	0
kde_0013_4716_30m	1	4	1153.464	2031.578	4.504	1472.361	112.022	33165.395	-2.26	6.452	33165.395	0	27.47	0	0	1	0
kde_0013_4716_30m	1	4	1151.066	2053.1	6.075	1495.4	120.285	33653.336	-2.243	6.445	33653.336	0	27.47	0	0	1	0
kde_0013_4716_30m	1	4	1147.801	2074.713	10.679	1518.519	164.443	33673.523	-2.217	6.076	33673.523	0	27.47	0	0	1	0
kde_0013_4716_30m	1	4	1139.965	2096.414	10.792	1541.714	170.005	34346.07	-2.172	5.521	34346.07	0	27.47	0	0	1	0
kde_0013_4716_30m	1	5	1138.376	2118.2	7.442	1564.981	153.071	37143.078	-2.124	5.399	37143.078	0	27.47	0	0	0	0
kde_0013_4716_30m	1	5	1136.389	2140.068	8.975	1588.317	172.184	39220.898	-2.103	5.693	39220.898	0	27.47	0	0	0	0
kde_0013_4716_30m	1	5	1134.73	2162.017	12.413	1611.719	185.749	39412.168	-2.087	5.849	39412.168	0	27.47	0	0	0	0
kde_0013_4716_30m	1	5	1128.47	2184.042	11.629	1635.184	195.07	38633.734	-2.057	5.575	38633.734	0	27.47	0	0	0	0
kde_0013_4716_30m	1	6	1126.845	2206.144	5.162	1658.711	142.95	37510.02	-2.028	5.273	37510.02	0	27.47	0	1	0	0
kde_0013_4716_30m	1	2	1079.235	1771.662	4.091	1736.954	107.547	28631.799	-1.947	6.076	28631.799	0	27.47	1	0	0	0
kde_0013_4716_30m	1	2	1079.866	1752.63	5.074	1711.841	107.547	27678.01	-1.952	6.014	27678.01	0	27.47	1	0	0	0
kde_0013_4716_30m	1	2	1079.453	1733.765	4.768	1686.741	97.422	27963.979	-1.949	5.93	27963.979	0	27.47	1	0	0	0
kde_0013_4716_30m	1	2	1079.237	1715.072	3.933	1661.652	96.397	28775.621	-1.947	5.827	28775.621	0	27.47	1	0	0	0
kde_0013_4716_30m	1	3	1079.479	1696.557	2.674	1636.578	94.598	30397.098	-1.909	5.78	30397.098	0	27.47	0	0	0	0
kde_0013_4716_30m	1	4	1078.054	1678.226	3.015	1611.517	86.621	31620.424	-1.86	5.773	31620.424	0	27.47	0	0	1	0
kde_0013_4716_30m	1	4	1076.842	1660.084	3.203	1586.471	99.088	32628.055	-1.849	5.83	32628.055	0	27.47	0	0	1	0
kde_0013_4716_30m	1	4	1075.75	1642.139	5.191	1561.44	124.007	33730.379	-1.836	5.889	33730.379	0	27.47	0	0	1	0
kde_0013_4716_30m	1	4	1073.149	1624.396	6.307	1536.425	131.833	34427.027	-1.818	5.912	34427.027	0	27.47	0	0	1	0
kde_0013_4716_30m	1	5	1070.752	1606.863	5.894	1511.427	141.939	35328.746	-1.766	5.937	35328.746	0	27.47	0	0	0	0
kde_0013_4716_30m	1	5	1068.941	1589.546	8.021	1486.446	164.081	38016.547	-1.743	6.215	38016.547	0	27.47	0	0	0	0
kde_0013_4716_30m	1	5	1067.153	1572.453	15.436	1461.484	180.822	37025.246	-1.724	6.502	37025.246	0	27.47	0	0	0	0
kde_0013_4716_30m	1	4	1053.536	1555.59	16.594	1436.542	219.302	26464.875	-1.722	5.788	26464.875	0	27.47	0	0	1	0
kde_0013_4716_30m	1	2	1047.962	1538.966	13.353	1411.621	177.457	13620.183	-1.814	4.586	13620.183	0	27.47	1	0	0	0
kde_0013_4716_30m	1	2	1047.493	1522.588	13.28	1386.721	177.457	12540.575	-1.816	3.589	12540.575	0	27.47	1	0	0	0
kde_0013_4716_30m	1	9	1046.992	1506.464	4.565	1361.844	175.23	17179.568	-1.56	2.948	17179.568	0	27.47	0	0	0	0
kde_0013_4716_30m	1	7	1051.511	1490.602	11.688	1336.991	192.701	37175.129	-1.573	3.174	37175.129	0	27.47	0	0	0	0
kde_0013_4716_30m	1	6	1054.315	1475.012	17.201	1312.164	195.476	45131.262	-1.587	4.073	45131.262	0	27.47	0	1	0	0
kde_0013_4716_30m	1	7	1058.212	1459.701	16.689	1287.363	200.69	44369.043	-1.576	5.069	44369.043	0	27.47	0	0	0	0
kde_0013_4716_30m	1	7	1063.017	1444.679	14.676	1262.592	192.113	40989.18	-1.617	5.911	40989.18	0	27.47	0	0	0	0
kde_0013_4716_30m	1	7	1069.659	1429.954	10.884	1237.851	175.47	36885.859	-1.674	6.64	36885.859	0	27.47	0	0	0	0
kde_0013_4716_30m	1	8	1071.083	1415.536	2.91	1213.142	142.296	32204.207	-1.676	6.816	32204.207	0	27.47	0	0	0	1
kde_0013_4716_30m	1	3	1069.948	1401.435	3.619	1188.467	92.86	29337.41	-1.859	6.332	29337.41	0	27.47	0	0	0	0
kde_0013_4716_30m	1	3	1069.263	1387.66	4.369	1163.828	114.401	28937.949	-1.855	5.967	28937.949	0	27.47	0	0	0	0
kde_0013_4716_30m	1	4	1068.394	1374.22	6.935	1139.229	139.454	29991.637	-1.807	5.778	29991.637	0	27.47	0	0	1	0
kde_0013_4716_30m	1	4	1064.526	1361.126	9.616	1114.67	167.686	32689.805	-1.771	5.646	32689.805	0	27.47	0	0	1	0
kde_0013_4716_30m	1	4	1060.9	1348.388	11.016	1090.156	158.822	34724.328	-1.742	5.732	34724.328	0	27.47	0	0	1	0
kde_0013_4716_30m	1	4	1055.39	1336.016	9.502	1065.689	145.026	33485.734	-1.719	5.752	33485.734	0	27.47	0	0	1	0
kde_0013_4716_30m	1	2	1051.408	1324.021	2.77	1041.272	150.12	28175.828	-1.8	5.567	28175.828	0	27.47	1	0	0	0
kde_0013_4716_30m	1	9	1052.787	1312.412	11.528	1016.91	159.911	20690.986	-1.567	5.3	20690.986	0	27.47	0	0	0	0
kde_0013_4716_30m	1	9	1059.377	1301.2	10.601	992.606	153.041	27258.781	-1.581	5.266	27258.781	0	27.47	0	0	0	0
kde_0013_4716_30m	1	9	1063.853	1288.122	3.449	968.364	97.478	30122.789	-1.608	5.359	30122.789	0	27.47	0	0	0	0
kde_0013_4716_30m	1	9	1062.925	1274.144	4.928	944.189	118.976	30382.207	-1.599	5.435	30382.207	0	27.47	0	0	0	0
kde_0013_4716_30m	1	8	1068.087	1260.527	7.77	920.087	133.68	29871.824	-1.66	5.76	29871.824	0	27.47	0	0	0	1
kde_0013_4716_30m	1	9	1069.824	1247.284	4.447	896.064	107.938	29451.271	-1.641	5.965	29451.271	0	27.47	0	0	0	0
kde_0013_4716_30m	1	9	1071.191	1234.426	4.583	872.125	107.3	28917.781	-1.65	5.913	28917.781	0	27.47	0	0	0	0
kde_0013_4716_30m	1	9	1072.535	1221.967	5.498	848.278	120.239	28398.473	-1.657	5.907	28398.473	0	27.47	0	0	0	0
kde_0013_4716_30m	1	9	1074.578	1209.917	4.856	824.532	111.056	28259.518	-1.67	5.879	28259.518	0	27.47	0	0	0	0
kde_0013_4716_30m	1	2	1074.338	1198.289	4.094	800.895	95.018	28572.766	-1.921	5.793	28572.766	0	27.47	1	0	0	0
kde_0013_4716_30m	1	2	1074.315	1187.096	3.527	777.376	87.729	29167.271	-1.919	5.805	29167.271	0	27.47	1	0	0	0
kde_0013_4716_30m	1	3	1073.547	1176.35	4.142	753.988	98.37	30029.166	-1.875	5.822	30029.166	0	27.47	0	0	0	0
kde_0013_4716_30m	1	4	1070.844	1166.064	4.412	730.742	101.59	31014.795	-1.821	5.774	31014.795	0	27.47	0	0	1	0
kde_0013_4716_30m	1	3	1069.395	1156.25	2.78	707.653	88.604	30981.404	-1.852	5.839	30981.404	0	27.47	0	0	0	0
kde_0013_4716_30m	1	3	1068.324	1146.92	3.259	684.737	94.104	29931.785	-1.849	5.916	29931.785	0	27.47	0	0	0	0
kde_0013_4716_30m	1	3	1067.628	1138.085	4.733	662.01	114.752	30128.773	-1.842	5.86	30128.773	0	27.47	0	0	0	0
kde_0013_4716_30m	1	4	1065.561	1129.758	4.993	639.495	129.081	32087.756	-1.787	5.801	32087.756	0	27.47	0	0	1	0
kde_0013_4716_30m	1	5	1064.174	1121.949	3.488	617.213	108.458	33927.293	-1.74	5.911	33927.293	0	27.47	0	0	0	0
kde_0013_4716_30m	1	5	1063.242	1114.67	4.749	595.192	136.502	35343.578	-1.728	6.165	35343.578	0	27.47	0	0	0	0
kde_0013_4716_30m	1	5	1061.699	1107.932	8.193	573.46	132.416	35741.621	-1.712	6.33	35741.621	0	27.47	0	0	0	0
kde_0013_4716_30m	1	4	1055.975	1101.743	6.691	552.052	129.962	34341.719	-1.724	6.249	34341.719	0	27.47	0	0	1	0
kde_0013_4716_30m	1	5	1054.295	1096.113	5.034	531.008	119.004	34120.656	-1.683	6.149	34120.656	0	27.47	0	0	0	0
kde_0013_4716_30m	1	4	1051.964	1091.052	9.847	510.372	145.205	34631.625	-1.696	6.252	34631.625	0	27.47	0	0	1	0
kde_0013_4716_30m	1	4	1045.925	1086.566	12.305	490.197	179.29	32197.596	-1.668	6.279	32197.596	0	27.47	0	0	1	0
kde_0013_4716_30m	1	3	1041.017	1082.664	6.765	470.54	162.633	26350.172	-1.707	6.217	26350.172	0	27.47	0	0	0	0
kde_0013_4716_30m	1	2	1042.385	1079.35	12.952	451.471	184.407	19665.172	-1.763	6.028	19665.172	0	27.47	1	0	0	0
kde_0013_4716_30m	1	2	1042.025	1076.632	16.566	433.065	187.762	15025.968	-1.772	5.421	15025.968	0	27.47	1	0	0	0
kde_0013_4716_30m	1	2	1042.083	1074.513	16.233	415.413	187.762	16291.742	-1.768	4.703	16291.742	0	27.47	1	0	0	0
kde_0013_4716_30m	1	2	1039.427	1072.997	12.952	398.614	179.432	18251.908	-1.752	4.166	18251.908	0	27.47	1	0	0	0
kde_0013_4716_30m	1	2	1038.223	1072.086	7.257	382.779	155.763	24526.771	-1.734	3.854	24526.771	0	27.47	1	0	0	0
kde_0013_4716_30m	1	9	1039.186	1071.782	3.081	368.035	121.564	30049.916	-1.475	3.798	30049.916	0	27.47	0	0	0	0
kde_0013_4716_30m	1	8	1040.884	1072.086	9.658	354.516	161.688	34687.094	-1.492	4.143	34687.094	0	27.47	0	0	0	1
kde_0013_4716_30m	1	7	1047.442	1072.997	12.291	342.368	157.376	36666.496	-1.552	5.001	36666.496	0	27.47	0	0	0	0
kde_0013_4716_30m	1	7	1051.897	1074.513	8.654	331.742	149.541	35179.566	-1.588	5.842	35179.566	0	27.47	0	0	0	0
kde_0013_4716_30m	1	8	1055.361	1076.632	3.792	322.788	106.255	32916.207	-1.587	6.214	32916.207	0	27.47	0	0	0	1
kde_0013_4716_30m	1	8	1055.361	1079.35	2.993	315.648	105.389	31463.77	-1.594	6.255	31463.77	0	27.47	0	0	0	1
kde_0013_4716_30m	1	9	1056.673	1082.664	4.391	310.447	105.389	30268.898	-1.567	6.238	30268.898	0	27.47	0	0	0	0
kde_0013_4716_30m	1	9	1058.081	1086.566	2.583	307.285	80.803	30227.592	-1.578	6.24	30227.592	0	27.47	0	0	0	0
kde_0013_4716_30m	1	2	1058.47	1091.052	2.345	306.224	80.071	30204.039	-1.832	6.384	30204.039	0	27.47	1	0	0	0
kde_0013_4716_30m	1	2	1059.304	1096.113	3.991	307.285	114.708	28641.018	-1.839	6.767	28641.018	0	27.47	1	0	0	0
kde_0013_4716_30m	1	3	1059.678	1101.743	9.637	310.447	173.7	24774.764	-1.809	6.758	24774.764	0	27.47	0	0	0	0
kde_0013_4716_30m	1	3	1053.362	1107.932	18.572	315.648	212.265	19689.465	-1.777	5.616	19689.465	0	27.47	0	0	0	0
kde_0013_4716_30m	1	3	1044.974	1114.67	18.729	322.788	204.523	13474.873	-1.753	3.961	13474.873	0	27.47	0	0	0	0
kde_0013_4716_30m	1	2	1040.444	1121.949	8.425	331.742	184.15	15401.011	-1.776	3.141	15401.011	0	27.47	1	0	0	0
kde_0013_4716_30m	1	7	1043.928	1129.758	9.407	342.368	182.608	31755.92	-1.555	3.577	31755.92	0	27.47	0	0	0	0
kde_0013_4716_30m	1	7	1050.354	1138.085	13.493	354.516	173.702	39359.098	-1.556	5.002	39359.098	0	27.47	0	0	0	0
kde_0013_4716_30m	1	7	1058.281	1146.92	9.632	368.035	170.08	35843.992	-1.618	6.359	35843.992	0	27.47	0	0	0	0
kde_0013_4716_30m	1	2	1060.315	1156.25	2.707	382.779	145.293	29766.314	-1.843	6.317	29766.314	0	27.47	1	0	0	0
kde_0013_4716_30m	1	3	1052.923	1166.064	3.5	398.614	135.691	25141.953	-1.782	5.059	25141.953	0	27.47	0	0	0	0
kde_0013_4716_30m	1	7	1053.336	1176.35	3.378	415.413	155.683	32115.082	-1.616	4.3	32115.082	0	27.47	0	0	0	0
kde_0013_4716_30m	1	7	1053.711	1187.096	7.413	433.065	163.472	35386.945	-1.599	4.466	35386.945	0	27.47	0	0	0	0
kde_0013_4716_30m	1	7	1056.184	1198.289	7.452	451.471	175.579	33950.258	-1.618	5.16	33950.258	0	27.47	0	0	0	0
kde_0013_4716_30m	1	9	1059.002	1209.917	4.274	470.54	166.507	21692.486	-1.61	5.643	21692.486	0	27.47	0	0	0	0
kde_0013_4716_30m	1	2	1059.614	1221.967	5.643	490.197	154.298	18365.236	-1.874	5.401	18365.236	0	27.47	1	0	0	0
kde_0013_4716_30m	1	2	1059.927	1234.426	6.794	510.372	155.554	16760.15	-1.88	5.008	16760.15	0	27.47	1	0	0	0
kde_0013_4716_30m	1	9	1060.6	1247.284	6.602	531.008	153.405	16907.67	-1.631	4.898	16907.67	0	27.47	0	0	0	0
kde_0013_4716_30m	1	9	1064.189	1260.527	7.134	552.052	152.493	27148.84	-1.614	5.045	27148.84	0	27.47	0	0	0	0
kde_0013_4716_30m	1	9	1069.308	1274.144	9.358	573.46	144.698	28679.109	-1.632	5.353	28679.109	0	27.47	0	0	0	0
kde_0013_4716_30m	1	8	1073.981	1288.122	6.759	595.192	135.492	31129.117	-1.689	5.634	31129.117	0	27.47	0	0	0	1
kde_0013_4716_30m	1	8	1075.111	1302.45	5.456	617.213	112.046	32053.34	-1.694	5.791	32053.34	0	27.47	0	0	0	1
kde_0013_4716_30m	1	8	1078.527	1317.117	6.426	637.966	130.884	30954.133	-1.715	5.94	30954.133	0	27.47	0	0	0	1
kde_0013_4716_30m	1	9	1079.981	1332.111	5.559	658.559	126.968	29374.889	-1.694	5.993	29374.889	0	27.47	0	0	0	0
kde_0013_4716_30m	1	9	1081.833	1347.422	5.465	679.486	116.68	28640.143	-1.707	5.956	28640.143	0	27.47	0	0	0	0
kde_0013_4716_30m	1	2	1083.359	1363.039	3.17	700.717	98.027	29578.137	-1.968	5.933	29578.137	0	27.47	1	0	0	0
kde_0013_4716_30m	1	3	1083.231	1378.951	2.029	722.227	94.534	31328.408	-1.927	5.902	31328.408	0	27.47	0	0	0	0
kde_0013_4716_30m	1	4	1082.813	1395.148	1.64	743.989	77.896	32745.814	-1.884	5.916	32745.814	0	27.47	0	0	1	0
kde_0013_4716_30m	1	6	1082.247	1411.621	0.727	765.984	53.371	33157.828	-1.809	5.896	33157.828	0	27.47	0	1	0	0
kde_0013_4716_30m	1	8	1082.759	1428.359	3.934	788.191	94.726	32974.465	-1.735	5.913	32974.465	0	27.47	0	0	0	1
kde_0013_4716_30m	1	8	1085.637	1445.355	3.883	810.593	91.728	32866.012	-1.751	6.013	32866.012	0	27.47	0	0	0	1
kde_0013_4716_30m	1	8	1086.06	1462.598	1.438	833.174	58.789	32721.57	-1.758	5.995	32721.57	0	27.47	0	0	0	1
kde_0013_4716_30m	1	8	1086.796	1480.08	1.749	855.921	59.735	32578.738	-1.762	5.892	32578.738	0	27.47	0	0	0	1
kde_0013_4716_30m	1	8	1087.641	1497.793	4.522	878.819	98.269	32057.334	-1.764	5.912	32057.334	0	27.47	0	0	0	1
kde_0013_4716_30m	1	8	1091.23	1515.729	4.906	901.859	99.379	31347.438	-1.785	6.02	31347.438	0	27.47	0	0	0	1
kde_0013_4716_30m	1	9	1092.172	1533.88	2.124	925.028	80.009	31335.129	-1.759	5.968	31335.129	0	27.47	0	0	0	0
kde_0013_4716_30m	1	9	1092.518	1552.237	1.414	948.318	65.23	31630.789	-1.761	5.788	31630.789	0	27.47	0	0	0	0
kde_0013_4716_30m	1	8	1093.042	1570.795	2.765	970.043	82.586	31668.73	-1.798	5.663	31668.73	0	27.47	0	0	0	1
kde_0013_4716_30m	1	8	1094.909	1589.546	3.119	990.964	84.122	31691.227	-1.807	5.589	31691.227	0	27.47	0	0	0	1
kde_0013_4716_30m	1	8	1095.624	1608.483	2.146	1012.096	78.651	32136.594	-1.811	5.532	32136.594	0	27.47	0	0	0	1
kde_0013_4716_30m	1	8	1096.504	1627.6	2.129	1033.426	67.371	32271.689	-1.815	5.501	32271.689	0	27.47	0	0	0	1
kde_0013_4716_30m	1	8	1097.542	1646.891	6.428	1054.941	124.713	31301.857	-1.817	5.622	31301.857	0	27.47	0	0	0	1
kde_0013_4716_30m	1	8	1102.514	1666.349	8.603	1076.632	139.921	29871.57	-1.845	5.861	29871.57	0	27.47	0	0	0	1
kde_0013_4716_30m	1	9	1104.95	1685.968	6.025	1098.487	131.084	29124.342	-1.829	5.88	29124.342	0	27.47	0	0	0	0
kde_0013_4716_30m	1	9	1106.821	1705.744	5.385	1120.497	120.854	29241.232	-1.84	5.704	29241.232	0	27.47	0	0	0	0
kde_0013_4716_30m	1	9	1108.647	1725.671	8.355	1142.653	154.316	28885.111	-1.846	5.719	28885.111	0	27.47	0	0	0	0
kde_0013_4716_30m	1	9	1113.696	1745.743	10.072	1164.947	158.93	27935.039	-1.874	5.893	27935.039	0	27.47	0	0	0	0
kde_0013_4716_30m	1	9	1117.005	1765.955	9.747	1187.37	163.078	26979.48	-1.896	5.978	26979.48	0	27.47	0	0	0	0
kde_0013_4716_30m	1	9	1121.375	1786.304	12.575	1209.917	188.556	25520.641	-1.92	6.061	25520.641	0	27.47	0	0	0	0
kde_0013_4716_30m	1	9	1126.948	1806.784	17.26	1232.579	216.156	23154.789	-1.95	6.389	23154.789	0	27.47	0	0	0	0
kde_0013_4716_30m	1	9	1135.473	1827.39	18.312	1255.35	251.649	19547.791	-2.007	6.647	19547.791	0	27.47	0	0	0	0
kde_0013_4716_30m	1	9	1136.125	1848.119	19.227	1278.226	225.345	13578.604	-2.03	6.207	13578.604	0	27.47	0	0	0	0
kde_0013_4716_30m	1	9	1140.271	1868.967	18.909	1301.2	220.59	15106.34	-2.048	5.55	15106.34	0	27.47	0	0	0	0
kde_0013_4716_30m	1	9	1145.216	1889.929	17.925	1324.021	217.547	21325.93	-2.054	5.581	21325.93	0	27.47	0	0	0	0
kde_0013_4716_30m	1	8	1154.523	1911.003	14.046	1346.697	218.646	28991.785	-2.12	6.246	28991.785	0	27.47	0	0	0	1
kde_0013_4716_30m	1	8	1158.91	1932.183	4.839	1369.473	141.369	34786.93	-2.14	6.879	34786.93	0	27.47	0	0	0	1
kde_0013_4716_30m	1	6	1160.984	1953.467	4.321	1392.344	157.01	37234.43	-2.215	7.081	37234.43	0	27.47	0	1	0	0
kde_0013_4716_30m	1	5	1160.139	1974.851	7.352	1415.306	159.149	38729.551	-2.236	6.97	38729.551	0	27.47	0	0	0	0
kde_0013_4716_30m	1	5	1154.689	1996.333	8.151	1438.354	163.333	39051.691	-2.204	6.781	39051.691	0	27.47	0	0	0	0
kde_0013_4716_30m	1	5	1153.481	2017.909	6.618	1461.484	138.34	38007.434	-2.204	6.733	38007.434	0	27.47	0	0	0	0
kde_0013_4716_30m	1	5	1151.322	2039.575	5.931	1484.693	120.719	35937.875	-2.201	6.769	35937.875	0	27.47	0	0	0	0
kde_0013_4716_30m	1	4	1148.047	2061.33	9.159	1507.976	161.316	32967.297	-2.224	6.523	32967.297	0	27.47	0	0	1	0
kde_0013_4716_30m	1	4	1142.935	2083.17	12.606	1531.33	180.754	32100.535	-2.193	5.842	32100.535	0	27.47	0	0	1	0
kde_0013_4716_30m	1	4	1136.648	2105.093	10.399	1554.752	174.395	35648.57	-2.15	5.325	35648.57	0	27.47	0	0	1	0
kde_0013_4716_30m	1	5	1133.786	2127.096	10.25	1578.24	160.322	39137.309	-2.087	5.345	39137.309	0	27.47	0	0	0	0
kde_0013_4716_30m	1	5	1128.489	2149.177	10.907	1601.789	163.908	38733.305	-2.058	5.393	38733.305	0	27.47	0	0	0	0
kde_0013_4716_30m	1	5	1124.506	2171.334	7.055	1625.398	182.582	35046.832	-2.057	5.145	35046.832	0	27.47	0	0	0	0
kde_0013_4716_30m	1	4	1119.944	2193.563	6.563	1649.064	144.275	23033.795	-2.111	4.884	23033.795	0	27.47	0	0	1	0
kde_0013_4716_30m	1	2	1080.952	1754.858	2.639	1732.638	84.875	30070.439	-1.954	6.148	30070.439	0	27.47	1	0	0	0
kde_0013_4716_30m	1	2	1081.205	1735.642	3.231	1707.461	84.875	29477.855	-1.956	6.068	29477.855	0	27.47	1	0	0	0
kde_0013_4716_30m	1	2	1081.046	1716.59	3.053	1682.295	84.851	29681.979	-1.955	6.006	29681.979	0	27.47	1	0	0	0
kde_0013_4716_30m	1	3	1081.114	1697.708	2.942	1657.14	80.709	30046.58	-1.918	5.92	30046.58	0	27.47	0	0	0	0
kde_0013_4716_30m	1	3	1079.25	1679.001	3.352	1631.995	88.733	30714.84	-1.905	5.812	30714.84	0	27.47	0	0	0	0
kde_0013_4716_30m	1	4	1078.14	1660.476	4.04	1606.863	105.508	31746.383	-1.858	5.76	31746.383	0	27.47	0	0	1	0
kde_0013_4716_30m	1	4	1075.998	1642.139	4.428	1581.743	107.114	32858.031	-1.842	5.814	32858.031	0	27.47	0	0	1	0
kde_0013_4716_30m	1	4	1073.577	1623.995	6.115	1556.636	124.007	33603.367	-1.823	5.831	33603.367	0	27.47	0	0	1	0
kde_0013_4716_30m	1	5	1069.678	1606.052	8.993	1531.543	170.17	35606.621	-1.754	5.698	35606.621	0	27.47	0	0	0	0
kde_0013_4716_30m	1	5	1067.641	1588.317	11.718	1506.464	181.36	39625.914	-1.724	5.605	39625.914	0	27.47	0	0	0	0
kde_0013_4716_30m	1	5	1063.72	1570.795	13.103	1481.4	166.595	41426.664	-1.694	5.745	41426.664	0	27.47	0	0	0	0
kde_0013_4716_30m	1	5	1058.106	1553.495	7.957	1456.351	180.822	32945.551	-1.703	6.05	32945.551	0	27.47	0	0	0	0
kde_0013_4716_30m	1	2	1057.517	1536.425	9.246	1431.32	211.049	20125.969	-1.85	6.037	20125.969	0	27.47	1	0	0	0
kde_0013_4716_30m	1	2	1059.363	1519.591	20.145	1406.306	217.911	13522.957	-1.865	5.563	13522.957	0	27.47	1	0	0	0
kde_0013_4716_30m	1	2	1060.711	1503.002	23.296	1381.31	220.308	12727.577	-1.869	4.782	12727.577	0	27.47	1	0	0	0
kde_0013_4716_30m	1	3	1054.629	1486.665	21.338	1356.333	220.308	12638.814	-1.804	3.687	12638.814	0	27.47	0	0	0	0
kde_0013_4716_30m	1	3	1048.17	1470.59	11.383	1331.378	212.261	13818.543	-1.782	3.108	13818.543	0	27.47	0	0	0	0
kde_0013_4716_30m	1	7	1048.256	1454.786	3.093	1306.444	157.578	31185.502	-1.592	3.358	31185.502	0	27.47	0	0	0	0
kde_0013_4716_30m	1.001	8	1052.265	1439.26	12.187	1281.533	176.537	35114.473	-1.548	4.099	35114.473	0.001	27.47	0	0	0	1
kde_0013_4716_30m	1.001	8	1058.328	1424.022	13.095	1256.647	192.113	35002.898	-1.58	4.831	35002.898	0.001	27.47	0	0	0	1
kde_0013_4716_30m	1.002	8	1063.813	1409.081	14.249	1231.786	188.034	33268.109	-1.613	5.741	33268.109	0.002	27.47	0	0	0	1
kde_0013_4716_30m	1.002	8	1072.776	1394.448	8.742	1206.953	158.032	30121.865	-1.683	6.641	30121.865	0.002	27.47	0	0	0	1
kde_0013_4716_30m	1.002	2	1073.288	1380.131	5.582	1182.149	115.537	27185.029	-1.917	6.524	27185.029	0.002	27.47	1	0	0	0
kde_0013_4716_30m	1.003	3	1072.418	1366.141	5.862	1157.376	123.317	27914.252	-1.873	6.102	27914.252	0.003	27.47	0	0	0	0
kde_0013_4716_30m	1.003	4	1070.474	1352.487	10.759	1132.636	183.532	31501.275	-1.806	5.824	31501.275	0.003	27.47	0	0	1	0
kde_0013_4716_30m	1.003	4	1063.312	1339.181	14.63	1107.932	187.849	35884.469	-1.745	5.622	35884.469	0.003	27.47	0	0	1	0
kde_0013_4716_30m	1.002	5	1057.259	1326.232	11.547	1083.265	158.822	37137.035	-1.677	5.743	37137.035	0.002	27.47	0	0	0	0
kde_0013_4716_30m	1.002	4	1052.612	1313.652	3.933	1058.639	141.593	31122.486	-1.722	5.747	31122.486	0.002	27.47	0	0	1	0
kde_0013_4716_30m	1.001	9	1052.821	1301.45	11.183	1034.056	185.592	23344.904	-1.558	5.654	23344.904	0.001	27.47	0	0	0	0
kde_0013_4716_30m	1.001	9	1061.608	1289.638	16.432	1009.519	191.517	19893.801	-1.609	5.557	19893.801	0.001	27.47	0	0	0	0
kde_0013_4716_30m	1.001	9	1063.037	1278.226	11.288	985.032	183.786	22151.465	-1.618	5.329	22151.465	0.001	27.47	0	0	0	0
kde_0013_4716_30m	1	2	1063.853	1266.968	5.895	960.599	140.918	26648.312	-1.867	5.182	26648.312	0	27.47	1	0	0	0
kde_0013_4716_30m	1	9	1062.925	1252.754	5.735	936.224	126.674	28365.691	-1.605	5.216	28365.691	0	27.47	0	0	0	0
kde_0013_4716_30m	1	9	1068.087	1238.902	8.078	911.912	143.851	29229.383	-1.626	5.512	29229.383	0	27.47	0	0	0	0
kde_0013_4716_30m	1	9	1069.824	1225.426	4.988	887.667	119.472	29269.227	-1.64	5.745	29269.227	0	27.47	0	0	0	0
kde_0013_4716_30m	1	9	1071.191	1212.336	5.835	863.495	134.772	28087.113	-1.65	5.757	28087.113	0	27.47	0	0	0	0
kde_0013_4716_30m	1	9	1072.535	1199.647	7.45	839.404	143.54	26495.021	-1.661	5.776	26495.021	0	27.47	0	0	0	0
kde_0013_4716_30m	1	2	1074.578	1187.37	6.547	815.399	133.124	26321.693	-1.926	5.716	26321.693	0	27.47	1	0	0	0
kde_0013_4716_30m	1	2	1074.338	1175.52	5.095	791.489	117.901	27672.061	-1.922	5.62	27672.061	0	27.47	1	0	0	0
kde_0013_4716_30m	1	3	1074.315	1164.108	3.403	767.682	107.029	29699.322	-1.882	5.72	29699.322	0	27.47	0	0	0	0
kde_0013_4716_30m	1	3	1073.547	1153.148	4.458	743.989	110.926	30775.643	-1.872	5.861	30775.643	0	27.47	0	0	0	0
kde_0013_4716_30m	1	4	1070.844	1142.653	4.746	720.421	107.235	30720.619	-1.821	5.838	30720.619	0	27.47	0	0	1	0
kde_0013_4716_30m	1	3	1069.395	1132.636	2.653	696.99	92.278	30437.312	-1.854	5.862	30437.312	0	27.47	0	0	0	0
kde_0013_4716_30m	1	3	1070.199	1123.109	2.547	673.711	90.064	30637.389	-1.858	5.978	30637.389	0	27.47	0	0	0	0
kde_0013_4716_30m	1	4	1068.653	1114.086	5.854	650.6	113.195	31618.441	-1.804	5.917	31618.441	0	27.47	0	0	1	0
kde_0013_4716_30m	1.001	4	1064.196	1105.578	7.643	627.675	129.081	33448.535	-1.77	5.647	33448.535	0.001	27.47	0	0	1	0
kde_0013_4716_30m	1.001	5	1060.829	1097.598	5.212	604.958	108.458	35120.297	-1.714	5.561	35120.297	0.001	27.47	0	0	0	0
kde_0013_4716_30m	1.001	5	1060.027	1090.156	6.914	582.473	136.502	36320.988	-1.703	5.679	36320.988	0.001	27.47	0	0	0	0
kde_0013_4716_30m	1.001	5	1055.383	1083.265	7.831	560.249	132.416	36359.148	-1.676	5.86	36359.148	0.001	27.47	0	0	0	0
kde_0013_4716_30m	1.001	5	1054.964	1076.934	4.281	538.316	129.962	34542.504	-1.686	6.168	34542.504	0.001	27.47	0	0	0	0
kde_0013_4716_30m	1	4	1053.715	1071.175	6.072	516.713	119.004	33413.621	-1.716	6.361	33413.621	0	27.47	0	0	1	0
kde_0013_4716_30m	1	4	1049.248	1065.995	9.691	495.482	138.866	33591.574	-1.685	6.394	33591.574	0	27.47	0	0	1	0
kde_0013_4716_30m	1	4	1045.109	1061.403	9.095	474.674	151.37	32577.094	-1.667	6.255	32577.094	0	27.47	0	0	1	0
kde_0013_4716_30m	1	9	1042.058	1057.408	5.147	454.346	165.697	27687.648	-1.495	6.333	27687.648	0	27.47	0	0	0	0
kde_0013_4716_30m	1	9	1048.875	1054.015	14.236	434.567	179.241	21678.459	-1.537	6.659	21678.459	0	27.47	0	0	0	0
kde_0013_4716_30m	1	2	1051.557	1051.231	14.66	415.413	173.281	17964.393	-1.816	6.416	17964.393	0	27.47	1	0	0	0
kde_0013_4716_30m	1	2	1050.102	1049.061	15.227	396.977	188.244	17873.674	-1.808	5.793	17873.674	0	27.47	1	0	0	0
kde_0013_4716_30m	1.001	2	1047.576	1047.508	15.833	379.362	187.653	17676.006	-1.794	5.224	17676.006	0.001	27.47	1	0	0	0
kde_0013_4716_30m	1.001	2	1043.581	1046.575	15.094	362.688	175.738	16370.163	-1.778	4.511	16370.163	0.001	27.47	1	0	0	0
kde_0013_4716_30m	1.001	2	1040.63	1046.264	10.478	347.091	174.279	21084.855	-1.753	3.963	21084.855	0.001	27.47	1	0	0	0
kde_0013_4716_30m	1.001	9	1040.891	1046.575	4.514	332.722	138.101	28583.496	-1.487	3.928	28583.496	0.001	27.47	0	0	0	0
kde_0013_4716_30m	1.001	7	1044.712	1047.508	8.931	319.747	151.818	35056.586	-1.549	4.378	35056.586	0.001	27.47	0	0	0	0
kde_0013_4716_30m	1.001	7	1049.998	1049.061	11.676	308.343	159.097	38107.258	-1.562	5.188	38107.258	0.001	27.47	0	0	0	0
kde_0013_4716_30m	1.001	7	1054.58	1051.231	8.475	298.688	152.062	38374.566	-1.591	5.887	38374.566	0.001	27.47	0	0	0	0
kde_0013_4716_30m	1.001	7	1054.58	1054.015	7.33	290.957	155.031	35223.148	-1.605	6.359	35223.148	0.001	27.47	0	0	0	0
kde_0013_4716_30m	1.001	8	1059.758	1057.408	7.025	285.307	156.513	30496.146	-1.614	6.719	30496.146	0.001	27.47	0	0	0	1
kde_0013_4716_30m	1	2	1059.585	1061.403	3.985	281.862	102.831	28615.002	-1.841	6.618	28615.002	0	27.47	1	0	0	0
kde_0013_4716_30m	1	2	1059.674	1065.995	3.439	280.705	87.726	29161.475	-1.84	6.408	29161.475	0	27.47	1	0	0	0
kde_0013_4716_30m	1	9	1060.003	1071.175	4.046	281.862	104.089	29165.43	-1.589	6.6	29165.43	0	27.47	0	0	0	0
kde_0013_4716_30m	1	2	1062.199	1076.934	5.721	285.307	147.043	26984.805	-1.858	6.917	26984.805	0	27.47	1	0	0	0
kde_0013_4716_30m	1	3	1060.241	1083.265	13.6	290.957	198.046	21138.975	-1.818	6.608	21138.975	0	27.47	0	0	0	0
kde_0013_4716_30m	1	3	1056.5	1090.156	19.874	298.688	218.916	15506.025	-1.807	5.517	15506.025	0	27.47	0	0	0	0
kde_0013_4716_30m	1	3	1051.238	1097.598	19.702	308.343	216.643	14841.263	-1.781	4.248	14841.263	0	27.47	0	0	0	0
kde_0013_4716_30m	1	3	1045.843	1105.578	8.149	319.747	207.266	23705.484	-1.74	3.655	23705.484	0	27.47	0	0	0	0
kde_0013_4716_30m	1	7	1046.585	1114.086	7.518	332.722	173.702	34915.578	-1.562	3.994	34915.578	0	27.47	0	0	0	0
kde_0013_4716_30m	1	7	1050.755	1123.109	15.218	347.091	171.708	39236.586	-1.556	5.196	39236.586	0	27.47	0	0	0	0
kde_0013_4716_30m	1	8	1060.021	1132.636	10.444	362.688	216.915	33577.168	-1.598	6.707	33577.168	0	27.47	0	0	0	1
kde_0013_4716_30m	1	2	1060.753	1142.653	11.727	379.362	186.272	18869.801	-1.868	6.564	18869.801	0	27.47	1	0	0	0
kde_0013_4716_30m	1	2	1058.035	1153.148	16.574	396.977	186.272	13786.398	-1.863	5.158	13786.398	0	27.47	1	0	0	0
kde_0013_4716_30m	1	2	1057.179	1164.108	13.018	415.413	183.925	17218.113	-1.852	4.57	17218.113	0	27.47	1	0	0	0
kde_0013_4716_30m	1	9	1060.444	1175.52	13.274	434.567	180.867	22054.746	-1.601	5.103	22054.746	0	27.47	0	0	0	0
kde_0013_4716_30m	1	9	1068.239	1187.37	13.724	454.346	184.192	21528.758	-1.644	5.932	21528.758	0	27.47	0	0	0	0
kde_0013_4716_30m	1	2	1069.229	1199.647	13.834	474.674	179.445	19109.578	-1.909	6.137	19109.578	0	27.47	1	0	0	0
kde_0013_4716_30m	1	2	1070.183	1212.336	15.199	495.482	179.77	17638.693	-1.917	5.925	17638.693	0	27.47	1	0	0	0
kde_0013_4716_30m	1	2	1070.971	1225.426	14.606	516.713	177.913	18135.623	-1.921	5.639	18135.623	0	27.47	1	0	0	0
kde_0013_4716_30m	1	2	1069.98	1238.902	11.703	538.316	176.217	21266.525	-1.909	5.347	21266.525	0	27.47	1	0	0	0
kde_0013_4716_30m	1	9	1071.507	1252.754	8.536	560.249	159.654	25784.607	-1.656	5.313	25784.607	0	27.47	0	0	0	0
kde_0013_4716_30m	1	9	1073.721	1266.968	5.884	581.914	138.238	28852.629	-1.661	5.453	28852.629	0	27.47	0	0	0	0
kde_0013_4716_30m	1	9	1075.279	1281.533	7.261	602.261	139.218	28887.586	-1.667	5.666	28887.586	0	27.47	0	0	0	0
kde_0013_4716_30m	1	9	1079.551	1296.437	9.083	622.989	150.575	27737.977	-1.691	5.949	27737.977	0	27.47	0	0	0	0
kde_0013_4716_30m	1	9	1083.049	1311.667	8.16	644.061	136.885	26844.072	-1.715	6.141	26844.072	0	27.47	0	0	0	0
kde_0013_4716_30m	1	9	1085.974	1327.214	6.474	665.444	125.128	27097.939	-1.733	6.201	27097.939	0	27.47	0	0	0	0
kde_0013_4716_30m	1	2	1086.266	1343.065	4.066	687.11	107.946	28948.004	-1.984	6.118	28948.004	0	27.47	1	0	0	0
kde_0013_4716_30m	1	4	1084.298	1359.211	4.23	709.032	114.139	31618.494	-1.892	5.966	31618.494	0	27.47	0	0	1	0
kde_0013_4716_30m	1	5	1082.144	1375.641	2.77	731.188	82.597	33439.359	-1.84	5.905	33439.359	0	27.47	0	0	0	0
kde_0013_4716_30m	1	6	1081.496	1392.344	1.319	753.556	60.025	33633.871	-1.803	5.842	33633.871	0	27.47	0	1	0	0
kde_0013_4716_30m	1	8	1082.336	1409.312	4.033	776.119	98.628	33490.602	-1.731	5.817	33490.602	0	27.47	0	0	0	1
kde_0013_4716_30m	1	8	1085.22	1426.535	4.088	798.859	93.646	33722.367	-1.746	5.915	33722.367	0	27.47	0	0	0	1
kde_0013_4716_30m	1	7	1086.06	1444.002	2.114	821.763	76.466	33736.043	-1.79	5.961	33736.043	0	27.47	0	0	0	0
kde_0013_4716_30m	1	7	1086.796	1461.707	2.16	844.817	75.307	33606.242	-1.794	5.879	33606.242	0	27.47	0	0	0	0
kde_0013_4716_30m	1	8	1087.641	1479.64	4.934	868.008	110.22	33735.66	-1.757	5.869	33735.66	0	27.47	0	0	0	1
kde_0013_4716_30m	1	8	1091.23	1497.793	5.297	891.327	109.178	34026.93	-1.775	6.019	34026.93	0	27.47	0	0	0	1
kde_0013_4716_30m	1	7	1092.172	1516.159	2.262	913.695	84.505	33861.316	-1.822	6.046	33861.316	0	27.47	0	0	0	0
kde_0013_4716_30m	1	7	1092.518	1534.728	1.559	934.484	66.006	33280.754	-1.827	5.881	33280.754	0	27.47	0	0	0	0
kde_0013_4716_30m	1	8	1093.042	1553.495	2.978	955.501	86.104	32656.477	-1.794	5.778	32656.477	0	27.47	0	0	0	1
kde_0013_4716_30m	1	8	1094.909	1572.453	3.195	976.734	88.926	32089.492	-1.805	5.745	32089.492	0	27.47	0	0	0	1
kde_0013_4716_30m	1	8	1095.624	1591.593	2.218	998.167	74.882	31402.57	-1.813	5.631	31402.57	0	27.47	0	0	0	1
kde_0013_4716_30m	1	9	1096.504	1610.911	2.478	1019.788	82.171	31092.219	-1.783	5.388	31092.219	0	27.47	0	0	0	0
kde_0013_4716_30m	1	8	1097.542	1630.399	6.692	1041.585	124.713	31346.91	-1.816	5.299	31346.91	0	27.47	0	0	0	1
kde_0013_4716_30m	1	8	1103.573	1650.051	8.957	1063.548	138.008	32069.436	-1.842	5.57	32069.436	0	27.47	0	0	0	1
kde_0013_4716_30m	1	8	1106.184	1669.862	5.91	1085.667	125.611	31429.146	-1.864	5.766	31429.146	0	27.47	0	0	0	1
kde_0013_4716_30m	1	8	1108.332	1689.826	4.477	1107.932	105.208	30400.9	-1.882	5.599	30400.9	0	27.47	0	0	0	1
kde_0013_4716_30m	1	8	1109.947	1709.938	7.622	1130.334	142.104	30468.83	-1.885	5.484	30468.83	0	27.47	0	0	0	1
kde_0013_4716_30m	1	8	1115.906	1730.193	9.963	1152.866	152.456	30990.521	-1.911	5.659	30990.521	0	27.47	0	0	0	1
kde_0013_4716_30m	1	8	1119.081	1750.585	9.014	1175.52	147.812	30410.912	-1.932	5.759	30410.912	0	27.47	0	0	0	1
kde_0013_4716_30m	1	8	1123.133	1771.11	12.103	1198.289	171.319	29754.684	-1.951	5.748	29754.684	0	27.47	0	0	0	1
kde_0013_4716_30m	1	8	1130.066	1791.764	16.283	1221.167	193.804	29147.549	-1.983	6.031	29147.549	0	27.47	0	0	0	1
kde_0013_4716_30m	1	8	1138	1812.541	18.651	1244.147	223.466	26452.385	-2.032	6.678	26452.385	0	27.47	0	0	0	1
kde_0013_4716_30m	1	9	1148.891	1833.438	14.976	1266.968	180.004	22671.207	-2.075	6.818	22671.207	0	27.47	0	0	0	0
kde_0013_4716_30m	1	2	1149.652	1854.451	11.007	1289.638	182.412	22825.586	-2.337	6.135	22825.586	0	27.47	1	0	0	0
kde_0013_4716_30m	1	9	1150.676	1875.576	8.417	1312.412	180.842	28032.42	-2.077	5.601	28032.42	0	27.47	0	0	0	0
kde_0013_4716_30m	1	7	1153.502	1896.808	5.873	1335.285	177.627	35971.992	-2.14	5.558	35971.992	0	27.47	0	0	0	0
kde_0013_4716_30m	1	6	1154.484	1918.145	11.626	1358.253	191.174	43620.461	-2.145	5.71	43620.461	0	27.47	0	1	0	0
kde_0013_4716_30m	1	6	1152.518	1939.583	16.558	1381.31	198.751	47331.461	-2.112	5.933	47331.461	0	27.47	0	1	0	0
kde_0013_4716_30m	1	6	1150.318	1961.119	16.619	1404.452	200.38	47202.172	-2.101	6.189	47202.172	0	27.47	0	1	0	0
kde_0013_4716_30m	1	6	1150.024	1982.75	13.841	1427.675	198.949	45040.012	-2.112	6.319	45040.012	0	27.47	0	1	0	0
kde_0013_4716_30m	1	6	1148.583	2004.471	11.472	1450.976	165.191	43176.301	-2.115	6.376	43176.301	0	27.47	0	1	0	0
kde_0013_4716_30m	1	6	1148.201	2026.282	9.923	1474.349	167.208	41676.156	-2.121	6.535	41676.156	0	27.47	0	1	0	0
kde_0013_4716_30m	1	5	1147.147	2048.178	9.755	1497.793	172.367	39663.84	-2.158	6.6	39663.84	0	27.47	0	0	0	0
kde_0013_4716_30m	1	5	1143.176	2070.157	13.95	1521.304	186.324	37319.211	-2.138	6.182	37319.211	0	27.47	0	0	0	0
kde_0013_4716_30m	1	4	1133.728	2092.216	12.541	1544.878	174.395	35951.66	-2.13	5.552	35951.66	0	27.47	0	0	1	0
kde_0013_4716_30m	1	4	1129.796	2114.353	6.502	1568.513	147.554	33825.418	-2.126	5.395	33825.418	0	27.47	0	0	1	0
kde_0013_4716_30m	1	3	1127.03	2136.566	5.615	1592.207	145.096	28405.578	-2.168	5.36	28405.578	0	27.47	0	0	0	0
kde_0013_4716_30m	1	2	1125.704	2158.852	10.504	1615.956	189.499	19849.76	-2.218	5.159	19849.76	0	27.47	1	0	0	0
kde_0013_4716_30m	1	2	1129.199	2181.208	11.561	1639.758	189.499	21314.203	-2.23	5.122	21314.203	0	27.47	1	0	0	0
kde_0013_4716_30m	1	2	1082.56	1738.266	2.396	1728.687	81.074	30304.947	-1.962	6.183	30304.947	0	27.47	1	0	0	0
kde_0013_4716_30m	1	2	1082.567	1718.865	2.883	1703.452	81.074	29846.457	-1.963	6.099	29846.457	0	27.47	1	0	0	0
kde_0013_4716_30m	1	2	1082.25	1699.625	2.48	1678.226	75.382	30351.49	-1.96	6.052	30351.49	0	27.47	1	0	0	0
kde_0013_4716_30m	1	3	1081.7	1680.552	2.59	1653.008	93.428	30640.748	-1.92	6.019	30640.748	0	27.47	0	0	0	0
kde_0013_4716_30m	1	4	1081.158	1661.652	4.193	1627.8	111.468	31331.666	-1.876	5.902	31331.666	0	27.47	0	0	1	0
kde_0013_4716_30m	1	4	1078.907	1642.932	5.976	1602.602	130.097	33168.934	-1.854	5.773	33168.934	0	27.47	0	0	1	0
kde_0013_4716_30m	1	5	1076.132	1624.396	5.965	1577.414	133.614	34753.867	-1.797	5.805	34753.867	0	27.47	0	0	0	0
kde_0013_4716_30m	1	5	1074.62	1606.052	7.05	1552.237	139.12	35150.242	-1.786	5.933	35150.242	0	27.47	0	0	0	0
kde_0013_4716_30m	1	4	1071.163	1587.907	11.114	1527.072	162.875	35193.754	-1.796	5.83	35193.754	0	27.47	0	0	1	0
kde_0013_4716_30m	1	4	1062.205	1569.966	9.007	1501.918	169.215	32225.064	-1.761	5.567	32225.064	0	27.47	0	0	1	0
kde_0013_4716_30m	1	2	1057.713	1552.237	6.058	1476.777	187.174	15813.801	-1.872	5.537	15813.801	0	27.47	1	0	0	0
kde_0013_4716_30m	1	2	1058.579	1534.728	15.039	1451.649	189.878	12500.72	-1.873	5.581	12500.72	0	27.47	1	0	0	0
kde_0013_4716_30m	1	2	1063.622	1517.447	17.874	1426.535	189.878	13862.766	-1.89	5.741	13862.766	0	27.47	1	0	0	0
kde_0013_4716_30m	1	2	1069.002	1500.4	14.817	1401.435	189.878	18233.965	-1.909	6.012	18233.965	0	27.47	1	0	0	0
kde_0013_4716_30m	1	2	1069.919	1483.596	12.66	1376.351	193.202	20490.725	-1.91	6.034	20490.725	0	27.47	1	0	0	0
kde_0013_4716_30m	1.001	3	1068.291	1467.044	16.942	1351.283	218.91	21812.154	-1.853	5.663	21812.154	0.001	27.47	0	0	0	0
kde_0013_4716_30m	1.001	3	1059.949	1450.751	17.48	1326.232	206.361	23592.639	-1.801	4.97	23592.639	0.001	27.47	0	0	0	0
kde_0013_4716_30m	1.002	2	1048.911	1434.728	8.076	1301.2	175.247	22239.482	-1.798	4.362	22239.482	0.002	27.47	1	0	0	0
kde_0013_4716_30m	1.003	9	1053.601	1418.982	15.621	1276.186	192.982	18476.742	-1.572	4.408	18476.742	0.003	27.47	0	0	0	0
kde_0013_4716_30m	1.005	9	1060.816	1403.524	13.228	1251.194	180.623	24052.23	-1.596	4.683	24052.23	0.005	27.47	0	0	0	0
kde_0013_4716_30m	1.008	8	1064.33	1388.363	14.786	1226.222	188.034	27080.768	-1.637	5.207	27080.768	0.008	27.47	0	0	0	1
kde_0013_4716_30m	1.01	8	1074.902	1373.509	11.442	1201.274	161.451	29450.92	-1.692	6.274	29450.92	0.01	27.47	0	0	0	1
kde_0013_4716_30m	1.013	2	1075.487	1358.972	2.684	1176.35	87.663	30011.477	-1.924	6.605	30011.477	0.013	27.47	1	0	0	0
kde_0013_4716_30m	1.015	4	1074.023	1344.761	5.844	1151.453	116.342	30610.453	-1.837	6.291	30610.453	0.015	27.47	0	0	1	0
kde_0013_4716_30m	1.015	4	1070.134	1330.889	16.553	1126.583	203.975	33231.141	-1.788	5.819	33231.141	0.015	27.47	0	0	1	0
kde_0013_4716_30m	1.015	4	1058.225	1317.364	17.48	1101.743	187.849	35150.098	-1.715	5.423	35150.098	0.015	27.47	0	0	1	0
kde_0013_4716_30m	1.014	4	1053.863	1304.199	4.111	1076.934	150.468	32454.344	-1.724	5.676	32454.344	0.014	27.47	0	0	1	0
kde_0013_4716_30m	1.011	9	1053.495	1291.404	10.097	1052.16	183.903	21067.35	-1.572	5.851	21067.35	0.011	27.47	0	0	0	0
kde_0013_4716_30m	1.009	9	1058.658	1278.99	18.576	1027.422	198.682	16094.146	-1.603	5.821	16094.146	0.009	27.47	0	0	0	0
kde_0013_4716_30m	1.006	9	1067.663	1266.968	15.013	1002.723	199.538	20669.889	-1.641	5.936	20669.889	0.006	27.47	0	0	0	0
kde_0013_4716_30m	1.004	2	1068.709	1255.35	9.156	978.066	145.725	23529.467	-1.899	5.792	23529.467	0.004	27.47	1	0	0	0
kde_0013_4716_30m	1.003	2	1067.884	1244.147	7.717	953.455	135.787	25171.354	-1.891	5.451	25171.354	0.003	27.47	1	0	0	0
kde_0013_4716_30m	1.002	9	1066.574	1231.522	7.616	928.892	155.17	25822.508	-1.63	5.336	25822.508	0.002	27.47	0	0	0	0
kde_0013_4716_30m	1.001	9	1070.447	1217.428	10.15	904.382	171.036	25641.49	-1.648	5.569	25641.49	0.001	27.47	0	0	0	0
kde_0013_4716_30m	1	9	1072.615	1203.711	9.114	879.93	156.658	24816.826	-1.664	5.775	24816.826	0	27.47	0	0	0	0
kde_0013_4716_30m	1	9	1074.748	1190.383	10.987	855.54	168.698	23194.691	-1.678	5.882	23194.691	0	27.47	0	0	0	0
kde_0013_4716_30m	1	9	1078.28	1177.457	12.184	831.218	168.568	21855.158	-1.7	6.028	21855.158	0	27.47	0	0	0	0
kde_0013_4716_30m	1	2	1080.765	1164.947	9.789	806.97	159.792	22976.795	-1.965	6.006	22976.795	0	27.47	1	0	0	0
kde_0013_4716_30m	1	3	1078.869	1152.866	7.73	782.802	147.35	26413.893	-1.91	5.872	26413.893	0	27.47	0	0	0	0
kde_0013_4716_30m	1	3	1076.574	1141.228	4.918	758.723	112.817	29581.006	-1.892	5.929	29581.006	0	27.47	0	0	0	0
kde_0013_4716_30m	1	4	1074.758	1130.046	4.836	734.741	111.241	30879.189	-1.842	6.073	30879.189	0	27.47	0	0	1	0
kde_0013_4716_30m	1	3	1072.302	1119.334	4.248	710.867	107.235	30808.324	-1.865	6.089	30808.324	0	27.47	0	0	0	0
kde_0013_4716_30m	1.001	3	1071.42	1109.107	2.508	687.11	79.312	31005.723	-1.863	6.044	31005.723	0.001	27.47	0	0	0	0
kde_0013_4716_30m	1.001	4	1070.199	1099.376	2.591	663.484	77.388	31965.934	-1.817	6.062	31965.934	0.001	27.47	0	0	1	0
kde_0013_4716_30m	1.001	4	1068.653	1090.156	6.693	640.004	113.861	32312.297	-1.8	6.03	32312.297	0.001	27.47	0	0	1	0
kde_0013_4716_30m	1.001	4	1064.196	1081.46	8.439	616.685	129.081	31882.227	-1.774	5.8	31882.227	0.001	27.47	0	0	1	0
kde_0013_4716_30m	1.002	4	1060.829	1073.3	5.502	593.548	123.556	32487.312	-1.759	5.679	32487.312	0.002	27.47	0	0	1	0
kde_0013_4716_30m	1.002	4	1060.027	1065.689	7.033	570.614	129.871	33856.477	-1.747	5.716	33856.477	0.002	27.47	0	0	1	0
kde_0013_4716_30m	1.002	5	1055.383	1058.639	8.58	547.908	174.492	36026.23	-1.676	5.701	36026.23	0.002	27.47	0	0	0	0
kde_0013_4716_30m	1.002	5	1054.964	1052.16	9.87	525.461	164.349	40064.336	-1.657	5.908	40064.336	0.002	27.47	0	0	0	0
kde_0013_4716_30m	1.002	5	1053.715	1046.264	11.587	503.306	161.633	41350.348	-1.643	6.353	41350.348	0.002	27.47	0	0	0	0
kde_0013_4716_30m	1.002	5	1049.248	1040.96	8.661	481.484	153.268	37436	-1.638	6.632	37436	0.002	27.47	0	0	0	0
kde_0013_4716_30m	1.001	4	1045.109	1036.257	4.645	460.044	122.617	30887.615	-1.681	6.303	30887.615	0.001	27.47	0	0	1	0
kde_0013_4716_30m	1.001	9	1042.058	1032.165	10.005	439.039	159.015	25360.365	-1.495	5.985	25360.365	0.001	27.47	0	0	0	0
kde_0013_4716_30m	1.001	9	1054.121	1028.689	13.905	418.537	173.083	25926.717	-1.551	6.403	25926.717	0.001	27.47	0	0	0	0
kde_0013_4716_30m	1.002	2	1056.335	1025.836	5.636	398.614	125.32	27028.045	-1.826	6.628	27028.045	0.002	27.47	1	0	0	0
kde_0013_4716_30m	1.002	3	1055.046	1023.612	6.839	379.362	135.748	26881.537	-1.781	6.338	26881.537	0.002	27.47	0	0	0	0
kde_0013_4716_30m	1.003	3	1052.992	1022.02	7.898	360.888	155.112	25551.334	-1.773	6.057	25551.334	0.003	27.47	0	0	0	0
kde_0013_4716_30m	1.003	3	1052.749	1021.064	10.486	343.318	160.877	23755.768	-1.774	5.609	23755.768	0.003	27.47	0	0	0	0
kde_0013_4716_30m	1.004	3	1048.323	1020.745	11.061	326.798	159.281	24604.164	-1.746	4.817	24604.164	0.004	27.47	0	0	0	0
kde_0013_4716_30m	1.004	3	1044.085	1021.064	4.695	311.495	126.767	28595.68	-1.72	4.198	28595.68	0.004	27.47	0	0	0	0
kde_0013_4716_30m	1.004	7	1043.3	1022.02	3.145	297.596	137.99	33145.539	-1.558	4.063	33145.539	0.004	27.47	0	0	0	0
kde_0013_4716_30m	1.004	7	1044.349	1023.612	9.448	285.307	153.834	36154.156	-1.542	4.493	36154.156	0.004	27.47	0	0	0	0
kde_0013_4716_30m	1.004	7	1049.698	1025.836	8.069	274.844	146.546	37214.012	-1.57	5.118	37214.012	0.004	27.47	0	0	0	0
kde_0013_4716_30m	1.003	7	1049.698	1028.689	10.786	266.422	155.031	36222.324	-1.569	5.686	36222.324	0.003	27.47	0	0	0	0
kde_0013_4716_30m	1.002	8	1061.085	1032.165	11.338	260.24	156.513	34713.41	-1.599	6.581	34713.41	0.002	27.47	0	0	0	1
kde_0013_4716_30m	1.002	8	1061.302	1036.257	2.348	256.459	121.732	31776.115	-1.626	6.907	31776.115	0.002	27.47	0	0	0	1
kde_0013_4716_30m	1.001	2	1061.664	1040.96	3.591	255.186	97.362	29171.203	-1.851	6.63	29171.203	0.001	27.47	1	0	0	0
kde_0013_4716_30m	1.001	9	1061.711	1046.264	4.508	256.459	103.413	28631.582	-1.599	6.573	28631.582	0.001	27.47	0	0	0	0
kde_0013_4716_30m	1	2	1063.576	1052.16	3.985	260.24	101.116	28753.59	-1.862	6.79	28753.59	0	27.47	1	0	0	0
kde_0013_4716_30m	1	3	1063.226	1058.639	5.811	266.422	132.809	27219.105	-1.826	6.882	27219.105	0	27.47	0	0	0	0
kde_0013_4716_30m	1	3	1062.76	1065.689	9.69	274.844	169.493	23927.76	-1.829	6.533	23927.76	0	27.47	0	0	0	0
kde_0013_4716_30m	1	3	1060.888	1073.3	17.232	285.307	195.732	22643.334	-1.81	5.547	22643.334	0	27.47	0	0	0	0
kde_0013_4716_30m	1	4	1048.565	1081.46	14.853	297.596	188.97	25524.307	-1.701	4.436	25524.307	0	27.47	0	0	1	0
kde_0013_4716_30m	1	4	1046.319	1090.156	0.603	311.495	101.483	31416.486	-1.693	4.098	31416.486	0	27.47	0	0	1	0
kde_0013_4716_30m	1	7	1046.881	1099.376	10.51	326.798	169.884	35566.598	-1.556	4.41	35566.598	0	27.47	0	0	0	0
kde_0013_4716_30m	1	8	1054.163	1109.107	20.194	343.318	218.116	34709.559	-1.546	5.748	34709.559	0	27.47	0	0	0	1
kde_0013_4716_30m	1	8	1069.117	1119.334	12.79	360.888	198.486	29553.211	-1.658	7.191	29553.211	0	27.47	0	0	0	1
kde_0013_4716_30m	1	2	1069.273	1130.046	9.854	379.362	160.365	23043.348	-1.903	6.91	23043.348	0	27.47	1	0	0	0
kde_0013_4716_30m	1	2	1065.593	1141.228	10.89	398.614	160.365	22004.848	-1.885	5.88	22004.848	0	27.47	1	0	0	0
kde_0013_4716_30m	1	9	1063.639	1152.866	8.838	418.537	159.348	25363.002	-1.614	5.515	25363.002	0	27.47	0	0	0	0
kde_0013_4716_30m	1	8	1069.121	1164.947	8.882	439.039	157.833	29326.758	-1.666	5.936	29326.758	0	27.47	0	0	0	1
kde_0013_4716_30m	1	9	1072.125	1177.457	5.042	460.044	112.031	30161.748	-1.65	6.41	30161.748	0	27.47	0	0	0	0
kde_0013_4716_30m	1	9	1074.097	1190.383	4.252	481.484	108.854	29367.4	-1.664	6.53	29367.4	0	27.47	0	0	0	0
kde_0013_4716_30m	1	2	1074.755	1203.711	4.76	503.306	119.125	28078.707	-1.923	6.423	28078.707	0	27.47	1	0	0	0
kde_0013_4716_30m	1	2	1074.721	1217.428	6.411	525.461	126.088	26386.213	-1.926	6.077	26386.213	0	27.47	1	0	0	0
kde_0013_4716_30m	1	2	1075.139	1231.522	6.686	546.122	130.91	26360.131	-1.928	5.736	26360.131	0	27.47	1	0	0	0
kde_0013_4716_30m	1	9	1076.098	1245.978	6.001	566.605	127.089	27574.639	-1.679	5.616	27574.639	0	27.47	0	0	0	0
kde_0013_4716_30m	1	9	1078.207	1260.785	8.155	587.483	145.776	28131.264	-1.684	5.769	28131.264	0	27.47	0	0	0	0
kde_0013_4716_30m	1	9	1082.709	1275.931	8.938	608.714	149.374	28576.512	-1.706	6.071	28576.512	0	27.47	0	0	0	0
kde_0013_4716_30m	1	9	1085.605	1291.404	5.3	630.264	128.555	30361.438	-1.721	6.259	30361.438	0	27.47	0	0	0	0
kde_0013_4716_30m	1	8	1087.178	1307.191	1.707	652.099	94.978	32629.613	-1.764	6.379	32629.613	0	27.47	0	0	0	1
kde_0013_4716_30m	1	5	1087.206	1323.283	4.496	674.194	125.15	34423.98	-1.861	6.359	34423.98	0	27.47	0	0	0	0
kde_0013_4716_30m	1	5	1083.617	1339.667	6.889	696.523	127.108	35487.246	-1.834	6.132	35487.246	0	27.47	0	0	0	0
kde_0013_4716_30m	1	5	1081.198	1356.333	3.261	719.064	99.211	34871.285	-1.829	5.971	34871.285	0	27.47	0	0	0	0
kde_0013_4716_30m	1	7	1081.148	1373.272	1.525	741.798	74.781	33364.234	-1.765	5.844	33364.234	0	27.47	0	0	0	0
kde_0013_4716_30m	1	8	1082.015	1390.472	3.493	764.708	94.871	33120.234	-1.731	5.741	33120.234	0	27.47	0	0	0	1
kde_0013_4716_30m	1	7	1084.103	1407.925	3.694	787.778	93.646	33801.715	-1.776	5.781	33801.715	0	27.47	0	0	0	0
kde_0013_4716_30m	1	7	1085.031	1425.621	2.562	810.995	83.285	34063.152	-1.782	5.816	34063.152	0	27.47	0	0	0	0
kde_0013_4716_30m	1	7	1085.649	1443.551	2.555	834.346	84.632	33688.957	-1.787	5.733	33688.957	0	27.47	0	0	0	0
kde_0013_4716_30m	1	8	1086.701	1461.707	4.417	857.441	112.048	33652.832	-1.753	5.649	33652.832	0	27.47	0	0	0	1
kde_0013_4716_30m	1	8	1089.245	1480.08	5.195	878.078	109.178	34003.148	-1.764	5.747	34003.148	0	27.47	0	0	0	1
kde_0013_4716_30m	1	8	1091.047	1498.663	2.98	898.966	94.724	33402.266	-1.78	5.847	33402.266	0	27.47	0	0	0	1
kde_0013_4716_30m	1	8	1091.519	1517.447	2.274	920.087	86.866	31982.229	-1.789	5.742	31982.229	0	27.47	0	0	0	1
kde_0013_4716_30m	1	8	1093.003	1536.425	3.594	941.426	97.354	31173.801	-1.798	5.657	31173.801	0	27.47	0	0	0	1
kde_0013_4716_30m	1	9	1094.908	1555.59	4.665	962.969	120.633	30281.898	-1.773	5.727	30281.898	0	27.47	0	0	0	0
kde_0013_4716_30m	1	9	1096.615	1574.935	5.296	984.702	122.07	28537.984	-1.788	5.714	28537.984	0	27.47	0	0	0	0
kde_0013_4716_30m	1	9	1097.466	1594.455	6.141	1006.612	127.226	26782.93	-1.797	5.396	26782.93	0	27.47	0	0	0	0
kde_0013_4716_30m	1	9	1098.701	1614.141	6.385	1028.689	124.713	27495.678	-1.801	5.028	27495.678	0	27.47	0	0	0	0
kde_0013_4716_30m	1	8	1101.191	1633.989	8.424	1050.921	156.282	29509.904	-1.839	5.089	29509.904	0	27.47	0	0	0	1
kde_0013_4716_30m	1	8	1106.184	1653.993	7.583	1073.3	144.833	29670.369	-1.867	5.391	29670.369	0	27.47	0	0	0	1
kde_0013_4716_30m	1	9	1108.332	1674.146	5.452	1095.816	128.099	28270.264	-1.852	5.344	28270.264	0	27.47	0	0	0	0
kde_0013_4716_30m	1	9	1109.947	1694.444	7.565	1118.461	144.091	27509.574	-1.859	5.127	27509.574	0	27.47	0	0	0	0
kde_0013_4716_30m	1	8	1113.364	1714.882	10.934	1141.228	175.867	27169.828	-1.909	5.191	27169.828	0	27.47	0	0	0	1
kde_0013_4716_30m	1	9	1119.081	1735.454	11.501	1164.108	186.298	25799.547	-1.908	5.269	25799.547	0	27.47	0	0	0	0
kde_0013_4716_30m	1	9	1123.133	1756.156	13.373	1187.096	187.645	25318.338	-1.928	5.18	25318.338	0	27.47	0	0	0	0
kde_0013_4716_30m	1	8	1130.066	1776.983	15.63	1209.917	189.805	27644.398	-1.99	5.203	27644.398	0	27.47	0	0	0	1
kde_0013_4716_30m	1	8	1138	1797.932	20.392	1232.579	230.306	28434.299	-2.022	5.736	28434.299	0	27.47	0	0	0	1
kde_0013_4716_30m	1	8	1148.891	1818.997	14.953	1255.35	203.875	28026.531	-2.092	6.437	28026.531	0	27.47	0	0	0	1
kde_0013_4716_30m	1	2	1149.652	1840.174	6.468	1278.226	129.065	26943.607	-2.33	6.244	26943.607	0	27.47	1	0	0	0
kde_0013_4716_30m	1	2	1150.676	1861.461	4.201	1301.2	122.094	29044.516	-2.332	5.764	29044.516	0	27.47	1	0	0	0
kde_0013_4716_30m	1	5	1152.072	1882.853	3.603	1324.267	137.365	34479.438	-2.214	5.577	34479.438	0	27.47	0	0	0	0
kde_0013_4716_30m	1	5	1147.093	1904.346	8.941	1347.422	146.616	38685.898	-2.163	5.455	38685.898	0	27.47	0	0	0	0
kde_0013_4716_30m	1	5	1145.136	1925.938	8.861	1370.661	156.368	40023.57	-2.148	5.559	40023.57	0	27.47	0	0	0	0
kde_0013_4716_30m	1	6	1143.845	1947.625	7.74	1393.98	143.404	39600.293	-2.108	5.759	39600.293	0	27.47	0	1	0	0
kde_0013_4716_30m	1	6	1143.561	1969.403	7.097	1417.375	129.966	39226.02	-2.109	5.884	39226.02	0	27.47	0	1	0	0
kde_0013_4716_30m	1	6	1142.953	1991.271	6.558	1440.842	128.593	38733.164	-2.108	5.957	38733.164	0	27.47	0	1	0	0
kde_0013_4716_30m	1	6	1142.812	2013.224	6.472	1464.378	129.161	38458.219	-2.109	6.052	38458.219	0	27.47	0	1	0	0
kde_0013_4716_30m	1	5	1141.298	2035.26	7.983	1487.979	150.109	38411.621	-2.134	6.169	38411.621	0	27.47	0	0	0	0
kde_0013_4716_30m	1	5	1138.346	2057.377	11.668	1511.642	180.697	36594.859	-2.118	5.984	36594.859	0	27.47	0	0	0	0
kde_0013_4716_30m	1	4	1132.826	2079.572	9.703	1535.365	174.395	33618.848	-2.138	5.533	33618.848	0	27.47	0	0	1	0
kde_0013_4716_30m	1	2	1131.298	2101.843	4.111	1559.144	167.701	28375.807	-2.23	5.546	28375.807	0	27.47	1	0	0	0
kde_0013_4716_30m	1	2	1131.776	2124.186	11.848	1582.978	185.523	20523.412	-2.247	5.733	20523.412	0	27.47	1	0	0	0
kde_0013_4716_30m	1	2	1133.828	2146.6	14.84	1606.863	185.523	18223.773	-2.261	5.572	18223.773	0	27.47	1	0	0	0
kde_0013_4716_30m	1	2	1135.863	2169.083	10.26	1630.798	185.523	23024.426	-2.263	5.516	23024.426	0	27.47	1	0	0	0
kde_0013_4716_30m	1	3	1083.988	1721.893	1.295	1725.104	55.626	31552.377	-1.931	6.147	31552.377	0	27.47	0	0	0	0
kde_0013_4716_30m	1	3	1083.671	1702.305	1.476	1699.816	61.35	31348.924	-1.93	6.096	31348.924	0	27.47	0	0	0	0
kde_0013_4716_30m	1	3	1083.286	1682.875	1.669	1674.535	65.331	31530.359	-1.927	6.067	31530.359	0	27.47	0	0	0	0
kde_0013_4716_30m	1	3	1082.478	1663.611	2.011	1649.261	67.862	31790.73	-1.921	6.064	31790.73	0	27.47	0	0	0	0
kde_0013_4716_30m	1	4	1081.464	1644.516	5.615	1623.995	111.468	32629.6	-1.87	5.942	32629.6	0	27.47	0	0	1	0
kde_0013_4716_30m	1	4	1076.723	1625.599	8.177	1598.737	130.097	33929.844	-1.836	5.718	33929.844	0	27.47	0	0	1	0
kde_0013_4716_30m	1	5	1073.61	1606.863	7.062	1573.488	133.614	35176.652	-1.78	5.655	35176.652	0	27.47	0	0	0	0
kde_0013_4716_30m	1	5	1070.602	1588.317	7.955	1548.247	139.12	35945.668	-1.76	5.782	35945.668	0	27.47	0	0	0	0
kde_0013_4716_30m	1	4	1067.101	1569.966	7.455	1523.015	162.875	32797.992	-1.789	5.945	32797.992	0	27.47	0	0	1	0
kde_0013_4716_30m	1	2	1063.263	1551.818	9.172	1497.793	201.728	21101.506	-1.878	6.082	21101.506	0	27.47	1	0	0	0
kde_0013_4716_30m	1	2	1068.311	1533.88	19.012	1472.582	205.289	14981.099	-1.91	6.236	14981.099	0	27.47	1	0	0	0
kde_0013_4716_30m	1	2	1074.146	1516.159	19.329	1447.381	205.289	14630.471	-1.942	6.252	14630.471	0	27.47	1	0	0	0
kde_0013_4716_30m	1	2	1074.428	1498.663	13.518	1422.191	200.777	19210.889	-1.938	6.114	19210.889	0	27.47	1	0	0	0
kde_0013_4716_30m	1	2	1072.18	1481.4	6.54	1397.014	164.233	26462.521	-1.912	6.004	26462.521	0	27.47	1	0	0	0
kde_0013_4716_30m	1.001	4	1070.786	1464.378	7.833	1371.849	174.136	33314.195	-1.806	5.942	33314.195	0.001	27.47	0	0	1	0
kde_0013_4716_30m	1.002	4	1065.76	1447.606	17.176	1346.697	192.764	37260.402	-1.749	5.915	37260.402	0.002	27.47	0	0	1	0
kde_0013_4716_30m	1.003	4	1054.79	1431.092	11.544	1321.559	202.564	33259.262	-1.713	5.841	33259.262	0.003	27.47	0	0	1	0
kde_0013_4716_30m	1.006	9	1054.199	1414.846	11.143	1296.437	198.215	22174.996	-1.57	5.642	22174.996	0.006	27.47	0	0	0	0
kde_0013_4716_30m	1.01	9	1062.719	1398.877	17.712	1271.33	208.19	19239.482	-1.615	5.493	19239.482	0.01	27.47	0	0	0	0
kde_0013_4716_30m	1.016	9	1065.872	1383.194	12.249	1246.239	190.639	22174.494	-1.631	5.294	22174.494	0.016	27.47	0	0	0	0
kde_0013_4716_30m	1.023	9	1067.655	1367.808	11.54	1221.167	173.448	26490.523	-1.627	5.335	26490.523	0.022	27.47	0	0	0	0
kde_0013_4716_30m	1.03	8	1074.426	1352.728	9.286	1196.113	158.005	30707.719	-1.689	6.002	30707.719	0.03	27.47	0	0	0	1
kde_0013_4716_30m	1.037	2	1075.995	1337.965	0.26	1171.08	65.111	32302.688	-1.923	6.498	32302.688	0.037	27.47	1	0	0	0
kde_0013_4716_30m	1.043	4	1074.755	1323.529	7.169	1146.068	130.268	32300.59	-1.832	6.499	32300.59	0.042	27.47	0	0	1	0
kde_0013_4716_30m	1.046	4	1069.686	1309.431	20.015	1121.078	204.533	32384.191	-1.782	6.044	32384.191	0.045	27.47	0	0	1	0
kde_0013_4716_30m	1.046	4	1055.222	1295.683	15.846	1096.113	185.9	31174.283	-1.715	5.506	31174.283	0.045	27.47	0	0	1	0
kde_0013_4716_30m	1.042	9	1054.313	1282.295	7.088	1071.175	165.196	26406.07	-1.563	5.78	26406.07	0.042	27.47	0	0	0	0
kde_0013_4716_30m	1.036	9	1061.59	1269.279	17.081	1046.264	192.949	20935.521	-1.604	6.244	20935.521	0.036	27.47	0	0	0	0
kde_0013_4716_30m	1.029	9	1068.556	1256.647	16.609	1021.383	211.724	20439.002	-1.644	6.299	20439.002	0.028	27.47	0	0	0	0
kde_0013_4716_30m	1.021	9	1071.199	1244.409	10.356	996.534	184.177	23780.75	-1.658	6.231	23780.75	0.021	27.47	0	0	0	0
kde_0013_4716_30m	1.015	2	1071.563	1232.579	6.595	971.72	121.546	26148.498	-1.91	6.064	26148.498	0.015	27.47	1	0	0	0
kde_0013_4716_30m	1.009	3	1070.076	1221.167	6.749	946.944	129.401	26347.158	-1.865	5.759	26347.158	0.009	27.47	0	0	0	0
kde_0013_4716_30m	1.006	9	1068.63	1210.186	8.19	922.208	152.767	25338.836	-1.642	5.61	25338.836	0.006	27.47	0	0	0	0
kde_0013_4716_30m	1.003	9	1074.191	1196.113	11.057	897.516	168.471	24857.969	-1.669	5.778	24857.969	0.003	27.47	0	0	0	0
kde_0013_4716_30m	1.002	9	1076.598	1182.149	9.513	872.871	155.593	24763.602	-1.685	5.923	24763.602	0.002	27.47	0	0	0	0
kde_0013_4716_30m	1.001	9	1079.514	1168.575	9.644	848.278	154.382	25271.789	-1.699	6.066	25271.789	0.001	27.47	0	0	0	0
kde_0013_4716_30m	1	9	1083.043	1155.405	6.759	823.742	144.16	27512.061	-1.715	6.327	27512.061	0	27.47	0	0	0	0
kde_0013_4716_30m	1	3	1084.373	1142.653	3.836	799.267	117.612	30923.84	-1.931	6.432	30923.84	0	27.47	0	0	0	0
kde_0013_4716_30m	1	4	1079.459	1130.334	7.508	774.859	145.718	33090.699	-1.855	6.292	33090.699	0	27.47	0	0	1	0
kde_0013_4716_30m	1	4	1076.607	1118.461	5.871	750.525	124.029	34299.324	-1.838	6.178	34299.324	0	27.47	0	0	1	0
kde_0013_4716_30m	1	5	1074.528	1107.05	5.24	726.273	112.653	34609.574	-1.79	6.211	34609.574	0	27.47	0	0	0	0
kde_0013_4716_30m	1.001	5	1072.332	1096.113	3.483	702.11	93.341	34005.699	-1.784	6.267	34005.699	0.001	27.47	0	0	0	0
kde_0013_4716_30m	1.001	4	1071.424	1085.667	2.197	678.047	71.356	33141.395	-1.82	6.261	33141.395	0.001	27.47	0	0	1	0
kde_0013_4716_30m	1.002	4	1070.071	1075.724	3.23	654.094	86.038	32821.891	-1.812	6.205	32821.891	0.002	27.47	0	0	1	0
kde_0013_4716_30m	1.003	4	1068.626	1066.3	8.05	630.264	149.927	33782.344	-1.792	6.049	33782.344	0.003	27.47	0	0	1	0
kde_0013_4716_30m	1.004	5	1064.125	1057.408	10.115	606.571	163.804	35757.191	-1.722	5.835	35757.191	0.004	27.47	0	0	0	0
kde_0013_4716_30m	1.005	5	1061.823	1049.061	9.545	583.032	161.107	37766.477	-1.703	5.805	37766.477	0.005	27.47	0	0	0	0
kde_0013_4716_30m	1.005	5	1056.999	1041.272	11.561	559.667	174.576	39253.105	-1.668	5.814	39253.105	0.005	27.47	0	0	0	0
kde_0013_4716_30m	1.006	5	1053.851	1034.056	14.886	536.498	199.426	41036.512	-1.639	5.515	41036.512	0.006	27.47	0	0	0	0
kde_0013_4716_30m	1.006	5	1045.567	1027.422	15.671	513.552	173.188	43139.762	-1.585	5.052	43139.762	0.006	27.47	0	0	0	0
kde_0013_4716_30m	1.006	6	1042.508	1021.383	12.406	490.861	170.613	42457.594	-1.541	5.176	42457.594	0.006	27.47	0	1	0	0
kde_0013_4716_30m	1.005	6	1043.746	1015.949	6.206	468.46	162.709	37274.203	-1.577	5.892	37274.203	0.005	27.47	0	1	0	0
kde_0013_4716_30m	1.005	9	1045.839	1011.13	5.729	446.394	177.513	28002.441	-1.514	6.303	28002.441	0.005	27.47	0	0	0	0
kde_0013_4716_30m	1.005	9	1048.979	1006.935	14.226	424.715	185.26	20857.098	-1.541	6.146	20857.098	0.005	27.47	0	0	0	0
kde_0013_4716_30m	1.006	9	1054.121	1003.372	11.155	403.485	187.514	25081.561	-1.559	6.047	25081.561	0.006	27.47	0	0	0	0
kde_0013_4716_30m	1.006	2	1056.335	1000.447	3.484	382.779	99.377	29072.189	-1.822	6.18	29072.189	0.006	27.47	1	0	0	0
kde_0013_4716_30m	1.007	3	1055.046	998.167	4.849	362.688	110.706	29432.707	-1.776	6.084	29432.707	0.007	27.47	0	0	0	0
kde_0013_4716_30m	1.008	3	1052.992	996.534	3.859	343.318	105.687	29902.682	-1.765	5.948	29902.682	0.008	27.47	0	0	0	0
kde_0013_4716_30m	1.009	3	1052.749	995.553	5.146	324.799	119.322	29097.342	-1.764	5.902	29097.342	0.009	27.47	0	0	0	0
kde_0013_4716_30m	1.011	3	1048.323	995.226	10.008	307.285	151.023	25280.311	-1.745	5.36	25280.311	0.011	27.47	0	0	0	0
kde_0013_4716_30m	1.012	3	1044.085	995.553	10.443	290.957	156.353	18096.43	-1.747	4.436	18096.43	0.012	27.47	0	0	0	0
kde_0013_4716_30m	1.012	3	1043.3	996.534	3.868	276.026	149.928	28400.467	-1.717	3.982	28400.467	0.012	27.47	0	0	0	0
kde_0013_4716_30m	1.012	8	1044.349	998.167	6.152	262.73	115.722	32817.422	-1.524	4.269	32817.422	0.012	27.47	0	0	0	1
kde_0013_4716_30m	1.01	7	1049.698	1000.447	6.002	251.329	110.127	35014.031	-1.581	4.736	35014.031	0.01	27.47	0	0	0	0
kde_0013_4716_30m	1.009	7	1049.698	1003.372	10.429	242.091	177.978	35757.992	-1.571	5.123	35757.992	0.009	27.47	0	0	0	0
kde_0013_4716_30m	1.007	8	1056.02	1006.935	13.993	235.27	179.271	35125.148	-1.565	5.992	35125.148	0.007	27.47	0	0	0	1
kde_0013_4716_30m	1.005	8	1060.901	1011.13	6.158	231.081	121.732	33387.395	-1.611	6.714	33387.395	0.005	27.47	0	0	0	1
kde_0013_4716_30m	1.003	9	1063.013	1015.949	3.053	229.668	81.789	31140.166	-1.6	6.765	31140.166	0.003	27.47	0	0	0	0
kde_0013_4716_30m	1.002	9	1064.049	1021.383	2.807	231.081	80.447	30495.104	-1.609	6.672	30495.104	0.002	27.47	0	0	0	0
kde_0013_4716_30m	1.001	9	1064.708	1027.422	2.04	235.27	81.237	30769.012	-1.612	6.642	30769.012	0.001	27.47	0	0	0	0
kde_0013_4716_30m	1.001	3	1064.814	1034.056	1.762	242.091	66.114	30937.992	-1.829	6.603	30937.992	0.001	27.47	0	0	0	0
kde_0013_4716_30m	1	3	1064.001	1041.272	2.899	251.329	91.357	30784.998	-1.823	6.53	30784.998	0	27.47	0	0	0	0
kde_0013_4716_30m	1	4	1062.778	1049.061	15.246	262.73	180.584	29737.326	-1.762	5.907	29737.326	0	27.47	0	0	1	0
kde_0013_4716_30m	1	4	1050.324	1057.408	17.408	276.026	186.317	28976.373	-1.694	4.772	28976.373	0	27.47	0	0	1	0
kde_0013_4716_30m	1	4	1046.377	1066.3	3.606	290.957	91.633	30488.582	-1.691	4.314	30488.582	0	27.47	0	0	1	0
kde_0013_4716_30m	1	8	1046.631	1075.724	5.914	307.285	128.358	31878.719	-1.54	4.289	31878.719	0	27.47	0	0	0	1
kde_0013_4716_30m	1	8	1050.689	1085.667	20.434	324.799	218.116	33038.172	-1.532	4.738	33038.172	0	27.47	0	0	0	1
kde_0013_4716_30m	1	8	1064.896	1096.113	18.68	343.318	198.486	35446.312	-1.604	6.218	35446.312	0	27.47	0	0	0	1
kde_0013_4716_30m	1	7	1067.943	1107.05	3.074	362.688	125.636	33685.07	-1.69	7.036	33685.07	0	27.47	0	0	0	0
kde_0013_4716_30m	1	2	1067.844	1118.461	4.175	382.779	120.682	28566.59	-1.885	6.549	28566.59	0	27.47	1	0	0	0
kde_0013_4716_30m	1	2	1067.32	1130.334	5.954	403.485	126.297	26944.801	-1.885	5.867	26944.801	0	27.47	1	0	0	0
kde_0013_4716_30m	1	9	1069.024	1142.653	6.013	424.715	134.626	29452.678	-1.634	5.682	29452.678	0	27.47	0	0	0	0
kde_0013_4716_30m	1	8	1071.583	1155.405	4.309	446.394	104.274	32070.326	-1.677	5.894	32070.326	0	27.47	0	0	0	1
kde_0013_4716_30m	1	8	1073.069	1168.575	3.13	468.46	83.991	32782.406	-1.685	6.099	32782.406	0	27.47	0	0	0	1
kde_0013_4716_30m	1	8	1074.41	1182.149	3.508	490.197	102.257	31716.197	-1.695	6.262	31716.197	0	27.47	0	0	0	1
kde_0013_4716_30m	1	9	1076.591	1196.113	4.061	510.372	97.465	29743.463	-1.677	6.294	29743.463	0	27.47	0	0	0	0
kde_0013_4716_30m	1	2	1077.384	1210.455	4.287	531.008	103.212	28698.107	-1.936	6.102	28698.107	0	27.47	1	0	0	0
kde_0013_4716_30m	1	9	1077.959	1225.16	4.097	552.052	101.917	29113.178	-1.687	5.824	29113.178	0	27.47	0	0	0	0
kde_0013_4716_30m	1	8	1079.017	1240.216	5.54	573.46	127.041	30994.719	-1.719	5.71	30994.719	0	27.47	0	0	0	1
kde_0013_4716_30m	1	8	1083.571	1255.61	6.693	595.192	126.521	33385.273	-1.733	5.894	33385.273	0	27.47	0	0	0	1
kde_0013_4716_30m	1	7	1085.32	1271.33	4.032	617.213	116.539	35519.766	-1.776	6.068	35519.766	0	27.47	0	0	0	0
kde_0013_4716_30m	1	6	1085.387	1287.363	5.711	639.495	122.851	37724.703	-1.801	6.157	37724.703	0	27.47	0	1	0	0
kde_0013_4716_30m	1	5	1084.985	1303.7	8.028	662.01	129.045	38415.684	-1.829	6.218	38415.684	0	27.47	0	0	0	0
kde_0013_4716_30m	1	5	1079.978	1320.327	6.678	684.737	129.045	36568.48	-1.811	6.04	36568.48	0	27.47	0	0	0	0
kde_0013_4716_30m	1	6	1079.75	1337.234	2.038	707.653	94.135	34258.93	-1.79	5.887	34258.93	0	27.47	0	1	0	0
kde_0013_4716_30m	1	8	1081.065	1354.412	2.354	730.742	80.584	32619.979	-1.73	5.844	32619.979	0	27.47	0	0	0	1
kde_0013_4716_30m	1	8	1082.02	1371.849	2.953	753.988	81.105	32163.201	-1.736	5.764	32163.201	0	27.47	0	0	0	1
kde_0013_4716_30m	1	8	1083.6	1389.535	3.081	777.376	92.267	32230.17	-1.744	5.761	32230.17	0	27.47	0	0	0	1
kde_0013_4716_30m	1	8	1084.343	1407.463	2.682	800.895	91.3	31554.449	-1.751	5.775	31554.449	0	27.47	0	0	0	1
kde_0013_4716_30m	1	9	1085.462	1425.621	3.588	821.763	105.111	30422.143	-1.723	5.728	30422.143	0	27.47	0	0	0	0
kde_0013_4716_30m	1	9	1087.053	1444.002	4.756	842.501	113	29869.523	-1.732	5.686	29869.523	0	27.47	0	0	0	0
kde_0013_4716_30m	1	9	1088.82	1462.598	5.771	863.495	130.131	29618.793	-1.741	5.75	29618.793	0	27.47	0	0	0	0
kde_0013_4716_30m	1	9	1091.298	1481.4	5.657	884.727	125.119	28871.438	-1.757	5.837	28871.438	0	27.47	0	0	0	0
kde_0013_4716_30m	1	9	1092.932	1500.4	5.502	906.181	114.259	28066.402	-1.769	5.766	28066.402	0	27.47	0	0	0	0
kde_0013_4716_30m	1	9	1094.5	1519.591	5.204	927.84	114.949	28241.209	-1.777	5.64	28241.209	0	27.47	0	0	0	0
kde_0013_4716_30m	1	9	1095.852	1538.966	7.048	949.691	147.722	27885.602	-1.783	5.71	27885.602	0	27.47	0	0	0	0
kde_0013_4716_30m	1	9	1099.64	1558.518	9.165	971.72	156.416	25852.357	-1.807	5.852	25852.357	0	27.47	0	0	0	0
kde_0013_4716_30m	1	9	1101.692	1578.24	9.725	993.917	155.428	23488.738	-1.825	5.657	23488.738	0	27.47	0	0	0	0
kde_0013_4716_30m	1	2	1102.986	1598.126	9.739	1016.269	156.169	22889.543	-2.086	5.183	22889.543	0	27.47	1	0	0	0
kde_0013_4716_30m	1	9	1103.486	1618.171	10.681	1038.768	176.544	23246.732	-1.834	4.997	23246.732	0	27.47	0	0	0	0
kde_0013_4716_30m	1	9	1108.612	1638.367	11.149	1061.403	180.206	24267.547	-1.857	5.195	24267.547	0	27.47	0	0	0	0
kde_0013_4716_30m	1	9	1110.675	1658.711	9.846	1084.166	163.349	22988.303	-1.875	5.202	22988.303	0	27.47	0	0	0	0
kde_0013_4716_30m	1	9	1113.577	1679.195	11.051	1107.05	168.464	21756.467	-1.893	5.006	21756.467	0	27.47	0	0	0	0
kde_0013_4716_30m	1	9	1117.659	1699.816	15.227	1130.046	218.12	21317.594	-1.91	5.1	21317.594	0	27.47	0	0	0	0
kde_0013_4716_30m	1	9	1123.794	1720.569	17.095	1152.866	217.791	19806.002	-1.945	5.228	19806.002	0	27.47	0	0	0	0
kde_0013_4716_30m	1	9	1128.843	1741.448	16.282	1175.52	211.944	18719.807	-1.978	5.047	18719.807	0	27.47	0	0	0	0
kde_0013_4716_30m	1	9	1134.704	1762.449	16.238	1198.289	226.645	22301.523	-1.997	4.813	22301.523	0	27.47	0	0	0	0
kde_0013_4716_30m	1	9	1139.058	1783.568	20.734	1221.167	235.088	24035.479	-2.006	5.159	24035.479	0	27.47	0	0	0	0
kde_0013_4716_30m	1	8	1153.295	1804.8	15.568	1244.147	203.875	26702.475	-2.119	6.115	26702.475	0	27.47	0	0	0	1
kde_0013_4716_30m	1	2	1156.118	1826.142	2.94	1267.225	129.065	30313.621	-2.36	6.5	30313.621	0	27.47	1	0	0	0
kde_0013_4716_30m	1	5	1155.288	1847.591	3.874	1290.395	155.646	34488.055	-2.231	6.377	34488.055	0	27.47	0	0	0	0
kde_0013_4716_30m	1	5	1152.072	1869.141	10.519	1313.652	193.894	38405.793	-2.188	6.204	38405.793	0	27.47	0	0	0	0
kde_0013_4716_30m	1	5	1147.093	1890.791	11.707	1336.991	183.912	40428.285	-2.152	6	40428.285	0	27.47	0	0	0	0
kde_0013_4716_30m	1	6	1145.136	1912.535	8.85	1360.408	149.586	40429.656	-2.11	6.001	40429.656	0	27.47	0	1	0	0
kde_0013_4716_30m	1	6	1143.845	1934.372	6.983	1383.9	133.756	39169.562	-2.111	6.082	39169.562	0	27.47	0	1	0	0
kde_0013_4716_30m	1	6	1143.561	1956.298	5.232	1407.463	117.194	37617.121	-2.118	6.081	37617.121	0	27.47	0	1	0	0
kde_0013_4716_30m	1	6	1142.953	1978.311	3.659	1431.092	105.77	36092.328	-2.123	6.023	36092.328	0	27.47	0	1	0	0
kde_0013_4716_30m	1	5	1142.812	2000.406	3.021	1454.786	86.75	35084.02	-2.163	5.959	35084.02	0	27.47	0	0	0	0
kde_0013_4716_30m	1	4	1141.298	2022.583	4.466	1478.54	100.934	33827.102	-2.192	5.994	33827.102	0	27.47	0	0	1	0
kde_0013_4716_30m	1	4	1138.346	2044.837	7.683	1502.351	138.802	31083.225	-2.18	5.914	31083.225	0	27.47	0	0	1	0
kde_0013_4716_30m	1	3	1132.826	2067.166	7.747	1526.219	130.138	26965.051	-2.201	5.468	26965.051	0	27.47	0	0	0	0
kde_0013_4716_30m	1	9	1131.298	2089.569	8.414	1550.138	135.964	24352.072	-1.985	5.332	24352.072	0	27.47	0	0	0	0
kde_0013_4716_30m	1	9	1139.439	2112.042	10.584	1574.108	147.625	24635.479	-2.024	5.642	24635.479	0	27.47	0	0	0	0
kde_0013_4716_30m	1	2	1140.889	2134.584	7.197	1598.126	143.916	25956.385	-2.285	5.628	25956.385	0	27.47	1	0	0	0
kde_0013_4716_30m	1	2	1139.5	2157.192	4.039	1622.19	126.733	28989.877	-2.272	5.435	28989.877	0	27.47	1	0	0	0
kde_0013_4716_30m	1	2	1083.988	1705.744	1.124	1721.893	61.921	31535.742	-1.968	6.013	31535.742	0	27.47	1	0	0	0
kde_0013_4716_30m	1	3	1083.671	1685.968	1.579	1696.557	68.323	31409.318	-1.93	5.988	31409.318	0	27.47	0	0	0	0
kde_0013_4716_30m	1	3	1083.286	1666.349	1.764	1671.226	70.483	31807.605	-1.926	5.992	31807.605	0	27.47	0	0	0	0
kde_0013_4716_30m	1	4	1082.478	1646.891	2.343	1645.902	78.114	32265.303	-1.883	6.041	32265.303	0	27.47	0	0	1	0
kde_0013_4716_30m	1	4	1081.464	1627.6	6.685	1620.583	119.806	32584.836	-1.869	5.969	32584.836	0	27.47	0	0	1	0
kde_0013_4716_30m	1	4	1076.723	1608.483	9.037	1595.271	139.594	32867.219	-1.838	5.702	32867.219	0	27.47	0	0	1	0
kde_0013_4716_30m	1	4	1073.61	1589.546	6.467	1569.966	114.649	32838.641	-1.826	5.606	32838.641	0	27.47	0	0	1	0
kde_0013_4716_30m	1	4	1070.602	1570.795	5.596	1544.667	118.043	30563.102	-1.819	5.692	30563.102	0	27.47	0	0	1	0
kde_0013_4716_30m	1	2	1067.101	1552.237	6.006	1519.376	144.033	26621.451	-1.885	5.831	26621.451	0	27.47	1	0	0	0
kde_0013_4716_30m	1	9	1071.17	1533.88	10.753	1494.093	170.065	24094.607	-1.656	6.238	24094.607	0	27.47	0	0	0	0
kde_0013_4716_30m	1	9	1076.778	1515.729	11.338	1468.818	174.275	24728.225	-1.683	6.659	24728.225	0	27.47	0	0	0	0
kde_0013_4716_30m	1	2	1077.451	1497.793	4.887	1443.551	140.041	27974.316	-1.938	6.69	27974.316	0	27.47	1	0	0	0
kde_0013_4716_30m	1	3	1076.227	1480.08	4.275	1418.294	106.448	30160.973	-1.889	6.457	30160.973	0	27.47	0	0	0	0
kde_0013_4716_30m	1.001	4	1073.912	1462.598	6.639	1393.046	118.885	31223.908	-1.833	6.124	31223.908	0.001	27.47	0	0	1	0
kde_0013_4716_30m	1.002	4	1069.64	1445.355	13.63	1367.808	174.136	33418.078	-1.789	5.723	33418.078	0.002	27.47	0	0	1	0
kde_0013_4716_30m	1.004	4	1059.7	1428.359	18.092	1342.58	192.764	34152.453	-1.725	5.454	34152.453	0.004	27.47	0	0	1	0
kde_0013_4716_30m	1.008	4	1053.292	1411.621	1.755	1317.364	162.541	31138.84	-1.73	5.627	31138.84	0.008	27.47	0	0	1	0
kde_0013_4716_30m	1.015	8	1061.547	1395.148	14.705	1292.16	173.433	26823.395	-1.623	5.96	26823.395	0.014	27.47	0	0	0	1
kde_0013_4716_30m	1.025	9	1067.475	1378.951	11.253	1266.968	179.506	26649.996	-1.626	6.023	26649.996	0.024	27.47	0	0	0	0
kde_0013_4716_30m	1.038	9	1069.372	1363.039	5.824	1241.79	130.558	28389.232	-1.64	5.779	28389.232	0.038	27.47	0	0	0	0
kde_0013_4716_30m	1.056	8	1070.709	1347.422	6.937	1216.626	135.306	29836.695	-1.676	5.644	29836.695	0.054	27.47	0	0	0	1
kde_0013_4716_30m	1.076	8	1074.334	1332.111	6.091	1191.477	133.708	32292.859	-1.688	5.926	32292.859	0.073	27.47	0	0	0	1
kde_0013_4716_30m	1.096	6	1075.788	1317.117	2.643	1166.344	112.401	34895.875	-1.765	6.276	34895.875	0.092	27.47	0	1	0	0
kde_0013_4716_30m	1.112	5	1074.861	1302.45	9.925	1141.228	158.947	36477	-1.777	6.47	36477	0.107	27.47	0	0	0	0
kde_0013_4716_30m	1.122	4	1068.08	1288.122	19.623	1116.13	204.533	34367.559	-1.767	6.253	34367.559	0.115	27.47	0	0	1	0
kde_0013_4716_30m	1.124	4	1055.596	1274.144	11.15	1091.052	180.699	29650.164	-1.731	5.807	29650.164	0.117	27.47	0	0	1	0
kde_0013_4716_30m	1.116	9	1057.283	1260.527	11.829	1065.995	161.022	26035.535	-1.572	5.873	26035.535	0.11	27.47	0	0	0	0
kde_0013_4716_30m	1.101	8	1066.368	1247.284	15.23	1040.96	190.844	26501.391	-1.649	6.249	26501.391	0.096	27.47	0	0	0	1
kde_0013_4716_30m	1.082	9	1071.018	1234.426	10.611	1015.949	173.349	28077.896	-1.641	6.487	28077.896	0.079	27.47	0	0	0	0
kde_0013_4716_30m	1.062	9	1074.559	1221.967	5.945	990.964	124.006	28153.842	-1.668	6.498	28153.842	0.06	27.47	0	0	0	0
kde_0013_4716_30m	1.043	2	1074.395	1209.917	5.051	966.007	110.125	27852.748	-1.922	6.3	27852.748	0.042	27.47	1	0	0	0
kde_0013_4716_30m	1.028	2	1072.933	1198.289	5.939	941.08	128.722	26839.416	-1.916	6.031	26839.416	0.028	27.47	1	0	0	0
kde_0013_4716_30m	1.017	9	1073.079	1187.096	9.026	916.186	159.677	25271.779	-1.665	5.848	25271.779	0.017	27.47	0	0	0	0
kde_0013_4716_30m	1.01	9	1077.459	1174.966	10.059	891.327	164.442	25640.617	-1.686	5.851	25640.617	0.01	27.47	0	0	0	0
kde_0013_4716_30m	1.006	9	1079.797	1160.747	5.987	866.507	127.192	28057.248	-1.697	5.863	28057.248	0.006	27.47	0	0	0	0
kde_0013_4716_30m	1.004	8	1081.695	1146.92	3.509	841.728	123.587	31812.035	-1.734	5.912	31812.035	0.004	27.47	0	0	0	1
kde_0013_4716_30m	1.003	6	1083.668	1133.498	4.054	816.995	129.751	36334.707	-1.8	6.113	36334.707	0.003	27.47	0	1	0	0
kde_0013_4716_30m	1.002	5	1081.548	1120.497	8.652	792.311	144.655	38556.898	-1.809	6.324	38556.898	0.002	27.47	0	0	0	0
kde_0013_4716_30m	1.002	5	1077.976	1107.932	9.406	767.682	161.035	37791.359	-1.791	6.336	37791.359	0.002	27.47	0	0	0	0
kde_0013_4716_30m	1.002	5	1074.537	1095.816	7.713	743.114	143.385	36920.23	-1.778	6.166	36920.23	0.002	27.47	0	0	0	0
kde_0013_4716_30m	1.003	5	1072.31	1084.166	6.863	718.611	138.001	37005.277	-1.767	6.052	37005.277	0.003	27.47	0	0	0	0
kde_0013_4716_30m	1.003	5	1070.697	1072.997	5.086	694.182	120.716	36713.309	-1.763	6.17	36713.309	0.003	27.47	0	0	0	0
kde_0013_4716_30m	1.004	6	1071.012	1062.323	3.43	669.834	99.284	35524.754	-1.735	6.423	35524.754	0.004	27.47	0	1	0	0
kde_0013_4716_30m	1.005	5	1069.955	1052.16	3.145	645.576	86.038	34071.582	-1.771	6.601	34071.582	0.005	27.47	0	0	0	0
kde_0013_4716_30m	1.007	4	1067.964	1042.522	9.955	621.419	149.01	33745.148	-1.786	6.312	33745.148	0.007	27.47	0	0	1	0
kde_0013_4716_30m	1.009	4	1059.645	1033.426	13.25	597.376	177.219	35528.102	-1.729	5.673	35528.102	0.009	27.47	0	0	1	0
kde_0013_4716_30m	1.011	5	1056.025	1024.883	12.359	573.46	182.744	39027.27	-1.662	5.461	39027.27	0.011	27.47	0	0	0	0
kde_0013_4716_30m	1.013	5	1051.93	1016.91	12.77	549.688	180.094	39884.855	-1.636	5.565	39884.855	0.013	27.47	0	0	0	0
kde_0013_4716_30m	1.014	5	1047.374	1009.519	9.934	526.08	182.648	35833.82	-1.631	5.47	35833.82	0.014	27.47	0	0	0	0
kde_0013_4716_30m	1.015	3	1041.099	1002.723	6.527	502.659	163.592	19952.633	-1.731	4.883	19952.633	0.015	27.47	0	0	0	0
kde_0013_4716_30m	1.015	2	1041.076	996.534	5.662	479.451	142.064	23704.221	-1.755	4.526	23704.221	0.015	27.47	1	0	0	0
kde_0013_4716_30m	1.014	9	1043.955	990.964	4.954	456.491	128.558	28219.234	-1.504	5.003	28219.234	0.014	27.47	0	0	0	0
kde_0013_4716_30m	1.014	8	1046.391	986.023	12.969	433.817	177.892	27055.355	-1.543	5.922	27055.355	0.014	27.47	0	0	0	1
kde_0013_4716_30m	1.014	9	1057.07	981.721	15.086	411.475	184.209	24128.84	-1.572	6.548	24128.84	0.014	27.47	0	0	0	0
kde_0013_4716_30m	1.015	9	1058.398	978.066	9.708	389.525	169.617	23742.051	-1.59	6.486	23742.051	0.015	27.47	0	0	0	0
kde_0013_4716_30m	1.016	2	1058.795	975.065	7.224	368.035	134.002	25380.68	-1.842	6.295	25380.68	0.016	27.47	1	0	0	0
kde_0013_4716_30m	1.018	3	1058.041	972.725	7.486	347.091	142.606	26563.883	-1.798	6.129	26563.883	0.018	27.47	0	0	0	0
kde_0013_4716_30m	1.021	3	1055.091	971.05	6.21	326.798	128.314	27527.678	-1.78	5.912	27527.678	0.021	27.47	0	0	0	0
kde_0013_4716_30m	1.024	2	1054.256	970.043	5.956	307.285	135.138	26735.617	-1.815	5.964	26735.617	0.024	27.47	1	0	0	0
kde_0013_4716_30m	1.027	2	1054.951	969.708	9.63	288.71	164.018	23337.105	-1.824	5.933	23337.105	0.027	27.47	1	0	0	0
kde_0013_4716_30m	1.029	3	1054.018	970.043	14.345	271.267	168.939	22206.309	-1.779	5.195	22206.309	0.029	27.47	0	0	0	0
kde_0013_4716_30m	1.031	3	1043.645	971.05	10.439	255.186	163.966	25187.225	-1.719	4.214	25187.225	0.03	27.47	0	0	0	0
kde_0013_4716_30m	1.03	8	1043.905	972.725	2.772	240.742	115.722	30831.66	-1.534	4.063	30831.66	0.029	27.47	0	0	0	1
kde_0013_4716_30m	1.027	7	1046.052	975.065	3.976	228.246	110.127	34640.457	-1.566	4.279	34640.457	0.027	27.47	0	0	0	0
kde_0013_4716_30m	1.023	7	1046.052	978.066	9.973	218.031	146.218	35511.16	-1.553	4.577	35511.16	0.023	27.47	0	0	0	0
kde_0013_4716_30m	1.018	8	1056.02	981.721	15.281	210.432	178.08	34971.328	-1.563	5.483	34971.328	0.018	27.47	0	0	0	1
kde_0013_4716_30m	1.013	8	1060.901	986.023	9.083	205.738	153.485	34337.367	-1.603	6.398	34337.367	0.013	27.47	0	0	0	1
kde_0013_4716_30m	1.009	8	1063.013	990.964	4.447	204.149	115.353	32906.996	-1.628	6.739	32906.996	0.009	27.47	0	0	0	1
kde_0013_4716_30m	1.005	8	1064.049	996.534	2.623	205.738	89.892	31608.201	-1.641	6.707	31608.201	0.005	27.47	0	0	0	1
kde_0013_4716_30m	1.003	9	1064.708	1002.723	1.555	210.432	66.158	31145.986	-1.612	6.56	31145.986	0.003	27.47	0	0	0	0
kde_0013_4716_30m	1.002	3	1064.814	1009.519	1.48	218.031	66.915	31258.707	-1.828	6.435	31258.707	0.002	27.47	0	0	0	0
kde_0013_4716_30m	1.001	3	1064.001	1016.91	2.48	228.246	78.594	31067.074	-1.823	6.452	31067.074	0.001	27.47	0	0	0	0
kde_0013_4716_30m	1	4	1062.778	1024.883	14.149	240.742	177.347	29049.623	-1.767	5.945	29049.623	0	27.47	0	0	1	0
kde_0013_4716_30m	1	4	1050.324	1033.426	17.829	255.186	195.129	23305.119	-1.713	4.664	23305.119	0	27.47	0	0	1	0
kde_0013_4716_30m	1	3	1046.377	1042.522	6.54	271.267	140.07	25708.164	-1.739	4.119	25708.164	0	27.47	0	0	0	0
kde_0013_4716_30m	1	8	1046.631	1052.16	3.759	288.71	95.097	29522.764	-1.552	4.178	29522.764	0	27.47	0	0	0	1
kde_0013_4716_30m	1	8	1050.689	1062.323	17.772	307.285	196.383	30960.102	-1.544	4.592	30960.102	0	27.47	0	0	0	1
kde_0013_4716_30m	1	8	1062.696	1072.997	18.871	326.798	197.233	32376.156	-1.602	5.719	32376.156	0	27.47	0	0	0	1
kde_0013_4716_30m	1	8	1067.748	1084.166	7.024	347.091	125.636	32304.463	-1.651	6.574	32304.463	0	27.47	0	0	0	1
kde_0013_4716_30m	1	9	1070.097	1095.816	2.97	368.035	81.973	30455.623	-1.641	6.514	30455.623	0	27.47	0	0	0	0
kde_0013_4716_30m	1	2	1070.463	1107.932	3.07	389.525	90.035	29711.453	-1.897	6.08	29711.453	0	27.47	1	0	0	0
kde_0013_4716_30m	1	9	1071.111	1120.497	3.227	411.475	100.85	30553.906	-1.646	5.758	30553.906	0	27.47	0	0	0	0
kde_0013_4716_30m	1	8	1072.074	1133.498	3.261	433.817	96.627	31626.568	-1.683	5.733	31626.568	0	27.47	0	0	0	1
kde_0013_4716_30m	1	8	1073.382	1146.92	3.174	454.346	83.991	32016.168	-1.689	5.821	32016.168	0	27.47	0	0	0	1
kde_0013_4716_30m	1	8	1074.869	1160.747	4.412	474.674	102.257	32108.221	-1.695	5.961	32108.221	0	27.47	0	0	0	1
kde_0013_4716_30m	1	8	1077.93	1174.966	4.181	495.482	97.465	32005.6	-1.712	6.127	32005.6	0	27.47	0	0	0	1
kde_0013_4716_30m	1	9	1078.821	1189.562	2.576	516.713	82.924	31312.92	-1.686	6.125	31312.92	0	27.47	0	0	0	0
kde_0013_4716_30m	1	9	1079.665	1204.522	2.589	538.316	89.02	30672.002	-1.693	5.908	30672.002	0	27.47	0	0	0	0
kde_0013_4716_30m	1	8	1079.959	1219.833	3.087	560.249	110.143	31410.98	-1.727	5.638	31410.98	0	27.47	0	0	0	1
kde_0013_4716_30m	1	7	1080.914	1235.481	4.008	582.473	116.799	34197.082	-1.757	5.582	34197.082	0	27.47	0	0	0	0
kde_0013_4716_30m	1	6	1083.601	1251.454	5.134	604.958	115.23	37230.121	-1.795	5.716	37230.121	0	27.47	0	1	0	0
kde_0013_4716_30m	1	6	1081.526	1267.739	6.836	627.675	115.23	38320.359	-1.777	5.83	38320.359	0	27.47	0	1	0	0
kde_0013_4716_30m	1	5	1080.242	1284.325	5.666	650.6	115.23	37007.367	-1.812	5.954	37007.367	0	27.47	0	0	0	0
kde_0013_4716_30m	1	5	1079.52	1301.2	2.102	673.711	110.975	33864.051	-1.826	5.955	33864.051	0	27.47	0	0	0	0
kde_0013_4716_30m	1	8	1079.636	1318.353	2.14	696.99	75.317	31702.756	-1.726	5.875	31702.756	0	27.47	0	0	0	1
kde_0013_4716_30m	1	8	1081.242	1335.773	3.272	720.421	89.577	31260.551	-1.734	5.859	31260.551	0	27.47	0	0	0	1
kde_0013_4716_30m	1	9	1082.64	1353.45	3.085	743.989	87.382	31217.238	-1.706	5.837	31217.238	0	27.47	0	0	0	0
kde_0013_4716_30m	1	9	1083.704	1371.374	3.971	765.559	105.877	30778.85	-1.712	5.864	30778.85	0	27.47	0	0	0	0
kde_0013_4716_30m	1	9	1085.942	1389.535	4.655	786.123	104.647	29795.117	-1.726	5.923	29795.117	0	27.47	0	0	0	0
kde_0013_4716_30m	1	9	1087.44	1407.925	5.074	806.97	115.672	28979.824	-1.737	5.924	28979.824	0	27.47	0	0	0	0
kde_0013_4716_30m	1	9	1089.426	1426.535	5.618	828.078	122.201	28749.25	-1.747	5.945	28749.25	0	27.47	0	0	0	0
kde_0013_4716_30m	1	9	1091.328	1445.355	7.561	849.429	151.305	27893.984	-1.757	6.085	27893.984	0	27.47	0	0	0	0
kde_0013_4716_30m	1	9	1094.465	1464.378	8.298	871.004	148.938	26548.781	-1.778	6.158	26548.781	0	27.47	0	0	0	0
kde_0013_4716_30m	1	9	1095.985	1483.596	7.582	892.787	144.329	25865.129	-1.79	5.999	25865.129	0	27.47	0	0	0	0
kde_0013_4716_30m	1	2	1097.014	1503.002	7.838	914.764	151.07	25425.951	-2.048	5.781	25425.951	0	27.47	1	0	0	0
kde_0013_4716_30m	1	9	1097.555	1522.588	11.558	936.919	187.823	23235.92	-1.8	5.789	23235.92	0	27.47	0	0	0	0
kde_0013_4716_30m	1	9	1102.94	1542.347	14.303	959.242	195.229	21069.551	-1.832	5.993	21069.551	0	27.47	0	0	0	0
kde_0013_4716_30m	1	2	1106.024	1562.273	14.072	981.721	195.206	19482.439	-2.107	5.944	19482.439	0	27.47	1	0	0	0
kde_0013_4716_30m	1	2	1107.574	1582.361	14.439	1004.345	183.272	16366.896	-2.126	5.516	16366.896	0	27.47	1	0	0	0
kde_0013_4716_30m	1	2	1108.521	1602.602	14.521	1027.105	189.924	18000.477	-2.125	5.219	18000.477	0	27.47	1	0	0	0
kde_0013_4716_30m	1	9	1112.794	1622.993	15.534	1049.991	217.641	19503.354	-1.889	5.419	19503.354	0	27.47	0	0	0	0
kde_0013_4716_30m	1	9	1115.839	1643.526	15.75	1072.997	204.22	16689.365	-1.915	5.512	16689.365	0	27.47	0	0	0	0
kde_0013_4716_30m	1	9	1118.18	1664.198	15.88	1095.816	206.847	15428.17	-1.932	5.133	15428.17	0	27.47	0	0	0	0
kde_0013_4716_30m	1	9	1121.062	1685.002	19.395	1118.461	240.361	15140.202	-1.943	5.077	15140.202	0	27.47	0	0	0	0
kde_0013_4716_30m	1	9	1131.176	1705.935	22.081	1141.228	259.169	16102.219	-1.989	5.407	16102.219	0	27.47	0	0	0	0
kde_0013_4716_30m	1	9	1134.466	1726.991	20.566	1164.108	241.803	13331.823	-2.02	5.319	13331.823	0	27.47	0	0	0	0
kde_0013_4716_30m	1	9	1138.974	1748.166	18.961	1187.096	224.282	14697.256	-2.042	5.011	14697.256	0	27.47	0	0	0	0
kde_0013_4716_30m	1	9	1145.773	1769.455	15.425	1210.186	211.574	23898.908	-2.053	5.162	23898.908	0	27.47	0	0	0	0
kde_0013_4716_30m	1	7	1154.26	1790.855	7.605	1233.371	197.875	36574.75	-2.139	5.7	36574.75	0	27.47	0	0	0	0
kde_0013_4716_30m	1	6	1152.652	1812.361	12.922	1256.647	182.479	44216.359	-2.13	6.154	44216.359	0	27.47	0	1	0	0
kde_0013_4716_30m	1	5	1149.722	1833.971	16.559	1280.008	211.294	46043.941	-2.138	6.33	46043.941	0	27.47	0	0	0	0
kde_0013_4716_30m	1	5	1145.592	1855.68	18.819	1303.45	223.907	46065.754	-2.111	6.232	46065.754	0	27.47	0	0	0	0
kde_0013_4716_30m	1	5	1138.901	1877.484	16.238	1326.969	206.67	44856.504	-2.084	5.896	44856.504	0	27.47	0	0	0	0
kde_0013_4716_30m	1	6	1137.298	1899.381	11.718	1350.56	176.819	42658.523	-2.055	5.756	42658.523	0	27.47	0	1	0	0
kde_0013_4716_30m	1	6	1137.826	1921.368	8.409	1374.22	156.451	39864.219	-2.073	5.818	39864.219	0	27.47	0	1	0	0
kde_0013_4716_30m	1	7	1138.659	1943.441	5.214	1397.946	147.989	35721.715	-2.062	5.976	35721.715	0	27.47	0	0	0	0
kde_0013_4716_30m	1	9	1140.086	1965.597	2.91	1421.733	132.39	31183.748	-2.018	6.052	31183.748	0	27.47	0	0	0	0
kde_0013_4716_30m	1	3	1140.404	1987.834	3.25	1445.58	123.517	29789.666	-2.24	5.819	29789.666	0	27.47	0	0	0	0
kde_0013_4716_30m	1	3	1139.656	2010.149	3.994	1469.483	126.938	30148.129	-2.233	5.704	30148.129	0	27.47	0	0	0	0
kde_0013_4716_30m	1	3	1138.758	2032.539	5.522	1493.439	151.043	27532.873	-2.235	5.799	27532.873	0	27.47	0	0	0	0
kde_0013_4716_30m	1	2	1137.856	2055.002	9.855	1517.447	169.544	22564.193	-2.276	5.595	22564.193	0	27.47	1	0	0	0
kde_0013_4716_30m	1	2	1138.391	2077.536	11.85	1541.502	178.036	21215.162	-2.28	5.22	21215.162	0	27.47	1	0	0	0
kde_0013_4716_30m	1	9	1139.439	2100.138	9.306	1565.605	181.792	24651.904	-2.026	5.182	24651.904	0	27.47	0	0	0	0
kde_0013_4716_30m	1	2	1140.889	2122.806	5.214	1589.751	120.674	27825.139	-2.282	5.182	27825.139	0	27.47	1	0	0	0
kde_0013_4716_30m	1	3	1139.5	2145.538	4.161	1613.94	120.089	29951.5	-2.233	5.027	29951.5	0	27.47	0	0	0	0
kde_0013_4716_30m	1	2	1085.438	1689.826	2.556	1719.054	87.687	30264.236	-1.977	6.048	30264.236	0	27.47	1	0	0	0
kde_0013_4716_30m	1	3	1084.77	1669.862	3.117	1693.676	92.319	30016.785	-1.938	5.991	30016.785	0	27.47	0	0	0	0
kde_0013_4716_30m	1	3	1084.033	1650.051	2.873	1668.302	86.898	30688.676	-1.932	6.001	30688.676	0	27.47	0	0	0	0
kde_0013_4716_30m	1	3	1082.757	1630.399	3.197	1642.932	90.929	31196.797	-1.923	6.086	31196.797	0	27.47	0	0	0	0
kde_0013_4716_30m	1	4	1081.215	1610.911	6.807	1617.567	128.203	31037.004	-1.873	6.087	31037.004	0	27.47	0	0	1	0
kde_0013_4716_30m	1	4	1076.108	1591.593	8.778	1592.207	145.547	29758.85	-1.846	5.862	29758.85	0	27.47	0	0	1	0
kde_0013_4716_30m	1	3	1072.417	1572.453	6.683	1566.852	133.739	27863.795	-1.872	5.733	27863.795	0	27.47	0	0	0	0
kde_0013_4716_30m	1	2	1071.433	1553.495	7.104	1541.502	149.44	25760.859	-1.91	5.83	25760.859	0	27.47	1	0	0	0
kde_0013_4716_30m	1	2	1072.974	1534.728	7.201	1516.159	144.061	25440.805	-1.919	5.813	25440.805	0	27.47	1	0	0	0
kde_0013_4716_30m	1	9	1071.17	1516.159	6.336	1490.821	144.034	28434.584	-1.648	5.841	28434.584	0	27.47	0	0	0	0
kde_0013_4716_30m	1	8	1076.778	1497.793	5.759	1465.489	116.165	32267.363	-1.702	6.186	32267.363	0	27.47	0	0	0	1
kde_0013_4716_30m	1	6	1077.451	1479.64	0.999	1440.164	64.392	33412.102	-1.782	6.444	33412.102	0	27.47	0	1	0	0
kde_0013_4716_30m	1.001	4	1076.227	1461.707	3.658	1414.846	87.253	32790.957	-1.845	6.44	32790.957	0.001	27.47	0	0	1	0
kde_0013_4716_30m	1.002	4	1073.912	1444.002	7.678	1389.535	131.798	32569.117	-1.826	6.334	32569.117	0.002	27.47	0	0	1	0
kde_0013_4716_30m	1.004	4	1069.64	1426.535	16.252	1364.233	188.545	32653.961	-1.788	6.053	32653.961	0.004	27.47	0	0	1	0
kde_0013_4716_30m	1.009	4	1059.7	1409.312	17.237	1338.938	186.295	32081.49	-1.734	5.669	32081.49	0.009	27.47	0	0	1	0
kde_0013_4716_30m	1.018	8	1053.292	1392.344	4.603	1313.652	173.931	28890.537	-1.589	5.576	28890.537	0.017	27.47	0	0	0	1
kde_0013_4716_30m	1.032	8	1061.547	1375.641	16.342	1288.375	185.448	27407.283	-1.618	5.78	27407.283	0.031	27.47	0	0	0	1
kde_0013_4716_30m	1.054	9	1067.475	1359.211	7.869	1263.108	135.36	29314.496	-1.622	5.883	29314.496	0.053	27.47	0	0	0	0
kde_0013_4716_30m	1.086	8	1069.372	1343.065	3.54	1237.851	94.037	31198.104	-1.67	5.738	31198.104	0.082	27.47	0	0	0	1
kde_0013_4716_30m	1.127	8	1070.709	1327.214	5.082	1212.605	103.133	31739	-1.672	5.687	31739	0.12	27.47	0	0	0	1
kde_0013_4716_30m	1.175	8	1073.981	1311.667	3.959	1187.37	104.409	32850.277	-1.688	5.9	32850.277	0.162	27.47	0	0	0	1
kde_0013_4716_30m	1.225	5	1073.995	1296.437	3.949	1162.149	110.403	34707.859	-1.789	6.132	34707.859	0.203	27.47	0	0	0	0
kde_0013_4716_30m	1.268	4	1070.108	1281.533	11.116	1136.94	157.54	35844.16	-1.788	6.262	35844.16	0.238	27.47	0	0	1	0
kde_0013_4716_30m	1.297	4	1064.19	1266.968	16.476	1111.745	202.591	33985.559	-1.753	6.138	33985.559	0.26	27.47	0	0	1	0
kde_0013_4716_30m	1.306	4	1056.763	1252.754	5.596	1086.566	162.822	29945.918	-1.746	5.8	29945.918	0.267	27.47	0	0	1	0
kde_0013_4716_30m	1.293	8	1061.167	1238.902	11.388	1061.403	152.386	29207.281	-1.618	5.629	29207.281	0.257	27.47	0	0	0	1
kde_0013_4716_30m	1.26	8	1066.539	1225.426	12.382	1036.257	173.642	30529.072	-1.641	5.72	30529.072	0.231	27.47	0	0	0	1
kde_0013_4716_30m	1.215	8	1071.447	1212.336	9.889	1011.13	141.011	31513.004	-1.669	6.043	31513.004	0.195	27.47	0	0	0	1
kde_0013_4716_30m	1.165	8	1075.651	1199.647	4.674	986.023	100.548	31376.26	-1.701	6.339	31376.26	0.153	27.47	0	0	0	1
kde_0013_4716_30m	1.119	3	1075.728	1187.37	2.08	960.938	77.482	31082.268	-1.887	6.25	31082.268	0.112	27.47	0	0	0	0
kde_0013_4716_30m	1.079	2	1074.458	1175.52	3.34	935.876	122.333	29405.162	-1.92	6.048	29405.162	0.076	27.47	1	0	0	0
kde_0013_4716_30m	1.05	9	1076.355	1164.108	8.491	910.84	136.059	27186.82	-1.677	5.973	27186.82	0.049	27.47	0	0	0	0
kde_0013_4716_30m	1.03	9	1080.494	1153.148	6.286	885.831	134.908	28387.473	-1.699	5.899	28387.473	0.03	27.47	0	0	0	0
kde_0013_4716_30m	1.018	9	1081.208	1139.515	0.379	860.852	95.641	32280.164	-1.699	5.724	32280.164	0.018	27.47	0	0	0	0
kde_0013_4716_30m	1.012	6	1080.423	1125.426	4.328	835.905	132.146	36345.383	-1.782	5.558	36345.383	0.011	27.47	0	1	0	0
kde_0013_4716_30m	1.009	5	1079.259	1111.745	9.87	810.995	173.582	40342.949	-1.788	5.508	40342.949	0.009	27.47	0	0	0	0
kde_0013_4716_30m	1.008	5	1076.582	1098.487	12.972	786.123	181.812	42511.98	-1.76	5.635	42511.98	0.008	27.47	0	0	0	0
kde_0013_4716_30m	1.007	5	1074.681	1085.667	11.512	761.294	171.203	41740.402	-1.755	5.889	41740.402	0.007	27.47	0	0	0	0
kde_0013_4716_30m	1.008	5	1072.349	1073.3	8.869	736.512	148.959	39332.07	-1.756	5.952	39332.07	0.008	27.47	0	0	0	0
kde_0013_4716_30m	1.008	5	1069.893	1061.403	8.85	711.782	166.624	38663.516	-1.745	5.709	38663.516	0.008	27.47	0	0	0	0
kde_0013_4716_30m	1.009	6	1067.725	1049.991	10.009	687.11	162.447	40839.605	-1.687	5.587	40839.605	0.009	27.47	0	1	0	0
kde_0013_4716_30m	1.01	6	1068.529	1039.081	11.472	662.502	154.263	42596.461	-1.683	5.864	42596.461	0.01	27.47	0	1	0	0
kde_0013_4716_30m	1.012	6	1068.578	1028.689	10.748	637.966	154.263	41962.75	-1.687	6.376	41962.75	0.012	27.47	0	1	0	0
kde_0013_4716_30m	1.016	5	1068.167	1018.829	10.45	613.509	150.257	38492.906	-1.733	6.636	38492.906	0.016	27.47	0	0	0	0
kde_0013_4716_30m	1.021	4	1059.928	1009.519	14.084	589.143	187.659	34685.453	-1.732	6.173	34685.453	0.02	27.47	0	0	1	0
kde_0013_4716_30m	1.026	4	1053.829	1000.773	12.003	564.879	156.462	34789.562	-1.702	5.615	34789.562	0.025	27.47	0	0	1	0
kde_0013_4716_30m	1.03	4	1048.316	992.606	6.844	540.73	141.963	33380.34	-1.686	5.573	33380.34	0.03	27.47	0	0	1	0
kde_0013_4716_30m	1.033	2	1046.439	985.032	6.889	516.713	200.377	24382.689	-1.779	5.818	24382.689	0.033	27.47	1	0	0	0
kde_0013_4716_30m	1.035	2	1050.725	978.066	14.909	492.847	200.493	15768.811	-1.819	5.589	15768.811	0.034	27.47	1	0	0	0
kde_0013_4716_30m	1.035	3	1048.984	971.72	13.745	469.154	200.493	19839.576	-1.761	4.85	19839.576	0.035	27.47	0	0	0	0
kde_0013_4716_30m	1.035	2	1045.854	966.007	5.051	445.664	158.911	26972.932	-1.77	4.738	26972.932	0.035	27.47	1	0	0	0
kde_0013_4716_30m	1.035	8	1047.599	960.938	13.9	422.408	176.659	29537.328	-1.539	5.376	29537.328	0.035	27.47	0	0	0	1
kde_0013_4716_30m	1.036	8	1058.797	956.523	14.858	399.43	181.047	30205.412	-1.596	6.427	30205.412	0.035	27.47	0	0	0	1
kde_0013_4716_30m	1.038	9	1061.938	952.771	4.83	376.778	108.313	29775.525	-1.596	6.946	29775.525	0.037	27.47	0	0	0	0
kde_0013_4716_30m	1.041	2	1062.604	949.691	3.683	354.516	98.374	29027.553	-1.856	6.829	29027.553	0.04	27.47	1	0	0	0
kde_0013_4716_30m	1.045	3	1060.54	947.288	6.227	332.722	126.135	28912.072	-1.805	6.542	28912.072	0.044	27.47	0	0	0	0
kde_0013_4716_30m	1.051	3	1056.997	945.568	5.518	311.495	117.405	28254.512	-1.789	6.242	28254.512	0.049	27.47	0	0	0	0
kde_0013_4716_30m	1.057	2	1056.807	944.534	4.963	290.957	102.403	27573.84	-1.828	6.153	27573.84	0.056	27.47	1	0	0	0
kde_0013_4716_30m	1.064	2	1056.889	944.189	4.863	271.267	104.825	27750.299	-1.828	6.238	27750.299	0.062	27.47	1	0	0	0
kde_0013_4716_30m	1.069	3	1056.106	944.534	11.383	252.622	180.296	25973.879	-1.782	5.867	25973.879	0.067	27.47	0	0	0	0
kde_0013_4716_30m	1.072	3	1047.703	945.568	13.768	235.27	172.828	22860.332	-1.744	4.848	22860.332	0.07	27.47	0	0	0	0
kde_0013_4716_30m	1.071	2	1045.663	947.288	8.015	219.52	151.165	24263.352	-1.774	4.268	24263.352	0.069	27.47	1	0	0	0
kde_0013_4716_30m	1.066	2	1045.848	949.691	4.135	205.738	122.822	28038.436	-1.768	4.166	28038.436	0.063	27.47	1	0	0	0
kde_0013_4716_30m	1.056	8	1045.848	952.771	6.376	194.344	146.218	31530.355	-1.536	4.222	31530.355	0.055	27.47	0	0	0	1
kde_0013_4716_30m	1.045	8	1051.874	956.523	13.728	185.778	178.08	35852.691	-1.541	4.813	35852.691	0.044	27.47	0	0	0	1
kde_0013_4716_30m	1.033	7	1058.901	960.938	12.389	180.444	169.894	37482.023	-1.611	5.81	37482.023	0.033	27.47	0	0	0	0
kde_0013_4716_30m	1.023	8	1062.307	966.007	8.073	178.63	155.863	34741.035	-1.611	6.598	34741.035	0.022	27.47	0	0	0	1
kde_0013_4716_30m	1.014	8	1065.166	971.72	4.782	180.444	125.055	31301.695	-1.644	6.924	31301.695	0.014	27.47	0	0	0	1
kde_0013_4716_30m	1.008	2	1066.103	978.066	2.837	185.778	88.001	29825.465	-1.874	6.802	29825.465	0.008	27.47	1	0	0	0
kde_0013_4716_30m	1.004	3	1065.68	985.032	2.824	194.344	88.572	29928.402	-1.835	6.539	29928.402	0.004	27.47	0	0	0	0
kde_0013_4716_30m	1.002	2	1065.191	992.606	3.282	205.738	95.147	29489.164	-1.869	6.568	29489.164	0.002	27.47	1	0	0	0
kde_0013_4716_30m	1.001	3	1064.415	1000.773	11.647	219.52	191.976	24588.654	-1.832	6.331	24588.654	0.001	27.47	0	0	0	0
kde_0013_4716_30m	1	3	1055.71	1009.519	20.134	235.27	212.439	14353.331	-1.806	5.05	14353.331	0	27.47	0	0	0	0
kde_0013_4716_30m	1	3	1049.93	1018.829	14.1	252.622	212.439	22089.213	-1.758	4.135	22089.213	0	27.47	0	0	0	0
kde_0013_4716_30m	1	2	1047.739	1028.689	2.494	271.267	122.082	28503.41	-1.78	4.115	28503.41	0	27.47	1	0	0	0
kde_0013_4716_30m	1	8	1049.572	1039.081	15.103	290.957	184.081	32067.732	-1.539	4.529	32067.732	0	27.47	0	0	0	1
kde_0013_4716_30m	1	8	1062.696	1049.991	20.239	311.495	210.747	33564.188	-1.596	5.566	33564.188	0	27.47	0	0	0	1
kde_0013_4716_30m	1	8	1067.748	1061.403	10.475	332.722	181.921	31863.354	-1.646	6.438	31863.354	0	27.47	0	0	0	1
kde_0013_4716_30m	1	9	1070.097	1073.3	4.675	354.516	118.131	29552.139	-1.641	6.438	29552.139	0	27.47	0	0	0	0
kde_0013_4716_30m	1	2	1070.463	1085.667	3.635	376.778	94.516	29066.35	-1.899	6.054	29066.35	0	27.47	1	0	0	0
kde_0013_4716_30m	1	2	1070.734	1098.487	3.079	398.614	90.27	29697.484	-1.899	5.732	29697.484	0	27.47	1	0	0	0
kde_0013_4716_30m	1	9	1072.074	1111.745	2.879	418.537	85.798	30776.746	-1.651	5.626	30776.746	0	27.47	0	0	0	0
kde_0013_4716_30m	1	8	1073.382	1125.426	3.182	439.039	89.492	31368.949	-1.691	5.631	31368.949	0	27.47	0	0	0	1
kde_0013_4716_30m	1	8	1074.869	1139.515	4.028	460.044	98.916	31795.084	-1.696	5.665	31795.084	0	27.47	0	0	0	1
kde_0013_4716_30m	1	8	1076.476	1153.995	4.513	481.484	105.057	32005.795	-1.704	5.805	32005.795	0	27.47	0	0	0	1
kde_0013_4716_30m	1	8	1078.821	1168.853	3.231	503.306	94.669	31688.465	-1.72	5.914	31688.465	0	27.47	0	0	0	1
kde_0013_4716_30m	1	9	1079.665	1184.075	2.211	525.461	69.464	31391.705	-1.691	5.858	31391.705	0	27.47	0	0	0	0
kde_0013_4716_30m	1	9	1081.055	1199.647	2.197	547.908	68.012	31435.938	-1.698	5.75	31435.938	0	27.47	0	0	0	0
kde_0013_4716_30m	1	7	1081.805	1215.555	0.281	570.614	88.76	32673.391	-1.773	5.635	32673.391	0	27.47	0	0	0	0
kde_0013_4716_30m	1	5	1080.103	1231.786	3.069	593.548	96.972	34577.805	-1.825	5.599	34577.805	0	27.47	0	0	0	0
kde_0013_4716_30m	1	5	1079.253	1248.328	2.998	616.685	96.972	34733.203	-1.82	5.713	34733.203	0	27.47	0	0	0	0
kde_0013_4716_30m	1	6	1079.294	1265.168	1.251	640.004	70.088	33523.715	-1.791	5.844	33523.715	0	27.47	0	1	0	0
kde_0013_4716_30m	1	8	1079.457	1282.295	1.12	663.484	57.53	32396.301	-1.724	5.897	32396.301	0	27.47	0	0	0	1
kde_0013_4716_30m	1	8	1080.827	1299.697	2.833	687.11	75.317	31605.271	-1.731	5.892	31605.271	0	27.47	0	0	0	1
kde_0013_4716_30m	1	8	1082.081	1317.364	3.126	709.491	89.577	31509.072	-1.738	5.873	31509.072	0	27.47	0	0	0	1
kde_0013_4716_30m	1	8	1083.346	1335.285	2.936	729.851	85.159	31642.217	-1.745	5.851	31642.217	0	27.47	0	0	0	1
kde_0013_4716_30m	1	8	1084.591	1353.45	4.282	750.525	99.338	31440.508	-1.75	5.883	31440.508	0	27.47	0	0	0	1
kde_0013_4716_30m	1	8	1087.187	1371.849	4.979	771.49	113.583	30927.857	-1.765	5.973	30927.857	0	27.47	0	0	0	1
kde_0013_4716_30m	1	9	1088.642	1390.472	4.256	792.722	101.135	30551.396	-1.739	5.996	30551.396	0	27.47	0	0	0	0
kde_0013_4716_30m	1	8	1090.495	1409.312	4.156	814.2	103.13	30754.848	-1.785	5.997	30754.848	0	27.47	0	0	0	1
kde_0013_4716_30m	1	8	1092.319	1428.359	8.35	835.905	153.681	29930.619	-1.79	6.25	29930.619	0	27.47	0	0	0	1
kde_0013_4716_30m	1	9	1097.533	1447.606	10.081	857.821	167.929	26846.662	-1.79	6.529	26846.662	0	27.47	0	0	0	0
kde_0013_4716_30m	1	9	1098.959	1467.044	9.251	879.93	152.767	24322.549	-1.808	6.385	24322.549	0	27.47	0	0	0	0
kde_0013_4716_30m	1	2	1100.8	1486.665	10.456	902.22	163.545	23088.65	-2.072	6.128	23088.65	0	27.47	1	0	0	0
kde_0013_4716_30m	1	9	1103.324	1506.464	15.032	924.676	201.689	21253.631	-1.833	6.236	21253.631	0	27.47	0	0	0	0
kde_0013_4716_30m	1	9	1110.499	1526.432	17.267	947.288	222.738	19484.926	-1.874	6.526	19484.926	0	27.47	0	0	0	0
kde_0013_4716_30m	1	9	1113.106	1546.563	16.727	970.043	212.7	17735.895	-1.895	6.574	17735.895	0	27.47	0	0	0	0
kde_0013_4716_30m	1	2	1116.832	1566.852	16.899	992.934	200.24	16442.648	-2.171	6.33	16442.648	0	27.47	1	0	0	0
kde_0013_4716_30m	1	2	1116.037	1587.291	16.252	1015.949	194.77	16478.361	-2.168	5.913	16478.361	0	27.47	1	0	0	0
kde_0013_4716_30m	1	9	1119.218	1607.876	17.298	1038.768	227.216	17221.395	-1.929	5.871	17221.395	0	27.47	0	0	0	0
kde_0013_4716_30m	1	9	1124.744	1628.6	19.725	1061.403	242.103	16143.729	-1.958	6.075	16143.729	0	27.47	0	0	0	0
kde_0013_4716_30m	1	2	1127.266	1649.459	22.129	1084.166	246.456	13286.314	-2.23	5.779	13286.314	0	27.47	1	0	0	0
kde_0013_4716_30m	1	9	1129.771	1670.447	24.86	1107.05	264.969	12893.705	-1.988	5.468	12893.705	0	27.47	0	0	0	0
kde_0013_4716_30m	1	9	1139.222	1691.56	24.755	1130.046	263.194	14400.288	-2.034	5.838	14400.288	0	27.47	0	0	0	0
kde_0013_4716_30m	1	9	1147.314	1712.792	19.19	1153.148	215.618	16160.021	-2.082	6.071	16160.021	0	27.47	0	0	0	0
kde_0013_4716_30m	1	2	1149.513	1734.14	13.394	1176.35	197.582	20488.564	-2.34	5.892	20488.564	0	27.47	1	0	0	0
kde_0013_4716_30m	1	2	1150.908	1755.6	3.648	1199.647	187.227	29736.906	-2.332	5.626	29736.906	0	27.47	1	0	0	0
kde_0013_4716_30m	1	5	1146.738	1777.167	8.942	1223.032	186.813	39348.504	-2.158	5.415	39348.504	0	27.47	0	0	0	0
kde_0013_4716_30m	1	5	1143.616	1798.837	16.127	1246.501	219.957	44836.566	-2.11	5.492	44836.566	0	27.47	0	0	0	0
kde_0013_4716_30m	1	5	1141.626	1820.607	18.477	1270.048	223.383	46352.805	-2.089	5.816	46352.805	0	27.47	0	0	0	0
kde_0013_4716_30m	1	5	1136.645	1842.473	15.353	1293.671	207.734	43408.027	-2.078	6.003	43408.027	0	27.47	0	0	0	0
kde_0013_4716_30m	1	6	1133.383	1864.432	6.023	1317.364	183.51	36151.562	-2.067	5.846	36151.562	0	27.47	0	1	0	0
kde_0013_4716_30m	1	8	1134.398	1886.481	3.362	1341.125	133.396	30978.924	-2.023	5.648	30978.924	0	27.47	0	0	0	1
kde_0013_4716_30m	1	9	1136.737	1908.616	5.736	1364.948	147.25	28042.838	-2.006	5.579	28042.838	0	27.47	0	0	0	0
kde_0013_4716_30m	1	9	1138.864	1930.834	10.435	1388.832	169.919	25642.672	-2.018	5.844	25642.672	0	27.47	0	0	0	0
kde_0013_4716_30m	1	9	1146.33	1953.134	10.266	1412.773	156.521	24157.055	-2.064	6.22	24157.055	0	27.47	0	0	0	0
kde_0013_4716_30m	1	2	1145.402	1975.511	9.498	1436.769	149.091	23783.213	-2.313	5.977	23783.213	0	27.47	1	0	0	0
kde_0013_4716_30m	1	3	1142.333	1997.963	9.138	1460.816	147.154	23888.926	-2.261	5.571	23888.926	0	27.47	0	0	0	0
kde_0013_4716_30m	1	2	1140.816	2020.489	9.255	1484.912	160.689	22541.836	-2.293	5.591	22541.836	0	27.47	1	0	0	0
kde_0013_4716_30m	1	2	1142.851	2043.084	11.832	1509.055	167.862	21021.275	-2.305	5.666	21021.275	0	27.47	1	0	0	0
kde_0013_4716_30m	1	2	1143.932	2065.748	12.896	1533.243	171.226	19986.436	-2.313	5.44	19986.436	0	27.47	1	0	0	0
kde_0013_4716_30m	1	2	1145.221	2088.478	12.094	1557.473	167.628	20819.936	-2.318	5.224	20819.936	0	27.47	1	0	0	0
kde_0013_4716_30m	1	2	1145.811	2111.271	10.494	1581.743	160.354	22881.205	-2.317	5.031	22881.205	0	27.47	1	0	0	0
kde_0013_4716_30m	1	3	1142.302	2134.126	7.488	1606.052	154.864	24878.43	-2.26	4.788	24878.43	0	27.47	0	0	0	0
kde_0013_4716_30m	1	3	1087.213	1674.146	2.954	1716.59	95.427	30180.377	-1.951	6.223	30180.377	0	27.47	0	0	0	0
kde_0013_4716_30m	1	3	1085.96	1653.993	3.621	1691.175	103.465	30040.971	-1.943	6.119	30040.971	0	27.47	0	0	0	0
kde_0013_4716_30m	1	3	1085.032	1633.989	3.236	1665.762	93.575	30590.703	-1.937	6.137	30590.703	0	27.47	0	0	0	0
kde_0013_4716_30m	1	3	1083.718	1614.141	3.725	1640.353	100.556	30720.791	-1.929	6.236	30720.791	0	27.47	0	0	0	0
kde_0013_4716_30m	1	3	1082.248	1594.455	6.166	1614.948	133.966	29872.465	-1.919	6.307	29872.465	0	27.47	0	0	0	0
kde_0013_4716_30m	1	3	1078.923	1574.935	7.848	1589.546	149.856	27473.738	-1.907	6.251	27473.738	0	27.47	0	0	0	0
kde_0013_4716_30m	1	3	1077.514	1555.59	7.908	1564.148	141.907	25466.316	-1.906	6.161	25466.316	0	27.47	0	0	0	0
kde_0013_4716_30m	1	2	1076.781	1536.425	7.058	1538.754	133.203	25944.676	-1.938	6.139	25944.676	0	27.47	1	0	0	0
kde_0013_4716_30m	1	2	1075.028	1517.447	5.608	1513.364	121.659	27268.154	-1.926	6.082	27268.154	0	27.47	1	0	0	0
kde_0013_4716_30m	1	2	1074.863	1498.663	4.21	1487.979	109.747	28630.068	-1.923	5.984	28630.068	0	27.47	1	0	0	0
kde_0013_4716_30m	1	8	1075.525	1480.08	2.627	1462.598	116.165	31591.686	-1.703	6.038	31591.686	0	27.47	0	0	0	1
kde_0013_4716_30m	1	6	1076.607	1461.707	1.818	1437.222	84.7	34100.297	-1.774	6.199	34100.297	0	27.47	0	1	0	0
kde_0013_4716_30m	1.001	5	1075.861	1443.551	4.677	1411.851	124.059	34982.188	-1.797	6.322	34982.188	0.001	27.47	0	0	0	0
kde_0013_4716_30m	1.004	5	1074.231	1425.621	10.268	1386.486	168.919	36267.309	-1.774	6.385	36267.309	0.004	27.47	0	0	0	0
kde_0013_4716_30m	1.009	4	1068.126	1407.925	17.972	1361.126	201.067	36526.57	-1.763	6.246	36526.57	0.009	27.47	0	0	1	0
kde_0013_4716_30m	1.018	4	1057.555	1390.472	14.948	1335.773	186.295	34315.051	-1.719	5.794	34315.051	0.018	27.47	0	0	1	0
kde_0013_4716_30m	1.035	8	1054.034	1373.272	9.189	1310.426	173.931	29557.717	-1.582	5.589	29557.717	0.035	27.47	0	0	0	1
kde_0013_4716_30m	1.065	8	1067.556	1356.333	16.21	1285.085	185.448	28510.471	-1.647	5.832	28510.471	0.063	27.47	0	0	0	1
kde_0013_4716_30m	1.111	8	1069.493	1339.667	5.271	1259.752	140.033	30464.531	-1.67	5.849	30464.531	0.105	27.47	0	0	0	1
kde_0013_4716_30m	1.177	8	1070.142	1323.283	3.343	1234.426	94.524	31297.178	-1.674	5.597	31297.178	0.163	27.47	0	0	0	1
kde_0013_4716_30m	1.266	8	1071.609	1307.191	3.404	1209.109	99.391	32436.633	-1.678	5.516	32436.633	0.235	27.47	0	0	0	1
kde_0013_4716_30m	1.371	7	1073.981	1291.404	3.312	1183.8	95.882	35118.52	-1.717	5.756	35118.52	0.315	27.47	0	0	0	0
kde_0013_4716_30m	1.483	5	1073.995	1275.931	6.22	1158.501	127.404	36429.16	-1.779	6.15	36429.16	0.394	27.47	0	0	0	0
kde_0013_4716_30m	1.585	4	1070.108	1260.785	11.509	1133.211	169.72	35861.965	-1.787	6.329	35861.965	0.461	27.47	0	0	1	0
kde_0013_4716_30m	1.66	4	1064.19	1245.978	12.865	1107.932	168.472	33452.555	-1.761	6.177	33452.555	0.507	27.47	0	0	1	0
kde_0013_4716_30m	1.692	2	1056.763	1231.522	3.91	1082.664	176.404	26465.242	-1.833	5.874	26465.242	0.526	27.47	1	0	0	0
kde_0013_4716_30m	1.675	9	1061.167	1217.428	14.378	1057.408	187.88	17436.201	-1.619	5.617	17436.201	0.516	27.47	0	0	0	0
kde_0013_4716_30m	1.612	9	1066.539	1203.711	11.836	1032.165	166.41	24764.719	-1.626	5.451	24764.719	0.477	27.47	0	0	0	0
kde_0013_4716_30m	1.516	9	1071.447	1190.383	9.394	1006.935	149.491	28565.268	-1.644	5.625	28565.268	0.416	27.47	0	0	0	0
kde_0013_4716_30m	1.405	9	1075.651	1177.457	5.097	981.721	117.724	30420.492	-1.668	6.019	30420.492	0.34	27.47	0	0	0	0
kde_0013_4716_30m	1.297	2	1075.728	1164.947	2.822	956.523	95.6	29831.594	-1.926	6.002	29831.594	0.26	27.47	1	0	0	0
kde_0013_4716_30m	1.203	9	1074.458	1152.866	5.014	931.342	108.124	28511.879	-1.668	5.803	28511.879	0.185	27.47	0	0	0	0
kde_0013_4716_30m	1.131	9	1079.885	1141.228	7.284	906.181	123.44	29086.676	-1.691	5.841	29086.676	0.123	27.47	0	0	0	0
kde_0013_4716_30m	1.081	9	1081.526	1130.046	1.946	881.04	105.634	31385.592	-1.702	5.85	31385.592	0.077	27.47	0	0	0	0
kde_0013_4716_30m	1.049	4	1080.045	1118.461	2.963	855.921	84.437	33406.57	-1.865	5.635	33406.57	0.048	27.47	0	0	1	0
kde_0013_4716_30m	1.031	5	1078.225	1104.104	5.014	830.826	110.171	34806.586	-1.81	5.431	34806.586	0.031	27.47	0	0	0	0
kde_0013_4716_30m	1.023	5	1075.581	1090.156	9.393	805.758	152.014	36398.988	-1.783	5.206	36398.988	0.023	27.47	0	0	0	0
kde_0013_4716_30m	1.02	5	1069.676	1076.632	9.888	780.72	153.358	37983.012	-1.744	5.054	37983.012	0.02	27.47	0	0	0	0
kde_0013_4716_30m	1.02	6	1068.307	1063.548	7.232	755.713	136.361	38387.27	-1.704	5.278	38387.27	0.02	27.47	0	1	0	0
kde_0013_4716_30m	1.02	6	1067.911	1050.921	5.257	730.742	122.867	36830.445	-1.711	5.628	36830.445	0.02	27.47	0	1	0	0
kde_0013_4716_30m	1.02	5	1067.634	1038.768	7.853	705.81	151.872	36101.773	-1.743	5.544	36101.773	0.02	27.47	0	0	0	0
kde_0013_4716_30m	1.021	5	1061.54	1027.105	9.383	680.922	145.647	37719.148	-1.702	5.151	37719.148	0.021	27.47	0	0	0	0
kde_0013_4716_30m	1.023	6	1059.933	1015.949	9.015	656.082	136.342	40167.992	-1.649	5.129	40167.992	0.023	27.47	0	1	0	0
kde_0013_4716_30m	1.027	6	1059.844	1005.317	11.582	631.296	182.767	42347.77	-1.637	5.491	42347.77	0.027	27.47	0	1	0	0
kde_0013_4716_30m	1.034	6	1060.636	995.226	14.113	606.571	191.26	43742.77	-1.631	6.014	43742.77	0.033	27.47	0	1	0	0
kde_0013_4716_30m	1.043	5	1059.352	985.693	13.713	581.914	192.738	40702.543	-1.672	6.243	40702.543	0.042	27.47	0	0	0	0
kde_0013_4716_30m	1.053	4	1051.554	976.734	9.365	557.335	156.462	34498.867	-1.695	6	34498.867	0.051	27.47	0	0	1	0
kde_0013_4716_30m	1.063	2	1048.711	968.364	4.551	532.845	154.375	27111.646	-1.786	5.831	27111.646	0.061	27.47	1	0	0	0
kde_0013_4716_30m	1.07	9	1051.453	960.599	13.994	508.455	177.826	21738.465	-1.552	6.086	21738.465	0.068	27.47	0	0	0	0
kde_0013_4716_30m	1.075	2	1060.206	953.455	11.602	484.182	177.826	21102.299	-1.857	6.145	21102.299	0.073	27.47	1	0	0	0
kde_0013_4716_30m	1.078	3	1053.135	946.944	15.205	460.044	181.235	23542.982	-1.768	5.347	23542.982	0.075	27.47	0	0	0	0
kde_0013_4716_30m	1.079	3	1045.988	941.08	7.208	436.062	158.028	26779.975	-1.732	4.756	26779.975	0.076	27.47	0	0	0	0
kde_0013_4716_30m	1.08	8	1048.144	935.876	10.892	412.266	165.045	31347.898	-1.541	4.972	31347.898	0.077	27.47	0	0	0	1
kde_0013_4716_30m	1.083	8	1057.19	931.342	14.361	388.688	173.921	34958.008	-1.571	5.806	34958.008	0.079	27.47	0	0	0	1
kde_0013_4716_30m	1.087	7	1061.387	927.489	7.408	365.371	143.793	35590.273	-1.64	6.641	35590.273	0.084	27.47	0	0	0	0
kde_0013_4716_30m	1.094	6	1062.229	924.324	1.209	342.368	91.971	33511.344	-1.699	6.935	33511.344	0.09	27.47	0	1	0	0
kde_0013_4716_30m	1.103	4	1060.773	921.855	4.018	319.747	109.021	31300.188	-1.766	6.77	31300.188	0.098	27.47	0	0	1	0
kde_0013_4716_30m	1.114	3	1058.743	920.087	3.827	297.596	93.509	29178.162	-1.798	6.443	29178.162	0.108	27.47	0	0	0	0
kde_0013_4716_30m	1.127	2	1059.217	919.025	4.321	276.026	92.279	28230.248	-1.84	6.226	28230.248	0.119	27.47	1	0	0	0
kde_0013_4716_30m	1.139	2	1059.104	918.671	4.3	255.186	99.982	28478.541	-1.838	6.218	28478.541	0.131	27.47	1	0	0	0
kde_0013_4716_30m	1.15	3	1057.858	919.025	8.09	235.27	164.86	26867.418	-1.794	6.142	26867.418	0.14	27.47	0	0	0	0
kde_0013_4716_30m	1.157	3	1054.536	920.087	11.895	216.533	168.53	23743.512	-1.781	5.585	23743.512	0.145	27.47	0	0	0	0
kde_0013_4716_30m	1.155	3	1051.106	921.855	10.209	199.307	160.149	24215.764	-1.763	4.874	24215.764	0.144	27.47	0	0	0	0
kde_0013_4716_30m	1.145	3	1048.571	924.324	5.683	184.017	127.919	27185.256	-1.747	4.434	27185.256	0.135	27.47	0	0	0	0
kde_0013_4716_30m	1.126	9	1048.571	927.489	2.564	171.184	112.431	30322.062	-1.526	4.182	30322.062	0.119	27.47	0	0	0	0
kde_0013_4716_30m	1.102	8	1049.348	931.342	8.207	161.394	165.753	34710.008	-1.541	4.276	34710.008	0.097	27.47	0	0	0	1
kde_0013_4716_30m	1.077	7	1054.372	935.876	12.914	155.224	173.373	37871.223	-1.584	4.958	37871.223	0.074	27.47	0	0	0	0
kde_0013_4716_30m	1.053	7	1060.333	941.08	12.53	153.112	171.648	38291.746	-1.616	5.975	38291.746	0.052	27.47	0	0	0	0
kde_0013_4716_30m	1.034	7	1065.83	946.944	9.311	155.224	160.923	36487.93	-1.658	6.883	36487.93	0.034	27.47	0	0	0	0
kde_0013_4716_30m	1.02	8	1067.682	953.455	3.414	161.394	143.052	32763.768	-1.655	7.281	32763.768	0.02	27.47	0	0	0	1
kde_0013_4716_30m	1.011	2	1066.814	960.599	3.254	171.184	99.323	29306.463	-1.879	6.96	29306.463	0.011	27.47	1	0	0	0
kde_0013_4716_30m	1.006	2	1066.31	968.364	4.523	184.017	107.318	28082.209	-1.878	6.58	28082.209	0.006	27.47	1	0	0	0
kde_0013_4716_30m	1.003	2	1067.029	976.734	7.554	199.307	168.497	25305.443	-1.886	6.599	25305.443	0.003	27.47	1	0	0	0
kde_0013_4716_30m	1.001	3	1067.724	985.693	17.86	216.533	201.399	21653.172	-1.849	5.928	21653.172	0.001	27.47	0	0	0	0
kde_0013_4716_30m	1	3	1053.474	995.226	19.551	235.27	212.401	22697.357	-1.765	4.645	22697.357	0	27.47	0	0	0	0
kde_0013_4716_30m	1	3	1048.536	1005.317	6.465	255.186	146.949	27660.811	-1.744	4.141	27660.811	0	27.47	0	0	0	0
kde_0013_4716_30m	1	8	1048.578	1015.949	10.183	276.026	177.666	32129.627	-1.542	4.164	32129.627	0	27.47	0	0	0	1
kde_0013_4716_30m	1	8	1057.078	1027.105	21.674	297.596	210.747	34115.406	-1.561	4.934	34115.406	0	27.47	0	0	0	1
kde_0013_4716_30m	1	8	1069.547	1038.768	15.572	319.747	197.365	32980.863	-1.643	6.201	32980.863	0	27.47	0	0	0	1
kde_0013_4716_30m	1	9	1072.618	1050.921	5.891	342.368	122.414	29952.406	-1.652	6.635	29952.406	0	27.47	0	0	0	0
kde_0013_4716_30m	1	2	1074.263	1063.548	4.806	362.688	111.887	28154.479	-1.92	6.403	28154.479	0	27.47	1	0	0	0
kde_0013_4716_30m	1	2	1073.554	1076.632	5.024	382.779	108.324	27632.176	-1.918	5.994	27632.176	0	27.47	1	0	0	0
kde_0013_4716_30m	1	2	1073.564	1090.156	4.313	403.485	110.63	28490.125	-1.916	5.658	28490.125	0	27.47	1	0	0	0
kde_0013_4716_30m	1	9	1074.166	1104.104	4.265	424.715	107.723	29236.967	-1.665	5.561	29236.967	0	27.47	0	0	0	0
kde_0013_4716_30m	1	9	1075.803	1118.461	4.412	446.394	104.257	29712.137	-1.672	5.58	29712.137	0	27.47	0	0	0	0
kde_0013_4716_30m	1	9	1077.614	1133.211	4.908	468.46	111.073	30223.943	-1.679	5.702	30223.943	0	27.47	0	0	0	0
kde_0013_4716_30m	1	9	1079.991	1148.338	3.932	490.861	101.981	30584.619	-1.693	5.848	30584.619	0	27.47	0	0	0	0
kde_0013_4716_30m	1	9	1080.631	1163.828	2.241	513.552	79.891	30986.982	-1.698	5.842	30986.982	0	27.47	0	0	0	0
kde_0013_4716_30m	1	9	1081.055	1179.667	1.516	536.498	68.012	31791.846	-1.698	5.837	31791.846	0	27.47	0	0	0	0
kde_0013_4716_30m	1	4	1081.805	1195.841	1.526	559.667	74.266	32705.889	-1.879	5.902	32705.889	0	27.47	0	0	1	0
kde_0013_4716_30m	1	4	1080.103	1212.336	2.883	583.032	76.664	32966.258	-1.867	5.929	32966.258	0	27.47	0	0	1	0
kde_0013_4716_30m	1	4	1079.253	1229.14	0.561	606.571	46.88	32596.568	-1.867	5.961	32596.568	0	27.47	0	0	1	0
kde_0013_4716_30m	1	9	1079.294	1246.239	0.918	630.264	61.8	31839.488	-1.69	5.95	31839.488	0	27.47	0	0	0	0
kde_0013_4716_30m	1	9	1079.457	1263.623	2.302	653.596	77.175	31232.305	-1.69	5.89	31232.305	0	27.47	0	0	0	0
kde_0013_4716_30m	1	9	1080.827	1281.279	3.151	673.711	88.861	31155.182	-1.697	5.871	31155.182	0	27.47	0	0	0	0
kde_0013_4716_30m	1	9	1082.081	1299.196	2.957	694.182	85.419	31367.066	-1.703	5.853	31367.066	0	27.47	0	0	0	0
kde_0013_4716_30m	1	8	1083.346	1317.364	2.888	714.977	83.426	31559.65	-1.745	5.801	31559.65	0	27.47	0	0	0	1
kde_0013_4716_30m	1	8	1084.591	1335.773	4.454	736.07	102.981	31559.719	-1.749	5.788	31559.719	0	27.47	0	0	0	1
kde_0013_4716_30m	1	8	1087.187	1354.412	5.284	757.435	104.775	31395.217	-1.762	5.851	31395.217	0	27.47	0	0	0	1
kde_0013_4716_30m	1	8	1089.64	1373.272	3.65	779.05	86.724	31496.781	-1.778	5.869	31496.781	0	27.47	0	0	0	1
kde_0013_4716_30m	1	8	1090.641	1392.344	3.184	800.895	89.557	31813.654	-1.783	5.784	31813.654	0	27.47	0	0	0	1
kde_0013_4716_30m	1	8	1092.18	1411.621	9.958	822.951	145.898	31018.072	-1.783	5.984	31018.072	0	27.47	0	0	0	1
kde_0013_4716_30m	1	8	1100.212	1431.092	12.13	845.202	162.297	29245.166	-1.829	6.515	29245.166	0	27.47	0	0	0	1
kde_0013_4716_30m	1	9	1104.173	1450.751	6.959	867.633	128.89	27765.984	-1.828	6.612	27765.984	0	27.47	0	0	0	0
kde_0013_4716_30m	1	9	1105.075	1470.59	6.882	890.231	142.194	27462.207	-1.834	6.259	27462.207	0	27.47	0	0	0	0
kde_0013_4716_30m	1	9	1108.12	1490.602	12.376	912.982	179.88	27255.635	-1.842	6.227	27255.635	0	27.47	0	0	0	0
kde_0013_4716_30m	1	9	1115.401	1510.78	13.768	935.876	192.132	26587.83	-1.881	6.6	26587.83	0	27.47	0	0	0	0
kde_0013_4716_30m	1	9	1119.928	1531.118	10.808	958.903	168.852	25848.781	-1.914	6.891	25848.781	0	27.47	0	0	0	0
kde_0013_4716_30m	1	9	1123.263	1551.608	8.781	981.721	156.143	25181.221	-1.938	6.906	25181.221	0	27.47	0	0	0	0
kde_0013_4716_30m	1	9	1124.004	1572.246	12.361	1004.345	219.024	21482.727	-1.948	6.737	21482.727	0	27.47	0	0	0	0
kde_0013_4716_30m	1	9	1124.569	1593.025	18.131	1027.105	219.024	13930.144	-1.968	6.503	13930.144	0	27.47	0	0	0	0
kde_0013_4716_30m	1	9	1131.568	1613.94	19.761	1049.991	238.713	17387.127	-1.991	6.629	17387.127	0	27.47	0	0	0	0
kde_0013_4716_30m	1	9	1138.826	1634.985	20.701	1072.997	237.186	16079.867	-2.033	6.822	16079.867	0	27.47	0	0	0	0
kde_0013_4716_30m	1	9	1142.732	1656.157	20.79	1096.113	227.902	15720.688	-2.056	6.572	15720.688	0	27.47	0	0	0	0
kde_0013_4716_30m	1	9	1149.145	1677.449	15.363	1119.334	222.862	21072.748	-2.081	6.44	21072.748	0	27.47	0	0	0	0
kde_0013_4716_30m	1	9	1151.543	1698.858	5.131	1142.653	168.001	29311.115	-2.083	6.472	29311.115	0	27.47	0	0	0	0
kde_0013_4716_30m	1	5	1151.099	1720.379	1.908	1166.064	115.011	34680.383	-2.211	6.296	34680.383	0	27.47	0	0	0	0
kde_0013_4716_30m	1	5	1150.005	1742.008	9.777	1189.562	191.746	38808.059	-2.177	5.917	38808.059	0	27.47	0	0	0	0
kde_0013_4716_30m	1	5	1145.879	1763.741	17.042	1213.142	221.643	42484.289	-2.129	5.495	42484.289	0	27.47	0	0	0	0
kde_0013_4716_30m	1	5	1139.042	1785.574	17.739	1236.798	204.832	43896.203	-2.085	5.403	43896.203	0	27.47	0	0	0	0
kde_0013_4716_30m	1	5	1133.108	1807.504	14.75	1260.527	186.565	41993.336	-2.065	5.585	41993.336	0	27.47	0	0	0	0
kde_0013_4716_30m	1	6	1130.799	1829.527	6.239	1284.325	173.947	35308.824	-2.055	5.88	35308.824	0	27.47	0	1	0	0
kde_0013_4716_30m	1	9	1135.094	1851.64	8.944	1308.187	179.102	26967.988	-1.995	6.113	26967.988	0	27.47	0	0	0	0
kde_0013_4716_30m	1	9	1138.722	1873.839	10.99	1332.111	166.098	22754.814	-2.026	5.975	22754.814	0	27.47	0	0	0	0
kde_0013_4716_30m	1	9	1141.206	1896.121	11.323	1356.094	177.565	22474.191	-2.04	5.747	22474.191	0	27.47	0	0	0	0
kde_0013_4716_30m	1	9	1143.915	1918.485	13.329	1380.131	195.517	22915.75	-2.05	5.911	22915.75	0	27.47	0	0	0	0
kde_0013_4716_30m	1	9	1149.367	1940.926	10.697	1404.22	187.163	23943.871	-2.08	6.3	23943.871	0	27.47	0	0	0	0
kde_0013_4716_30m	1	2	1148.227	1963.442	10.292	1428.359	164.671	22377.723	-2.332	6.151	22377.723	0	27.47	1	0	0	0
kde_0013_4716_30m	1	2	1147.202	1986.031	12.22	1452.546	174.87	19940.184	-2.332	5.615	19940.184	0	27.47	1	0	0	0
kde_0013_4716_30m	1	2	1145.962	2008.69	12.665	1476.777	184.863	19317.447	-2.326	5.445	19317.447	0	27.47	1	0	0	0
kde_0013_4716_30m	1	2	1149.146	2031.417	14.14	1501.051	189.33	19419.426	-2.341	5.617	19419.426	0	27.47	1	0	0	0
kde_0013_4716_30m	1	2	1150.171	2054.21	13.538	1525.365	176.631	19215.502	-2.348	5.579	19215.502	0	27.47	1	0	0	0
kde_0013_4716_30m	1	2	1150.667	2077.066	12.1	1549.718	169.494	20265.826	-2.349	5.401	20265.826	0	27.47	1	0	0	0
kde_0013_4716_30m	1	2	1149.976	2099.983	11.69	1574.108	178.702	20625.084	-2.345	5.169	20625.084	0	27.47	1	0	0	0
kde_0013_4716_30m	1	3	1146.616	2122.959	9.012	1598.534	171.708	21724.477	-2.292	4.847	21724.477	0	27.47	0	0	0	0
kde_0013_4716_30m	1	3	1088.959	1658.711	3.011	1714.502	85.115	31286.535	-1.956	6.383	31286.535	0	27.47	0	0	0	0
kde_0013_4716_30m	1	4	1086.793	1638.367	3.584	1689.055	96.23	31420.414	-1.907	6.267	31420.414	0	27.47	0	0	1	0
kde_0013_4716_30m	1	4	1085.881	1618.171	2.777	1663.611	81.692	31959.912	-1.902	6.281	31959.912	0	27.47	0	0	1	0
kde_0013_4716_30m	1	4	1084.415	1598.126	3.342	1638.169	88.745	32071.24	-1.892	6.366	32071.24	0	27.47	0	0	1	0
kde_0013_4716_30m	1	4	1082.836	1578.24	4.597	1612.729	108.999	31896.105	-1.882	6.405	31896.105	0	27.47	0	0	1	0
kde_0013_4716_30m	1	4	1080.789	1558.518	4.357	1587.291	107.226	31571.666	-1.873	6.405	31571.666	0	27.47	0	0	1	0
kde_0013_4716_30m	1	4	1079.681	1538.966	3.177	1561.857	95.917	31779.232	-1.868	6.388	31779.232	0	27.47	0	0	1	0
kde_0013_4716_30m	1	4	1078.057	1519.591	3.802	1536.425	114.25	32711.754	-1.855	6.308	32711.754	0	27.47	0	0	1	0
kde_0013_4716_30m	1	5	1076.601	1500.4	3.089	1510.996	112.912	34009.504	-1.808	6.239	34009.504	0	27.47	0	0	0	0
kde_0013_4716_30m	1	6	1076.534	1481.4	2.41	1485.57	98.565	34750.465	-1.77	6.325	34750.465	0	27.47	0	1	0	0
kde_0013_4716_30m	1	6	1076.649	1462.598	2.26	1460.147	98.565	34494.711	-1.772	6.443	34494.711	0	27.47	0	1	0	0
kde_0013_4716_30m	1.001	5	1075.563	1444.002	2.436	1434.728	82.812	34333.156	-1.802	6.387	34333.156	0.001	27.47	0	0	0	0
kde_0013_4716_30m	1.002	5	1074.116	1425.621	8.616	1409.312	172.206	36825.359	-1.774	6.199	36825.359	0.002	27.47	0	0	0	0
kde_0013_4716_30m	1.007	5	1070.285	1407.463	16.116	1383.9	199.644	40617.215	-1.727	6.09	40617.215	0.006	27.47	0	0	0	0
kde_0013_4716_30m	1.016	5	1062.888	1389.535	17.424	1358.492	201.067	39729.266	-1.688	6.012	39729.266	0.016	27.47	0	0	0	0
kde_0013_4716_30m	1.034	4	1055.246	1371.849	9.373	1333.089	172.934	33711.031	-1.718	5.492	33711.031	0.033	27.47	0	0	1	0
kde_0013_4716_30m	1.066	8	1054.789	1354.412	12.054	1307.689	169.38	29102.334	-1.583	5.159	29102.334	0.064	27.47	0	0	0	1
kde_0013_4716_30m	1.121	8	1066.259	1337.234	15.837	1282.295	195.867	30251.918	-1.635	5.571	30251.918	0.115	27.47	0	0	0	1
kde_0013_4716_30m	1.209	9	1067.936	1320.327	5.521	1256.906	125.693	29950.566	-1.627	5.741	29950.566	0.19	27.47	0	0	0	0
kde_0013_4716_30m	1.339	9	1070.744	1303.7	4.389	1231.522	110.546	29366.502	-1.646	5.525	29366.502	0.292	27.47	0	0	0	0
kde_0013_4716_30m	1.513	3	1071.652	1287.363	0.63	1206.143	104.537	31952.4	-1.864	5.355	31952.4	0.414	27.47	0	0	0	0
kde_0013_4716_30m	1.726	5	1070.598	1271.33	5.011	1180.771	125.992	36458.266	-1.763	5.348	36458.266	0.546	27.47	0	0	0	0
kde_0013_4716_30m	1.959	5	1069.707	1255.61	8.811	1155.405	148.668	38972.852	-1.743	5.713	38972.852	0.673	27.47	0	0	0	0
kde_0013_4716_30m	2.181	5	1066.412	1240.216	11.825	1130.046	173.595	38110.324	-1.723	6.016	38110.324	0.78	27.47	0	0	0	0
kde_0013_4716_30m	2.355	4	1060.5	1225.16	7.169	1104.694	168.472	33555.656	-1.751	6.063	33555.656	0.857	27.47	0	0	1	0
kde_0013_4716_30m	2.447	9	1060.416	1210.455	11.003	1079.35	188.002	25140.832	-1.593	6.183	25140.832	0.895	27.47	0	0	0	0
kde_0013_4716_30m	2.438	9	1071.385	1196.113	16.96	1054.015	200.343	21290.17	-1.656	6.281	21290.17	0.891	27.47	0	0	0	0
kde_0013_4716_30m	2.33	9	1073.334	1182.149	11.191	1028.689	182.382	22785.652	-1.671	6.008	22785.652	0.846	27.47	0	0	0	0
kde_0013_4716_30m	2.145	9	1074.135	1168.575	8.365	1003.372	162.178	26242.848	-1.668	5.822	26242.848	0.763	27.47	0	0	0	0
kde_0013_4716_30m	1.919	9	1076.964	1155.405	6.03	978.066	133.917	28247.924	-1.681	5.992	28247.924	0.652	27.47	0	0	0	0
kde_0013_4716_30m	1.688	2	1077.895	1142.653	5.099	952.771	117.687	27741.426	-1.941	5.995	27741.426	0.524	27.47	1	0	0	0
kde_0013_4716_30m	1.482	9	1078.703	1130.334	6.059	927.489	127.59	27353.029	-1.693	5.771	27353.029	0.394	27.47	0	0	0	0
kde_0013_4716_30m	1.318	9	1079.885	1118.461	4.948	902.22	127.59	29495.887	-1.694	5.692	29495.887	0.276	27.47	0	0	0	0
kde_0013_4716_30m	1.201	3	1081.526	1107.05	0.911	876.965	67.737	31818.781	-1.918	5.75	31818.781	0.183	27.47	0	0	0	0
kde_0013_4716_30m	1.125	4	1080.045	1096.113	3.98	851.726	96.287	32569.846	-1.866	5.681	32569.846	0.117	27.47	0	0	1	0
kde_0013_4716_30m	1.081	4	1078.225	1082.964	5.476	826.504	114.521	33131.973	-1.851	5.56	33131.973	0.078	27.47	0	0	1	0
kde_0013_4716_30m	1.06	4	1075.581	1068.74	9.951	801.301	148.747	33533.152	-1.828	5.312	33533.152	0.058	27.47	0	0	1	0
kde_0013_4716_30m	1.052	4	1069.676	1054.941	8.16	776.119	134.145	33709.965	-1.798	5.031	33709.965	0.051	27.47	0	0	1	0
kde_0013_4716_30m	1.05	5	1068.307	1041.585	3.663	750.959	116.199	34525.73	-1.76	5.079	34525.73	0.049	27.47	0	0	0	0
kde_0013_4716_30m	1.05	5	1067.911	1028.689	5.465	725.824	129.441	36825.125	-1.746	5.378	36825.125	0.049	27.47	0	0	0	0
kde_0013_4716_30m	1.05	5	1067.634	1016.269	9.842	700.717	155.995	38272.926	-1.732	5.553	38272.926	0.049	27.47	0	0	0	0
kde_0013_4716_30m	1.051	5	1061.54	1004.345	10.567	675.641	172.106	37936.246	-1.699	5.307	37936.246	0.049	27.47	0	0	0	0
kde_0013_4716_30m	1.052	6	1059.933	992.934	7.146	650.6	132.467	38350.043	-1.659	5.154	38350.043	0.051	27.47	0	1	0	0
kde_0013_4716_30m	1.058	5	1059.844	982.053	8.582	625.597	128.427	39059.422	-1.689	5.207	39059.422	0.056	27.47	0	0	0	0
kde_0013_4716_30m	1.068	5	1052.832	971.72	9.989	600.637	140.249	39071.25	-1.649	5.151	39071.25	0.066	27.47	0	0	0	0
kde_0013_4716_30m	1.084	5	1051.322	961.954	8.173	575.726	145.307	37473.18	-1.649	5.328	37473.18	0.08	27.47	0	0	0	0
kde_0013_4716_30m	1.103	5	1050.635	952.771	2.728	550.871	149.769	33076.367	-1.671	5.501	33076.367	0.098	27.47	0	0	0	0
kde_0013_4716_30m	1.122	9	1052.372	944.189	6.925	526.08	138.098	28372.43	-1.546	5.545	28372.43	0.115	27.47	0	0	0	0
kde_0013_4716_30m	1.139	9	1057.765	936.224	11.755	501.361	163.895	27158.398	-1.571	5.836	27158.398	0.13	27.47	0	0	0	0
kde_0013_4716_30m	1.152	2	1061.441	928.892	3.773	476.727	145.27	28783.979	-1.851	6.135	28783.979	0.141	27.47	1	0	0	0
kde_0013_4716_30m	1.159	4	1057.726	922.208	14.697	452.191	180.461	28142.434	-1.742	5.598	28142.434	0.148	27.47	0	0	1	0
kde_0013_4716_30m	1.164	4	1048.893	916.186	9.197	427.77	157.14	28479.279	-1.702	4.804	28479.279	0.152	27.47	0	0	1	0
kde_0013_4716_30m	1.169	8	1049.034	910.84	5.702	403.485	153.493	32368.51	-1.552	4.67	32368.51	0.156	27.47	0	0	0	1
kde_0013_4716_30m	1.176	8	1052.83	906.181	12.429	379.362	167.142	35626.262	-1.549	5.194	35626.262	0.162	27.47	0	0	0	1
kde_0013_4716_30m	1.188	7	1058.617	902.22	9.809	355.433	160.4	36401.93	-1.618	6.087	36401.93	0.172	27.47	0	0	0	0
kde_0013_4716_30m	1.203	7	1061.918	898.966	3.763	331.742	99.211	35397.09	-1.65	6.715	35397.09	0.185	27.47	0	0	0	0
kde_0013_4716_30m	1.221	4	1060.936	896.427	0.281	308.343	103.076	32421.752	-1.769	6.862	32421.752	0.2	27.47	0	0	1	0
kde_0013_4716_30m	1.242	2	1060.666	894.609	3.492	285.307	102.045	29046.4	-1.846	6.677	29046.4	0.217	27.47	1	0	0	0
kde_0013_4716_30m	1.265	2	1060.828	893.516	4.617	262.73	102.045	27951.475	-1.849	6.451	27951.475	0.235	27.47	1	0	0	0
kde_0013_4716_30m	1.288	3	1060.595	893.152	4.75	240.742	110.839	28212.602	-1.81	6.346	28212.602	0.253	27.47	0	0	0	0
kde_0013_4716_30m	1.308	3	1059.157	893.516	5.829	219.52	132.796	27807.605	-1.802	6.286	27807.605	0.268	27.47	0	0	0	0
kde_0013_4716_30m	1.319	3	1057.856	894.609	8.652	199.307	147.195	26135.785	-1.796	6.016	26135.785	0.277	27.47	0	0	0	0
kde_0013_4716_30m	1.317	3	1053.458	896.427	10.849	180.444	158.855	24939.342	-1.773	5.377	24939.342	0.275	27.47	0	0	0	0
kde_0013_4716_30m	1.297	3	1049.316	898.966	8.194	163.399	142.736	24870.441	-1.755	4.773	24870.441	0.26	27.47	0	0	0	0
kde_0013_4716_30m	1.262	3	1049.316	902.22	5.471	148.798	118.591	27228.74	-1.751	4.358	27228.74	0.233	27.47	0	0	0	0
kde_0013_4716_30m	1.215	8	1048.064	906.181	1.368	137.422	118.591	31959.965	-1.555	4.132	31959.965	0.195	27.47	0	0	0	1
kde_0013_4716_30m	1.164	7	1051.917	910.84	9.824	130.12	160.833	37324.176	-1.578	4.324	37324.176	0.152	27.47	0	0	0	0
kde_0013_4716_30m	1.116	7	1055.485	916.186	13.595	127.593	191.08	40577.621	-1.58	4.932	40577.621	0.11	27.47	0	0	0	0
kde_0013_4716_30m	1.076	7	1060.204	922.208	14.818	130.12	188.066	41284.273	-1.601	5.883	41284.273	0.073	27.47	0	0	0	0
kde_0013_4716_30m	1.046	7	1065.789	928.892	12.158	137.422	206.859	35994.797	-1.654	7.095	35994.797	0.045	27.47	0	0	0	0
kde_0013_4716_30m	1.025	9	1069.812	936.224	6.589	148.798	174.407	28139.34	-1.641	7.484	28139.34	0.025	27.47	0	0	0	0
kde_0013_4716_30m	1.013	2	1068.833	944.189	7.626	163.399	134.353	25074.232	-1.897	6.764	25074.232	0.013	27.47	1	0	0	0
kde_0013_4716_30m	1.006	2	1069.072	952.771	5.716	180.444	122.813	26915.52	-1.895	6.435	26915.52	0.006	27.47	1	0	0	0
kde_0013_4716_30m	1.003	4	1069.052	961.954	14.37	199.307	198.697	27465.691	-1.806	6.041	27465.691	0.003	27.47	0	0	1	0
kde_0013_4716_30m	1.001	4	1057.994	971.72	20.6	219.52	218.524	26315.951	-1.739	4.944	26315.951	0.001	27.47	0	0	1	0
kde_0013_4716_30m	1	3	1050.422	982.053	9.296	240.742	141.6	26663.1	-1.753	4.326	26663.1	0	27.47	0	0	0	0
kde_0013_4716_30m	1	9	1048.751	992.934	5.666	262.73	134.12	28298.947	-1.528	4.146	28298.947	0	27.47	0	0	0	0
kde_0013_4716_30m	1	8	1054.304	1004.345	19.943	285.307	210.747	30621.221	-1.561	4.534	30621.221	0	27.47	0	0	0	1
kde_0013_4716_30m	1	8	1067.863	1016.269	18.865	307.285	197.365	33021.219	-1.628	5.692	33021.219	0	27.47	0	0	0	1
kde_0013_4716_30m	1	8	1072.417	1028.689	7.457	326.798	131.747	32955.672	-1.673	6.426	32955.672	0	27.47	0	0	0	1
kde_0013_4716_30m	1	9	1074.742	1041.585	4.599	347.091	122.96	30625.873	-1.663	6.519	30625.873	0	27.47	0	0	0	0
kde_0013_4716_30m	1	2	1075.93	1054.941	5.067	368.035	110.851	27763.332	-1.93	6.31	27763.332	0	27.47	1	0	0	0
kde_0013_4716_30m	1	2	1075.33	1068.74	6	389.525	110.851	26678.479	-1.929	5.91	26678.479	0	27.47	1	0	0	0
kde_0013_4716_30m	1	2	1076.434	1082.964	5.31	411.475	110.75	27637.109	-1.933	5.693	27637.109	0	27.47	1	0	0	0
kde_0013_4716_30m	1	9	1077.473	1097.598	4.184	433.817	106.201	29119.752	-1.684	5.645	29119.752	0	27.47	0	0	0	0
kde_0013_4716_30m	1	9	1078.433	1112.624	4.081	456.491	104.868	30443.672	-1.684	5.703	30443.672	0	27.47	0	0	0	0
kde_0013_4716_30m	1	9	1080.593	1128.027	3.359	479.451	93.85	31253.834	-1.695	5.826	31253.834	0	27.47	0	0	0	0
kde_0013_4716_30m	1	9	1081.296	1143.792	1.427	502.659	62.111	31645.936	-1.7	5.841	31645.936	0	27.47	0	0	0	0
kde_0013_4716_30m	1	5	1081.776	1159.905	1.198	526.08	100.137	33306.73	-1.841	5.83	33306.73	0	27.47	0	0	0	0
kde_0013_4716_30m	1	5	1081.469	1176.35	5.348	549.688	123.444	36108.27	-1.823	5.943	36108.27	0	27.47	0	0	0	0
kde_0013_4716_30m	1	6	1079.253	1193.115	4.623	573.46	123.444	36402.465	-1.775	6.107	36402.465	0	27.47	0	1	0	0
kde_0013_4716_30m	1	7	1079.085	1210.186	2.116	597.376	108.722	33695.539	-1.752	6.181	33695.539	0	27.47	0	0	0	0
kde_0013_4716_30m	1	9	1079.801	1227.549	1.836	617.741	65.176	31601.936	-1.692	6.121	31601.936	0	27.47	0	0	0	0
kde_0013_4716_30m	1	9	1080.854	1245.194	2.919	637.966	86.293	30882.957	-1.698	6.064	30882.957	0	27.47	0	0	0	0
kde_0013_4716_30m	1	9	1082.05	1263.108	3.532	658.559	100.077	30507.008	-1.705	6.021	30507.008	0	27.47	0	0	0	0
kde_0013_4716_30m	1	9	1083.108	1281.279	3.41	679.486	97.815	30403.928	-1.711	5.927	30403.928	0	27.47	0	0	0	0
kde_0013_4716_30m	1	9	1084.197	1299.697	3.324	700.717	96.172	30475.861	-1.717	5.817	30475.861	0	27.47	0	0	0	0
kde_0013_4716_30m	1	9	1085.292	1318.353	5.265	722.227	121.802	30208.152	-1.72	5.77	30208.152	0	27.47	0	0	0	0
kde_0013_4716_30m	1	9	1088.23	1337.234	5.907	743.989	122.182	29896.73	-1.736	5.79	29896.73	0	27.47	0	0	0	0
kde_0013_4716_30m	1	9	1089.64	1356.333	3.71	765.984	105.177	30175.488	-1.747	5.734	30175.488	0	27.47	0	0	0	0
kde_0013_4716_30m	1	9	1090.641	1375.641	3.453	788.191	97.92	30146.645	-1.753	5.558	30146.645	0	27.47	0	0	0	0
kde_0013_4716_30m	1	8	1092.18	1395.148	10.467	810.593	149.202	29774.301	-1.786	5.604	29774.301	0	27.47	0	0	0	1
kde_0013_4716_30m	1	8	1100.212	1414.846	13.05	833.174	169.135	30307.938	-1.823	6.087	30307.938	0	27.47	0	0	0	1
kde_0013_4716_30m	1	8	1104.173	1434.728	7.17	855.921	151.325	29332.143	-1.858	6.355	29332.143	0	27.47	0	0	0	1
kde_0013_4716_30m	1	9	1105.075	1454.786	8.432	878.819	162.632	25558.229	-1.838	5.991	25558.229	0	27.47	0	0	0	0
kde_0013_4716_30m	1	9	1108.12	1475.012	11.678	901.859	156.382	24774.816	-1.852	5.595	24774.816	0	27.47	0	0	0	0
kde_0013_4716_30m	1	8	1115.401	1495.4	11.537	924.676	170.417	29664.609	-1.91	5.73	29664.609	0	27.47	0	0	0	1
kde_0013_4716_30m	1	8	1119.928	1515.944	9.629	947.288	156.31	30836.965	-1.934	6.262	30836.965	0	27.47	0	0	0	1
kde_0013_4716_30m	1	9	1123.263	1536.637	7.385	970.043	158.681	28542.512	-1.928	6.538	28542.512	0	27.47	0	0	0	0
kde_0013_4716_30m	1	9	1124.004	1557.473	13.861	992.934	178.301	23540.205	-1.939	6.648	23540.205	0	27.47	0	0	0	0
kde_0013_4716_30m	1	9	1137.326	1578.446	14.733	1015.949	173.564	22551.545	-2.013	6.643	22551.545	0	27.47	0	0	0	0
kde_0013_4716_30m	1	9	1136.605	1599.552	12.544	1039.081	212.075	24902.334	-2.004	6.599	24902.334	0	27.47	0	0	0	0
kde_0013_4716_30m	1	9	1144.392	1620.784	15.029	1062.323	202.14	26322.764	-2.037	6.955	26322.764	0	27.47	0	0	0	0
kde_0013_4716_30m	1	9	1149.481	1642.139	9.425	1085.667	160.445	27442.934	-2.071	7.078	27442.934	0	27.47	0	0	0	0
kde_0013_4716_30m	1	9	1150.073	1663.611	3.132	1109.107	142.177	31292.428	-2.071	6.76	31292.428	0	27.47	0	0	0	0
kde_0013_4716_30m	1	5	1149.547	1685.196	2.124	1132.636	90.637	34703.973	-2.202	6.499	34703.973	0	27.47	0	0	0	0
kde_0013_4716_30m	1	5	1147.97	1706.889	5.008	1156.25	115.011	36202.219	-2.183	6.409	36202.219	0	27.47	0	0	0	0
kde_0013_4716_30m	1	5	1145.785	1728.687	13.619	1179.943	191.746	37912.738	-2.15	6.168	37912.738	0	27.47	0	0	0	0
kde_0013_4716_30m	1	5	1135.017	1750.585	18.919	1203.711	216.908	38135.148	-2.082	5.599	38135.148	0	27.47	0	0	0	0
kde_0013_4716_30m	1	5	1129.364	1772.58	13.253	1227.549	199.967	37601.359	-2.063	5.418	37601.359	0	27.47	0	0	0	0
kde_0013_4716_30m	1	6	1128.296	1794.669	3.257	1251.454	156.094	31951.807	-2.059	5.568	31951.807	0	27.47	0	1	0	0
kde_0013_4716_30m	1	9	1129.252	1816.847	13.273	1275.421	194.985	19786.77	-1.981	5.842	19786.77	0	27.47	0	0	0	0
kde_0013_4716_30m	1	9	1140.723	1839.112	15.992	1299.447	206.037	22256.615	-2.03	6.27	22256.615	0	27.47	0	0	0	0
kde_0013_4716_30m	1	9	1143.367	1861.461	12.241	1323.529	192.952	21649.889	-2.053	6.299	21649.889	0	27.47	0	0	0	0
kde_0013_4716_30m	1	9	1145.489	1883.89	13.004	1347.664	197.483	21054.098	-2.065	6.136	21054.098	0	27.47	0	0	0	0
kde_0013_4716_30m	1	9	1148.211	1906.397	15.687	1371.849	216.581	19761.957	-2.08	6.239	19761.957	0	27.47	0	0	0	0
kde_0013_4716_30m	1	9	1153.429	1928.979	15.539	1396.081	212.469	18023.281	-2.115	6.531	18023.281	0	27.47	0	0	0	0
kde_0013_4716_30m	1	2	1154.141	1951.633	16.11	1420.359	193.939	15759.228	-2.377	6.447	15759.228	0	27.47	1	0	0	0
kde_0013_4716_30m	1	2	1154.008	1974.357	17.33	1444.679	201.136	15245.964	-2.376	5.982	15245.964	0	27.47	1	0	0	0
kde_0013_4716_30m	1	2	1151.291	1997.148	16.643	1469.04	200.973	14836.207	-2.364	5.733	14836.207	0	27.47	1	0	0	0
kde_0013_4716_30m	1	2	1155.697	2020.005	16.226	1493.439	200.973	17252.564	-2.38	5.935	17252.564	0	27.47	1	0	0	0
kde_0013_4716_30m	1	2	1156.42	2042.925	14.733	1517.876	182.071	17952.988	-2.384	5.974	17952.988	0	27.47	1	0	0	0
kde_0013_4716_30m	1	2	1156.196	2065.906	14.103	1542.347	176.753	17851.572	-2.384	5.767	17851.572	0	27.47	1	0	0	0
kde_0013_4716_30m	1	2	1155.136	2088.945	14.876	1566.852	197.375	16201.423	-2.383	5.338	16201.423	0	27.47	1	0	0	0
kde_0013_4716_30m	1	2	1152.132	2112.042	12.33	1591.389	189.893	16249.371	-2.371	4.851	16249.371	0	27.47	1	0	0	0
kde_0013_4716_30m	1	4	1089.291	1643.526	3.239	1712.792	90.191	33265.621	-1.915	6.363	33265.621	0	27.47	0	0	1	0
kde_0013_4716_30m	1	4	1086.771	1622.993	4.343	1687.32	105.798	33796.168	-1.897	6.259	33796.168	0	27.47	0	0	1	0
kde_0013_4716_30m	1	5	1085.562	1602.602	3.385	1661.848	92.205	34199.961	-1.855	6.241	34199.961	0	27.47	0	0	0	0
kde_0013_4716_30m	1	5	1084.136	1582.361	3.561	1636.379	94.452	34085.027	-1.847	6.308	34085.027	0	27.47	0	0	0	0
kde_0013_4716_30m	1	4	1082.645	1562.273	4.807	1610.911	110.671	33978.016	-1.873	6.265	33978.016	0	27.47	0	0	1	0
kde_0013_4716_30m	1	5	1079.916	1542.347	5.267	1585.444	118.096	34633.91	-1.819	6.129	34633.91	0	27.47	0	0	0	0
kde_0013_4716_30m	1	5	1078.509	1522.588	5.656	1559.979	127.775	35931.383	-1.807	6.037	35931.383	0	27.47	0	0	0	0
kde_0013_4716_30m	1	5	1076.525	1503.002	7.793	1534.516	146.74	37472.562	-1.787	5.887	37472.562	0	27.47	0	0	0	0
kde_0013_4716_30m	1	5	1073.619	1483.596	9.718	1509.055	164.852	39859.039	-1.759	5.634	39859.039	0	27.47	0	0	0	0
kde_0013_4716_30m	1	6	1072.128	1464.378	11.247	1483.596	155.378	42398.469	-1.703	5.64	42398.469	0	27.47	0	1	0	0
kde_0013_4716_30m	1.001	6	1073.852	1445.355	11.694	1458.139	155.378	42704.215	-1.711	6.018	42704.215	0.001	27.47	0	1	0	0
kde_0013_4716_30m	1.001	6	1075.138	1426.535	9.171	1432.684	154.749	40753.246	-1.729	6.436	40753.246	0.001	27.47	0	1	0	0
kde_0013_4716_30m	1.004	5	1073.459	1407.925	13.563	1407.231	188.804	39612.531	-1.752	6.373	39612.531	0.004	27.47	0	0	0	0
kde_0013_4716_30m	1.011	5	1062.745	1389.535	16.855	1381.781	190.02	38900.762	-1.691	5.857	38900.762	0.011	27.47	0	0	0	0
kde_0013_4716_30m	1.027	5	1057.175	1371.374	7.819	1356.333	178.79	34368.375	-1.693	5.621	34368.375	0.027	27.47	0	0	0	0
kde_0013_4716_30m	1.058	3	1055.877	1353.45	5.282	1330.889	130.961	26554.988	-1.79	5.194	26554.988	0.056	27.47	0	0	0	0
kde_0013_4716_30m	1.114	9	1056.078	1335.773	14.888	1305.447	203.422	22953.98	-1.571	4.952	22953.98	0.108	27.47	0	0	0	0
kde_0013_4716_30m	1.212	9	1067.387	1318.353	18.044	1280.008	210.649	23662.744	-1.624	5.514	23662.744	0.192	27.47	0	0	0	0
kde_0013_4716_30m	1.369	9	1072.078	1301.2	9.203	1254.572	141.579	24872.422	-1.661	5.744	24872.422	0.314	27.47	0	0	0	0
kde_0013_4716_30m	1.602	2	1073.642	1284.325	5.478	1229.14	128.321	27356.184	-1.919	5.637	27356.184	0.471	27.47	1	0	0	0
kde_0013_4716_30m	1.921	3	1073.354	1267.739	4.798	1203.711	116.29	30035.154	-1.873	5.484	30035.154	0.653	27.47	0	0	0	0
kde_0013_4716_30m	2.32	4	1068.881	1251.454	6.023	1178.286	126.684	32168.309	-1.803	5.217	32168.309	0.842	27.47	0	0	1	0
kde_0013_4716_30m	2.768	4	1066.579	1235.481	6.506	1152.866	129.192	34039.391	-1.783	5.302	34039.391	1.018	27.47	0	0	1	0
kde_0013_4716_30m	3.21	4	1063.656	1219.833	8.952	1127.45	144.713	34342.402	-1.762	5.54	34342.402	1.166	27.47	0	0	1	0
kde_0013_4716_30m	3.576	3	1059.873	1204.522	0.428	1102.038	117.913	31670.174	-1.802	5.726	31670.174	1.274	27.47	0	0	0	0
kde_0013_4716_30m	3.798	8	1064.412	1189.562	14.622	1076.632	172.218	28063.746	-1.634	6.065	28063.746	1.335	27.47	0	0	0	1
kde_0013_4716_30m	3.831	8	1073.356	1174.966	12.893	1051.231	180.416	28608.512	-1.684	6.457	28608.512	1.343	27.47	0	0	0	1
kde_0013_4716_30m	3.669	9	1075.586	1160.747	5.05	1025.836	122.562	29419.303	-1.671	6.47	29419.303	1.3	27.47	0	0	0	0
kde_0013_4716_30m	3.344	9	1076.725	1146.92	6.212	1000.447	133.412	28285.994	-1.679	6.282	28285.994	1.207	27.47	0	0	0	0
kde_0013_4716_30m	2.92	9	1078.799	1133.498	6.523	975.065	136.911	27504.992	-1.693	6.159	27504.992	1.072	27.47	0	0	0	0
kde_0013_4716_30m	2.468	9	1079.783	1120.497	5.978	949.691	122.725	27181.08	-1.7	6.014	27181.08	0.904	27.47	0	0	0	0
kde_0013_4716_30m	2.051	9	1080.884	1107.932	6.329	924.324	126.615	26890.064	-1.706	5.888	26890.064	0.719	27.47	0	0	0	0
kde_0013_4716_30m	1.709	2	1082.007	1095.816	4.952	898.966	119.535	27889.166	-1.963	5.782	27889.166	0.536	27.47	1	0	0	0
kde_0013_4716_30m	1.456	3	1081.938	1084.166	3.416	873.617	108.337	30000.996	-1.922	5.778	30000.996	0.376	27.47	0	0	0	0
kde_0013_4716_30m	1.289	3	1079.916	1072.997	4.426	848.278	104.939	30731.473	-1.907	5.831	30731.473	0.254	27.47	0	0	0	0
kde_0013_4716_30m	1.19	4	1077.645	1062.016	6.109	822.951	128.948	30331.285	-1.857	5.804	30331.285	0.174	27.47	0	0	1	0
kde_0013_4716_30m	1.141	4	1073.957	1047.508	10.297	797.636	162.442	29837.078	-1.831	5.519	29837.078	0.132	27.47	0	0	1	0
kde_0013_4716_30m	1.121	4	1067.915	1033.426	8.801	772.334	149.077	30126.992	-1.8	5.134	30126.992	0.114	27.47	0	0	1	0
kde_0013_4716_30m	1.117	4	1067.183	1019.788	5.925	747.047	143.452	33539.047	-1.789	5.055	33539.047	0.111	27.47	0	0	1	0
kde_0013_4716_30m	1.117	5	1063.345	1006.612	8.3	721.776	136.826	37178.812	-1.715	5.185	37178.812	0.111	27.47	0	0	0	0
kde_0013_4716_30m	1.117	5	1060.437	993.917	10.514	696.523	158.14	38671.773	-1.691	5.314	38671.773	0.111	27.47	0	0	0	0
kde_0013_4716_30m	1.115	5	1056.457	981.721	8.751	671.29	172.106	36372.23	-1.68	5.151	36372.23	0.109	27.47	0	0	0	0
kde_0013_4716_30m	1.114	6	1053.671	970.043	2.585	646.08	132.467	29192.701	-1.665	5.044	29192.701	0.108	27.47	0	1	0	0
kde_0013_4716_30m	1.118	3	1053.242	958.903	2.787	620.895	133.094	24330.324	-1.788	5.154	24330.324	0.112	27.47	0	0	0	0
kde_0013_4716_30m	1.131	3	1052.832	948.318	7.787	595.738	144.536	23301.572	-1.78	4.974	23301.572	0.123	27.47	0	0	0	0
kde_0013_4716_30m	1.154	2	1051.322	938.308	9.022	570.614	142.38	21033.955	-1.814	4.814	21033.955	0.143	27.47	1	0	0	0
kde_0013_4716_30m	1.186	2	1050.635	928.892	10.118	545.526	157.716	17373.76	-1.821	4.847	17373.76	0.17	27.47	1	0	0	0
kde_0013_4716_30m	1.22	9	1052.372	920.087	12.171	520.48	169.496	16275.52	-1.579	4.941	16275.52	0.199	27.47	0	0	0	0
kde_0013_4716_30m	1.253	9	1057.765	911.912	10.793	495.482	159.015	24901.746	-1.58	5.307	24901.746	0.225	27.47	0	0	0	0
kde_0013_4716_30m	1.279	2	1061.441	904.382	4.645	470.54	118.276	27948.385	-1.852	5.801	27948.385	0.246	27.47	1	0	0	0
kde_0013_4716_30m	1.297	3	1057.726	897.516	13.491	445.664	180.547	26688.156	-1.785	5.6	26688.156	0.26	27.47	0	0	0	0
kde_0013_4716_30m	1.311	3	1048.893	891.327	11.965	420.864	165.887	22942.527	-1.753	4.923	22942.527	0.271	27.47	0	0	0	0
kde_0013_4716_30m	1.325	2	1049.034	885.831	2.615	396.156	130.519	29186.045	-1.784	4.642	29186.045	0.282	27.47	1	0	0	0
kde_0013_4716_30m	1.344	8	1050.049	881.04	9.096	371.557	142.115	33705.367	-1.546	4.944	33705.367	0.296	27.47	0	0	0	1
kde_0013_4716_30m	1.37	7	1058.617	876.965	9.839	347.091	158.329	36144.285	-1.619	5.728	36144.285	0.315	27.47	0	0	0	0
kde_0013_4716_30m	1.402	7	1057.586	873.617	5.482	322.788	130.471	35599.395	-1.623	6.405	35599.395	0.338	27.47	0	0	0	0
kde_0013_4716_30m	1.438	8	1061.063	871.004	3.908	298.688	103.076	32852.945	-1.618	6.751	32852.945	0.364	27.47	0	0	0	1
kde_0013_4716_30m	1.477	9	1062.597	869.133	2.872	274.844	79.606	30561.572	-1.6	6.783	30561.572	0.39	27.47	0	0	0	0
kde_0013_4716_30m	1.516	2	1063.649	868.008	2.768	251.329	80.55	29780.303	-1.861	6.612	29780.303	0.416	27.47	1	0	0	0
kde_0013_4716_30m	1.554	3	1062.864	867.633	3.592	228.246	97.651	29822.311	-1.819	6.388	29822.311	0.441	27.47	0	0	0	0
kde_0013_4716_30m	1.586	3	1061.362	868.008	3.783	205.738	103.059	29846.484	-1.81	6.229	29846.484	0.461	27.47	0	0	0	0
kde_0013_4716_30m	1.604	3	1060.536	869.133	5.45	184.017	129.289	28992.662	-1.806	6.127	28992.662	0.473	27.47	0	0	0	0
kde_0013_4716_30m	1.6	3	1058.241	871.004	8.731	163.399	153.855	27410.441	-1.793	5.749	27410.441	0.47	27.47	0	0	0	0
kde_0013_4716_30m	1.566	3	1054.752	873.617	7.163	144.355	137.149	26515.773	-1.78	5.231	26515.773	0.449	27.47	0	0	0	0
kde_0013_4716_30m	1.503	3	1054.752	876.965	7.158	127.593	118.591	27554.037	-1.777	4.652	27554.037	0.408	27.47	0	0	0	0
kde_0013_4716_30m	1.418	4	1048.778	881.04	4.268	114.123	118.591	30085.348	-1.705	4.071	30085.348	0.349	27.47	0	0	1	0
kde_0013_4716_30m	1.324	7	1048.562	885.831	4.453	105.216	124.94	33371.859	-1.584	3.965	33371.859	0.28	27.47	0	0	0	0
kde_0013_4716_30m	1.232	7	1050.988	891.327	8.159	102.075	156.688	35948.902	-1.581	4.301	35948.902	0.209	27.47	0	0	0	0
kde_0013_4716_30m	1.154	7	1054.645	897.516	12.149	105.216	177.008	37790.969	-1.587	4.818	37790.969	0.143	27.47	0	0	0	0
kde_0013_4716_30m	1.095	8	1060.495	904.382	19.006	114.123	211.648	35683.164	-1.579	5.994	35683.164	0.09	27.47	0	0	0	1
kde_0013_4716_30m	1.054	8	1074.74	911.912	12.8	127.593	193.771	31641.748	-1.681	7.428	31641.748	0.052	27.47	0	0	0	1
kde_0013_4716_30m	1.028	2	1073.359	920.087	5.939	144.355	123.464	26732.783	-1.919	7.337	26732.783	0.028	27.47	1	0	0	0
kde_0013_4716_30m	1.013	2	1072.049	928.892	7.608	163.399	123.464	25148.525	-1.914	6.745	25148.525	0.013	27.47	1	0	0	0
kde_0013_4716_30m	1.006	3	1071.065	938.308	15.876	184.017	195.693	25346.863	-1.858	6.09	25346.863	0.006	27.47	0	0	0	0
kde_0013_4716_30m	1.002	4	1058.054	948.318	20.899	205.738	231.568	25176.242	-1.743	4.95	25176.242	0.002	27.47	0	0	1	0
kde_0013_4716_30m	1.001	3	1052.585	958.903	10.021	228.246	169.176	25913.223	-1.766	4.521	25913.223	0.001	27.47	0	0	0	0
kde_0013_4716_30m	1	2	1052.349	970.043	3.814	251.329	124.754	27820.734	-1.805	4.364	27820.734	0	27.47	1	0	0	0
kde_0013_4716_30m	1	8	1054.445	981.721	17.187	271.267	201.13	29576.578	-1.571	4.552	29576.578	0	27.47	0	0	0	1
kde_0013_4716_30m	1	8	1067.124	993.917	19.901	290.957	210.151	31019.811	-1.629	5.503	31019.811	0	27.47	0	0	0	1
kde_0013_4716_30m	1	8	1071.959	1006.612	9.956	311.495	161.977	30139.607	-1.676	6.339	30139.607	0	27.47	0	0	0	1
kde_0013_4716_30m	1	9	1075.226	1019.788	8.117	332.722	138.687	28104.742	-1.668	6.629	28104.742	0	27.47	0	0	0	0
kde_0013_4716_30m	1	9	1078.988	1033.426	6.272	354.516	115.153	27090.67	-1.695	6.62	27090.67	0	27.47	0	0	0	0
kde_0013_4716_30m	1	2	1079.262	1047.508	5.581	376.778	109.525	27128.324	-1.95	6.297	27128.324	0	27.47	1	0	0	0
kde_0013_4716_30m	1	2	1078.749	1062.016	4.561	399.43	108.796	28126.277	-1.945	5.96	28126.277	0	27.47	1	0	0	0
kde_0013_4716_30m	1	2	1078.89	1076.934	3.412	422.408	94.448	29379.221	-1.944	5.773	29379.221	0	27.47	1	0	0	0
kde_0013_4716_30m	1	9	1079.403	1092.245	3.261	445.664	93.78	30364.59	-1.691	5.72	30364.59	0	27.47	0	0	0	0
kde_0013_4716_30m	1	9	1080.902	1107.932	2.779	469.154	86.4	31279.488	-1.697	5.777	31279.488	0	27.47	0	0	0	0
kde_0013_4716_30m	1	5	1081.693	1123.979	0.447	492.847	86.263	32833.012	-1.844	5.791	32833.012	0	27.47	0	0	0	0
kde_0013_4716_30m	1	5	1081.333	1140.371	6.792	516.713	145.625	36301.203	-1.819	5.699	36301.203	0	27.47	0	0	0	0
kde_0013_4716_30m	1	5	1077.161	1157.094	8.832	540.73	144.781	38724.91	-1.784	5.667	38724.91	0	27.47	0	0	0	0
kde_0013_4716_30m	1	7	1074.739	1174.134	5.33	561.989	142.472	36707.762	-1.712	5.882	36707.762	0	27.47	0	0	0	0
kde_0013_4716_30m	1	7	1079.041	1191.477	4.46	581.914	108.722	34048.512	-1.746	6.153	34048.512	0	27.47	0	0	0	0
kde_0013_4716_30m	1	7	1080.224	1209.109	2.304	602.261	77.888	33684.262	-1.758	6.178	33684.262	0	27.47	0	0	0	0
kde_0013_4716_30m	1	8	1081.008	1227.019	3.395	622.989	96.318	33356.605	-1.725	6.143	33356.605	0	27.47	0	0	0	1
kde_0013_4716_30m	1	8	1082.739	1245.194	3.88	644.061	107.544	32024.232	-1.739	6.14	32024.232	0	27.47	0	0	0	1
kde_0013_4716_30m	1	9	1084.086	1263.623	3.279	665.444	93.578	30978.535	-1.715	6.049	30978.535	0	27.47	0	0	0	0
kde_0013_4716_30m	1	9	1085.244	1282.295	3.55	687.11	101.298	30424.402	-1.722	5.922	30424.402	0	27.47	0	0	0	0
kde_0013_4716_30m	1	9	1086.346	1301.2	6.348	709.032	131.445	29505.801	-1.727	5.892	29505.801	0	27.47	0	0	0	0
kde_0013_4716_30m	1	9	1090.172	1320.327	6.929	731.188	134.255	28638.561	-1.749	5.945	28638.561	0	27.47	0	0	0	0
kde_0013_4716_30m	1	9	1091.451	1339.667	5.283	753.556	122.832	28112.975	-1.761	5.872	28112.975	0	27.47	0	0	0	0
kde_0013_4716_30m	1	9	1092.263	1359.211	5.744	776.119	124.25	27587.408	-1.767	5.639	27587.408	0	27.47	0	0	0	0
kde_0013_4716_30m	1	9	1094.031	1378.951	11.139	798.859	174.523	26913.885	-1.769	5.58	26913.885	0	27.47	0	0	0	0
kde_0013_4716_30m	1	8	1100.799	1398.877	14.349	821.763	202.199	26188.389	-1.839	5.895	26188.389	0	27.47	0	0	0	1
kde_0013_4716_30m	1	9	1105.198	1418.982	13.096	844.817	194.339	23099.086	-1.84	6.147	23099.086	0	27.47	0	0	0	0
kde_0013_4716_30m	1	9	1110.57	1439.26	15.709	867.633	196.555	20368.439	-1.874	6.048	20368.439	0	27.47	0	0	0	0
kde_0013_4716_30m	1	9	1116.085	1459.701	15.391	890.231	210.416	19554.436	-1.907	5.646	19554.436	0	27.47	0	0	0	0
kde_0013_4716_30m	1	9	1115.742	1480.3	12.123	912.982	193.741	18049.178	-1.916	5.224	18049.178	0	27.47	0	0	0	0
kde_0013_4716_30m	1	9	1121.148	1501.051	11.674	935.876	182.663	25627.037	-1.92	5.598	25627.037	0	27.47	0	0	0	0
kde_0013_4716_30m	1	9	1126.3	1521.946	13.604	958.903	200.689	23914.666	-1.95	6.301	23914.666	0	27.47	0	0	0	0
kde_0013_4716_30m	1	9	1131.114	1542.98	17.457	982.053	215.042	21632.266	-1.978	6.667	21632.266	0	27.47	0	0	0	0
kde_0013_4716_30m	1	9	1137.326	1564.148	12.607	1005.317	215.096	23443.256	-2.013	6.706	23443.256	0	27.47	0	0	0	0
kde_0013_4716_30m	1	9	1136.605	1585.444	8.988	1028.689	140.827	24299.514	-2.013	6.459	24299.514	0	27.47	0	0	0	0
kde_0013_4716_30m	1	8	1144.392	1606.863	11.1	1052.16	171.57	31123.74	-2.063	6.55	31123.74	0	27.47	0	0	0	1
kde_0013_4716_30m	1	7	1149.481	1628.4	5.931	1075.724	114.169	35816.887	-2.119	6.862	35816.887	0	27.47	0	0	0	0
kde_0013_4716_30m	1	6	1150.073	1650.051	4.421	1099.376	109.768	37249.641	-2.156	6.938	37249.641	0	27.47	0	1	0	0
kde_0013_4716_30m	1	5	1149.547	1671.811	7.034	1123.109	155.223	38545.449	-2.18	6.88	38545.449	0	27.47	0	0	0	0
kde_0013_4716_30m	1	5	1147.97	1693.676	11.701	1146.92	198.005	41642.578	-2.152	6.925	41642.578	0	27.47	0	0	0	0
kde_0013_4716_30m	1	5	1145.785	1715.641	18.562	1170.802	223.311	42616.715	-2.125	6.892	42616.715	0	27.47	0	0	0	0
kde_0013_4716_30m	1	5	1135.017	1737.704	17.465	1194.751	211.791	38148.652	-2.084	6.386	38148.652	0	27.47	0	0	0	0
kde_0013_4716_30m	1	5	1129.364	1759.86	4.703	1218.765	142.463	30890.582	-2.102	5.795	30890.582	0	27.47	0	0	0	0
kde_0013_4716_30m	1	9	1128.296	1782.106	9.271	1242.838	161.558	24250.02	-1.967	5.557	24250.02	0	27.47	0	0	0	0
kde_0013_4716_30m	1	9	1138.504	1804.439	17.501	1266.968	194.985	24179.684	-2.009	5.779	24179.684	0	27.47	0	0	0	0
kde_0013_4716_30m	1	9	1145.02	1826.856	13.189	1291.152	206.037	25245.99	-2.048	6.141	25245.99	0	27.47	0	0	0	0
kde_0013_4716_30m	1	9	1147.895	1849.352	8.534	1315.385	156.269	24892.605	-2.073	6.18	24892.605	0	27.47	0	0	0	0
kde_0013_4716_30m	1	9	1151.377	1871.926	10.273	1339.667	168.523	24346.309	-2.09	6.117	24346.309	0	27.47	0	0	0	0
kde_0013_4716_30m	1	9	1155.72	1894.575	13.3	1363.994	192.647	23826.891	-2.11	6.325	23826.891	0	27.47	0	0	0	0
kde_0013_4716_30m	1	9	1161.576	1917.296	12.21	1388.363	187.873	23866.361	-2.144	6.646	23866.361	0	27.47	0	0	0	0
kde_0013_4716_30m	1	2	1163.48	1940.087	10.214	1412.773	152.602	23088.365	-2.412	6.65	23088.365	0	27.47	1	0	0	0
kde_0013_4716_30m	1	2	1163.442	1962.945	10.898	1437.222	167.971	22547.293	-2.413	6.296	22547.293	0	27.47	1	0	0	0
kde_0013_4716_30m	1	2	1161.085	1985.867	10.223	1461.707	167.775	22260.143	-2.402	6.019	22260.143	0	27.47	1	0	0	0
kde_0013_4716_30m	1	2	1163.452	2008.852	9.595	1486.227	167.775	23748.16	-2.411	6.052	23748.16	0	27.47	1	0	0	0
kde_0013_4716_30m	1	2	1163.423	2031.898	8.099	1510.78	134.35	23418.475	-2.414	6.084	23418.475	0	27.47	1	0	0	0
kde_0013_4716_30m	1	2	1163.48	2055.002	11.809	1535.365	217.45	19583.408	-2.422	6.189	19583.408	0	27.47	1	0	0	0
kde_0013_4716_30m	1	2	1162.234	2078.163	18.757	1559.979	232.839	13214.381	-2.425	5.939	13214.381	0	27.47	1	0	0	0
kde_0013_4716_30m	1	2	1161.68	2101.378	17.324	1584.622	232.839	13849.598	-2.423	5.293	13849.598	0	27.47	1	0	0	0
kde_0013_4716_30m	1	4	1088.329	1628.6	2.911	1711.461	90.191	33431.102	-1.909	6.292	33431.102	0	27.47	0	0	1	0
kde_0013_4716_30m	1	4	1085.55	1607.876	4.758	1685.968	105.798	33740.641	-1.89	6.186	33740.641	0	27.47	0	0	1	0
kde_0013_4716_30m	1	5	1084.141	1587.291	3.342	1660.476	91.952	33916.512	-1.848	6.189	33916.512	0	27.47	0	0	0	0
kde_0013_4716_30m	1	5	1082.874	1566.852	3.124	1634.985	90.717	33784.145	-1.842	6.28	33784.145	0	27.47	0	0	0	0
kde_0013_4716_30m	1	4	1081.765	1546.563	4.789	1609.495	107.901	33554.465	-1.87	6.222	33554.465	0	27.47	0	0	1	0
kde_0013_4716_30m	1	4	1078.753	1526.432	5.871	1584.006	116.332	33763.551	-1.851	6.042	33763.551	0	27.47	0	0	1	0
kde_0013_4716_30m	1	5	1076.377	1506.464	6.108	1558.518	120.163	34614.387	-1.799	5.928	34614.387	0	27.47	0	0	0	0
kde_0013_4716_30m	1	5	1073.21	1486.665	7.831	1533.03	137.85	35514.879	-1.776	5.776	35514.879	0	27.47	0	0	0	0
kde_0013_4716_30m	1	5	1069.663	1467.044	9.232	1507.544	154.515	36704.812	-1.75	5.354	36704.812	0	27.47	0	0	0	0
kde_0013_4716_30m	1	5	1065.378	1447.606	8.173	1482.059	137.925	38777.75	-1.721	4.935	38777.75	0	27.47	0	0	0	0
kde_0013_4716_30m	1.001	6	1065.47	1428.359	10.653	1456.575	171.306	41669.516	-1.671	4.927	41669.516	0.001	27.47	0	1	0	0
kde_0013_4716_30m	1.002	6	1067.422	1409.312	13.473	1431.092	174.078	44147.27	-1.668	5.547	44147.27	0.002	27.47	0	1	0	0
kde_0013_4716_30m	1.007	5	1068.618	1390.472	13.828	1405.611	186.366	41994.926	-1.717	6.179	41994.926	0.007	27.47	0	0	0	0
kde_0013_4716_30m	1.018	4	1058.862	1371.849	7.513	1380.131	186.27	31378.848	-1.749	6.114	31378.848	0.018	27.47	0	0	1	0
kde_0013_4716_30m	1.043	2	1059.392	1353.45	9.382	1354.652	167.381	17784.199	-1.868	5.839	17784.199	0.042	27.47	1	0	0	0
kde_0013_4716_30m	1.093	2	1062.1	1335.285	11.936	1329.175	167.381	20390.438	-1.869	5.392	20390.438	0.089	27.47	1	0	0	0
kde_0013_4716_30m	1.184	9	1061.655	1317.364	16.251	1303.7	210.99	21350.895	-1.604	5.356	21350.895	0.169	27.47	0	0	0	0
kde_0013_4716_30m	1.344	9	1074.225	1299.697	17.475	1278.226	209.983	23420.867	-1.663	5.918	23420.867	0.295	27.47	0	0	0	0
kde_0013_4716_30m	1.602	2	1075.617	1282.295	6.121	1252.754	141.7	26904.096	-1.93	6.008	26904.096	0.471	27.47	1	0	0	0
kde_0013_4716_30m	1.992	2	1075.189	1265.168	3.038	1227.284	99.365	29794.715	-1.923	5.889	29794.715	0.689	27.47	1	0	0	0
kde_0013_4716_30m	2.534	3	1074.077	1248.328	5.397	1201.816	121.504	29865.035	-1.876	5.84	29865.035	0.93	27.47	0	0	0	0
kde_0013_4716_30m	3.224	4	1070.225	1231.786	8.131	1176.35	133.423	29359.857	-1.817	5.542	29359.857	1.171	27.47	0	0	1	0
kde_0013_4716_30m	4.018	4	1068.032	1215.555	9.071	1150.887	162.794	31516.594	-1.795	5.377	31516.594	1.391	27.47	0	0	1	0
kde_0013_4716_30m	4.828	4	1062.775	1199.647	7.938	1125.426	131.768	32883.25	-1.764	5.393	32883.25	1.574	27.47	0	0	1	0
kde_0013_4716_30m	5.534	8	1059.934	1184.075	3.696	1099.968	124.138	31076.338	-1.619	5.418	31076.338	1.711	27.47	0	0	0	1
kde_0013_4716_30m	6.009	8	1065.921	1168.853	14.828	1074.513	172.218	29697.859	-1.636	5.638	29697.859	1.793	27.47	0	0	0	1
kde_0013_4716_30m	6.161	8	1073.773	1153.995	10.611	1049.061	155.11	31503.977	-1.68	6.026	31503.977	1.818	27.47	0	0	0	1
kde_0013_4716_30m	5.958	8	1075.655	1139.515	5.137	1023.612	112.816	32140.129	-1.698	6.198	32140.129	1.785	27.47	0	0	0	1
kde_0013_4716_30m	5.442	9	1078.373	1125.426	7.936	998.167	154.852	29277.842	-1.681	6.362	29277.842	1.694	27.47	0	0	0	0
kde_0013_4716_30m	4.714	9	1081.594	1111.745	8.33	972.725	144.248	26237.336	-1.709	6.422	26237.336	1.551	27.47	0	0	0	0
kde_0013_4716_30m	3.902	2	1082.826	1098.487	7.474	947.288	129.162	25571.25	-1.971	6.209	25571.25	1.361	27.47	1	0	0	0
kde_0013_4716_30m	3.124	2	1083.934	1085.667	6.513	921.855	120.653	26547.348	-1.976	6.124	26547.348	1.139	27.47	1	0	0	0
kde_0013_4716_30m	2.465	2	1085.306	1073.3	4.6	896.427	110.356	28322.379	-1.98	6.094	28322.379	0.902	27.47	1	0	0	0
kde_0013_4716_30m	1.964	3	1082.742	1061.403	4.697	871.004	118.26	30099.955	-1.924	6.007	30099.955	0.675	27.47	0	0	0	0
kde_0013_4716_30m	1.622	3	1081.67	1049.991	4.146	845.587	111.609	30739.777	-1.917	6.058	30739.777	0.484	27.47	0	0	0	0
kde_0013_4716_30m	1.415	3	1080.199	1039.081	5.774	820.177	128.948	30225.428	-1.908	6.176	30225.428	0.347	27.47	0	0	0	0
kde_0013_4716_30m	1.307	3	1077.545	1026.471	9.474	794.773	162.442	28436.363	-1.893	6.095	28436.363	0.268	27.47	0	0	0	0
kde_0013_4716_30m	1.263	4	1072.057	1012.096	11.708	769.377	171.709	28591.186	-1.823	5.683	28591.186	0.233	27.47	0	0	1	0
kde_0013_4716_30m	1.252	4	1067.277	998.167	10.152	743.989	164.538	32248.898	-1.787	5.358	32248.898	0.225	27.47	0	0	1	0
kde_0013_4716_30m	1.252	4	1062.417	984.702	6.939	718.611	128.529	33295.656	-1.762	5.393	33295.656	0.225	27.47	0	0	1	0
kde_0013_4716_30m	1.251	3	1059.509	971.72	5.192	693.243	150.137	28755.758	-1.802	5.485	28755.758	0.224	27.47	0	0	0	0
kde_0013_4716_30m	1.245	2	1056.137	959.242	10.66	667.886	187.15	15265.066	-1.857	5.383	15265.066	0.219	27.47	1	0	0	0
kde_0013_4716_30m	1.236	2	1057.603	947.288	16.512	642.543	189.546	12831.992	-1.864	5.3	12831.992	0.212	27.47	1	0	0	0
kde_0013_4716_30m	1.232	2	1061.211	935.876	17.681	617.213	191.814	14888.746	-1.874	5.392	14888.746	0.209	27.47	1	0	0	0
kde_0013_4716_30m	1.242	2	1060.239	925.028	17.565	591.9	197.283	15144.751	-1.868	5.396	15144.751	0.217	27.47	1	0	0	0
kde_0013_4716_30m	1.27	2	1058.879	914.764	17.702	566.605	194.574	14814.825	-1.862	5.306	14814.825	0.239	27.47	1	0	0	0
kde_0013_4716_30m	1.315	2	1059.745	905.102	18.146	541.332	195.934	14868.68	-1.865	5.295	14868.68	0.274	27.47	1	0	0	0
kde_0013_4716_30m	1.369	2	1062.407	896.064	17.093	516.082	195.934	16308.237	-1.877	5.366	16308.237	0.314	27.47	1	0	0	0
kde_0013_4716_30m	1.425	2	1064.219	887.667	12.268	490.861	186.378	20691.508	-1.879	5.542	20691.508	0.354	27.47	1	0	0	0
kde_0013_4716_30m	1.473	3	1064.318	879.93	7.576	465.671	151.904	25817.877	-1.834	5.866	25817.877	0.387	27.47	0	0	0	0
kde_0013_4716_30m	1.512	3	1061.929	872.871	11.649	440.52	193.157	27001.207	-1.81	6.02	27001.207	0.413	27.47	0	0	0	0
kde_0013_4716_30m	1.544	3	1056.982	866.507	12.504	415.413	165.887	26683.385	-1.783	5.728	26683.385	0.434	27.47	0	0	0	0
kde_0013_4716_30m	1.577	3	1050.898	860.852	5.915	390.36	130.519	28917.82	-1.753	5.185	28917.82	0.456	27.47	0	0	0	0
kde_0013_4716_30m	1.62	8	1050.329	855.921	4.647	365.371	142.115	33117.172	-1.558	4.953	33117.172	0.482	27.47	0	0	0	1
kde_0013_4716_30m	1.674	7	1053.873	851.726	8.62	340.461	134.413	36347.238	-1.595	5.346	36347.238	0.515	27.47	0	0	0	0
kde_0013_4716_30m	1.739	7	1057.586	848.278	8.146	315.648	142.445	35999.453	-1.617	6.03	35999.453	0.553	27.47	0	0	0	0
kde_0013_4716_30m	1.809	8	1061.063	845.587	7.051	290.957	143.42	33448.996	-1.611	6.602	33448.996	0.593	27.47	0	0	0	1
kde_0013_4716_30m	1.878	8	1062.597	843.66	4.086	266.422	116.679	31386.805	-1.631	6.832	31386.805	0.63	27.47	0	0	0	1
kde_0013_4716_30m	1.942	2	1063.649	842.501	2.644	242.091	84.677	29994.988	-1.86	6.713	29994.988	0.664	27.47	1	0	0	0
kde_0013_4716_30m	2.001	3	1062.864	842.115	4.028	218.031	98.958	29124.098	-1.821	6.424	29124.098	0.694	27.47	0	0	0	0
kde_0013_4716_30m	2.047	3	1061.362	842.501	4.626	194.344	107.456	28570.633	-1.813	6.168	28570.633	0.716	27.47	0	0	0	0
kde_0013_4716_30m	2.071	3	1060.536	843.66	5.339	171.184	119.738	28582.436	-1.808	6.045	28582.436	0.728	27.47	0	0	0	0
kde_0013_4716_30m	2.06	3	1058.241	845.587	7.177	148.798	141.101	27537.203	-1.796	5.832	27537.203	0.723	27.47	0	0	0	0
kde_0013_4716_30m	2.002	2	1054.752	848.278	7.69	127.593	127.367	23669.438	-1.826	5.514	23669.438	0.694	27.47	1	0	0	0
kde_0013_4716_30m	1.897	3	1054.752	851.726	10.863	108.266	169.668	22243.705	-1.789	4.904	22243.705	0.64	27.47	0	0	0	0
kde_0013_4716_30m	1.753	3	1048.778	855.921	10.81	92.009	171.003	18839.527	-1.769	4.062	18839.527	0.561	27.47	0	0	0	0
kde_0013_4716_30m	1.59	2	1050.189	860.852	3.536	80.697	140.455	27350.502	-1.795	3.82	27350.502	0.463	27.47	1	0	0	0
kde_0013_4716_30m	1.429	8	1051.197	866.507	4.659	76.556	113.113	31242.217	-1.569	4.164	31242.217	0.357	27.47	0	0	0	1
kde_0013_4716_30m	1.289	8	1053.695	872.871	8.302	80.697	141.684	32730.102	-1.571	4.487	32730.102	0.254	27.47	0	0	0	1
kde_0013_4716_30m	1.18	8	1057.852	879.93	19.541	92.009	211.648	32720.471	-1.574	5.13	32720.471	0.166	27.47	0	0	0	1
kde_0013_4716_30m	1.104	8	1070.915	887.667	17.96	108.266	193.771	33227.793	-1.646	6.706	33227.793	0.099	27.47	0	0	0	1
kde_0013_4716_30m	1.055	8	1075.452	896.064	3.67	127.593	103.869	31324.432	-1.702	7.415	31324.432	0.054	27.47	0	0	0	1
kde_0013_4716_30m	1.027	2	1075.94	905.102	4.079	148.798	102.314	28615.895	-1.929	7.198	28615.895	0.027	27.47	1	0	0	0
kde_0013_4716_30m	1.012	4	1075.644	914.764	15.744	171.184	195.372	27151.352	-1.84	6.488	27151.352	0.012	27.47	0	0	1	0
kde_0013_4716_30m	1.005	4	1062.309	925.028	21.096	194.344	221.53	26349.488	-1.762	5.046	26349.488	0.005	27.47	0	0	1	0
kde_0013_4716_30m	1.002	4	1056.145	935.876	10.03	216.533	145.128	27754.344	-1.743	4.381	27754.344	0.002	27.47	0	0	1	0
kde_0013_4716_30m	1.001	3	1052.843	947.288	2.173	235.27	89.471	29698.266	-1.768	4.17	29698.266	0.001	27.47	0	0	0	0
kde_0013_4716_30m	1	8	1053.188	959.242	14.096	255.186	178.088	32011.508	-1.561	4.283	32011.508	0	27.47	0	0	0	1
kde_0013_4716_30m	1	8	1067.311	971.72	20.639	276.026	210.151	35526.469	-1.613	5.125	35526.469	0	27.47	0	0	0	1
kde_0013_4716_30m	1	8	1073.95	984.702	13.642	297.596	206.153	35789.41	-1.661	6.118	35789.41	0	27.47	0	0	0	1
kde_0013_4716_30m	1	8	1079.348	998.167	9.177	319.747	164.173	33351.664	-1.706	6.706	33351.664	0	27.47	0	0	0	1
kde_0013_4716_30m	1	8	1080.894	1012.096	4.221	342.368	127.884	31453.754	-1.73	6.871	31453.754	0	27.47	0	0	0	1
kde_0013_4716_30m	1	2	1080.82	1026.471	2.565	365.371	81.623	30093.615	-1.953	6.629	30093.615	0	27.47	1	0	0	0
kde_0013_4716_30m	1	2	1080.437	1041.272	3.159	388.688	81.623	29536.977	-1.952	6.274	29536.977	0	27.47	1	0	0	0
kde_0013_4716_30m	1	2	1080.241	1056.483	3.154	412.266	84.115	29529.998	-1.951	6.021	29529.998	0	27.47	1	0	0	0
kde_0013_4716_30m	1	9	1080.57	1072.086	2.914	436.062	82.294	30069.809	-1.699	5.884	30069.809	0	27.47	0	0	0	0
kde_0013_4716_30m	1	9	1081.546	1088.063	1.457	460.044	75.256	31527.613	-1.702	5.84	31527.613	0	27.47	0	0	0	0
kde_0013_4716_30m	1	5	1081.889	1104.399	3.716	484.182	113.099	34070.863	-1.835	5.776	34070.863	0	27.47	0	0	0	0
kde_0013_4716_30m	1	5	1078.444	1121.078	10.253	506.53	146.116	36252.742	-1.797	5.547	36252.742	0	27.47	0	0	0	0
kde_0013_4716_30m	1	5	1072.043	1138.085	6.21	526.08	141.944	36238.906	-1.77	5.405	36238.906	0	27.47	0	0	0	0
kde_0013_4716_30m	1	7	1075.663	1155.405	5.7	546.122	123.272	35539.781	-1.721	5.611	35539.781	0	27.47	0	0	0	0
kde_0013_4716_30m	1	7	1078.198	1173.024	5.951	566.605	119.297	36127.441	-1.732	5.897	36127.441	0	27.47	0	0	0	0
kde_0013_4716_30m	1	7	1078.69	1190.93	4.504	587.483	126.192	35642.727	-1.739	5.944	35642.727	0	27.47	0	0	0	0
kde_0013_4716_30m	1	8	1079.154	1209.109	4.981	608.714	110.498	33883.988	-1.711	5.893	33883.988	0	27.47	0	0	0	1
kde_0013_4716_30m	1	8	1082.982	1227.549	5.315	630.264	107.544	32606.902	-1.735	5.941	32606.902	0	27.47	0	0	0	1
kde_0013_4716_30m	1	8	1084.5	1246.239	3.349	652.099	85.242	31956.436	-1.749	5.93	31956.436	0	27.47	0	0	0	1
kde_0013_4716_30m	1	8	1086.089	1265.168	3.736	674.194	95.582	31414.42	-1.759	5.835	31414.42	0	27.47	0	0	0	1
kde_0013_4716_30m	1	8	1087.835	1284.325	6.727	696.523	122.55	30624.143	-1.766	5.848	30624.143	0	27.47	0	0	0	1
kde_0013_4716_30m	1	8	1092.136	1303.7	6.668	719.064	129.513	30186.418	-1.791	5.954	30186.418	0	27.47	0	0	0	1
kde_0013_4716_30m	1	9	1093.565	1323.283	4.787	741.798	119.08	29422.438	-1.769	5.964	29422.438	0	27.47	0	0	0	0
kde_0013_4716_30m	1	9	1095.14	1343.065	6.341	764.708	136.177	27794.111	-1.78	5.861	27794.111	0	27.47	0	0	0	0
kde_0013_4716_30m	1	9	1096.701	1363.039	13.625	787.778	204.009	24848.82	-1.786	5.955	24848.82	0	27.47	0	0	0	0
kde_0013_4716_30m	1	9	1104.516	1383.194	19.38	810.593	238.002	21447.914	-1.831	6.33	21447.914	0	27.47	0	0	0	0
kde_0013_4716_30m	1	9	1110.739	1403.524	19.654	833.174	232.84	17054.893	-1.879	6.463	17054.893	0	27.47	0	0	0	0
kde_0013_4716_30m	1	9	1117.244	1424.022	19.977	855.921	243.859	16691.828	-1.915	6.319	16691.828	0	27.47	0	0	0	0
kde_0013_4716_30m	1	9	1121.531	1444.679	18.554	878.819	221.263	14826.315	-1.948	6.105	14826.315	0	27.47	0	0	0	0
kde_0013_4716_30m	1	2	1124.929	1465.489	15.812	901.859	193.5	17154.566	-2.215	5.814	17154.566	0	27.47	1	0	0	0
kde_0013_4716_30m	1	9	1123.936	1486.446	11.789	925.028	193.5	21942.973	-1.947	5.974	21942.973	0	27.47	0	0	0	0
kde_0013_4716_30m	1	9	1130.258	1507.544	12.884	948.318	193.758	27014.246	-1.962	6.568	27014.246	0	27.47	0	0	0	0
kde_0013_4716_30m	1	8	1137.767	1528.776	12.437	971.72	198.521	29851.711	-2.029	7.034	29851.711	0	27.47	0	0	0	1
kde_0013_4716_30m	1	8	1143.661	1550.138	6.757	995.226	173.878	31686.795	-2.065	7.132	31686.795	0	27.47	0	0	0	1
kde_0013_4716_30m	1	8	1144.4	1571.624	3.803	1018.829	140.827	32969.473	-2.069	6.85	32969.473	0	27.47	0	0	0	1
kde_0013_4716_30m	1	7	1145.296	1593.229	6.362	1042.522	171.57	36252.465	-2.094	6.551	36252.465	0	27.47	0	0	0	0
kde_0013_4716_30m	1	6	1145.435	1614.948	8.513	1066.3	172.005	40760.832	-2.111	6.525	40760.832	0	27.47	0	1	0	0
kde_0013_4716_30m	1	6	1146.569	1636.777	14.541	1090.156	210.27	45508.402	-2.09	6.639	45508.402	0	27.47	0	1	0	0
kde_0013_4716_30m	1	6	1144.822	1658.711	20.917	1114.086	235.733	49482.938	-2.055	6.686	49482.938	0	27.47	0	1	0	0
kde_0013_4716_30m	1	5	1139.549	1680.746	24.314	1138.085	240.71	50884.688	-2.052	6.729	50884.688	0	27.47	0	0	0	0
kde_0013_4716_30m	1	5	1132.366	1702.878	21.57	1162.149	233.066	45760.773	-2.036	6.827	45760.773	0	27.47	0	0	0	0
kde_0013_4716_30m	1	5	1126.041	1725.104	8.429	1186.273	222.052	27202.104	-2.09	6.535	27202.104	0	27.47	0	0	0	0
kde_0013_4716_30m	1	9	1126.982	1747.42	8.392	1210.455	193.107	16340.049	-1.99	5.925	16340.049	0	27.47	0	0	0	0
kde_0013_4716_30m	1	9	1132.428	1769.823	16.055	1234.69	203.422	15635.564	-2.008	5.427	15635.564	0	27.47	0	0	0	0
kde_0013_4716_30m	1	9	1138.504	1792.309	17.053	1258.976	234.871	19015.045	-2.028	5.477	19015.045	0	27.47	0	0	0	0
kde_0013_4716_30m	1	9	1145.02	1814.875	13.992	1283.31	207.858	19048.938	-2.068	5.808	19048.938	0	27.47	0	0	0	0
kde_0013_4716_30m	1	9	1147.895	1837.518	12.665	1307.689	194.398	16230.128	-2.096	5.818	16230.128	0	27.47	0	0	0	0
kde_0013_4716_30m	1	9	1151.377	1860.236	13.25	1332.111	191.859	15934.751	-2.115	5.655	15934.751	0	27.47	0	0	0	0
kde_0013_4716_30m	1	9	1155.72	1883.026	15.315	1356.574	221.801	16631.518	-2.132	5.796	16631.518	0	27.47	0	0	0	0
kde_0013_4716_30m	1	9	1161.576	1905.884	14.839	1381.074	212.372	15527.042	-2.169	6.162	15527.042	0	27.47	0	0	0	0
kde_0013_4716_30m	1	2	1163.48	1928.81	12.846	1405.611	177.922	14279.416	-2.439	6.265	14279.416	0	27.47	1	0	0	0
kde_0013_4716_30m	1	2	1163.442	1951.8	13.047	1430.182	181.096	14410.586	-2.438	6.073	14410.586	0	27.47	1	0	0	0
kde_0013_4716_30m	1	2	1161.085	1974.851	13.043	1454.786	189.229	14031.916	-2.426	6.008	14031.916	0	27.47	1	0	0	0
kde_0013_4716_30m	1	2	1163.452	1997.963	14.015	1479.42	189.229	13511.145	-2.439	6.105	13511.145	0	27.47	1	0	0	0
kde_0013_4716_30m	1	2	1163.423	2021.133	13.952	1504.084	174.279	13199.851	-2.44	5.851	13199.851	0	27.47	1	0	0	0
kde_0013_4716_30m	1	9	1163.48	2044.359	15.216	1528.776	179.621	12922.98	-2.188	5.796	12922.98	0	27.47	0	0	0	0
kde_0013_4716_30m	1	2	1175.425	2067.639	14.613	1553.495	183.14	18554.385	-2.485	5.909	18554.385	0	27.47	1	0	0	0
kde_0013_4716_30m	1	2	1173.555	2090.971	10.376	1578.24	179.225	19765.352	-2.478	5.629	19765.352	0	27.47	1	0	0	0
kde_0013_4716_30m	1	4	1088.329	1613.94	3.803	1710.51	99.28	33709.113	-1.907	6.367	33709.113	0	27.47	0	0	1	0
kde_0013_4716_30m	1	5	1085.55	1593.025	5.846	1685.002	130.306	34657.953	-1.849	6.21	34657.953	0	27.47	0	0	0	0
kde_0013_4716_30m	1	5	1084.141	1572.246	4.74	1659.496	110.645	35649.977	-1.84	6.154	35649.977	0	27.47	0	0	0	0
kde_0013_4716_30m	1	5	1082.874	1551.608	3.955	1633.989	98.155	35584.934	-1.834	6.299	35584.934	0	27.47	0	0	0	0
kde_0013_4716_30m	1	5	1081.765	1531.118	5.679	1608.483	129.725	35267.145	-1.827	6.326	35267.145	0	27.47	0	0	0	0
kde_0013_4716_30m	1	5	1078.753	1510.78	8.441	1582.978	159.083	36374.629	-1.802	6.162	36374.629	0	27.47	0	0	0	0
kde_0013_4716_30m	1	5	1076.377	1490.602	9.704	1557.473	165.343	38284.613	-1.78	6.031	38284.613	0	27.47	0	0	0	0
kde_0013_4716_30m	1	5	1073.21	1470.59	9.791	1531.968	153.441	38607.062	-1.761	5.943	38607.062	0	27.47	0	0	0	0
kde_0013_4716_30m	1	5	1069.663	1450.751	6.939	1506.464	129.416	35564.797	-1.758	5.645	35564.797	0	27.47	0	0	0	0
kde_0013_4716_30m	1	4	1065.378	1431.092	3.941	1480.96	100.218	31909.793	-1.789	5.116	31909.793	0	27.47	0	0	1	0
kde_0013_4716_30m	1.001	4	1064.958	1411.621	3.762	1455.457	120.804	33252.145	-1.782	4.667	33252.145	0.001	27.47	0	0	1	0
kde_0013_4716_30m	1.004	5	1061.403	1392.344	6.172	1429.954	127.776	37005.332	-1.709	4.855	37005.332	0.003	27.47	0	0	0	0
kde_0013_4716_30m	1.01	5	1060.952	1373.272	5.984	1404.452	144.068	36210.828	-1.71	5.467	36210.828	0.01	27.47	0	0	0	0
kde_0013_4716_30m	1.027	9	1061.07	1354.412	4.596	1378.951	147.321	29884.508	-1.591	5.845	29884.508	0.026	27.47	0	0	0	0
kde_0013_4716_30m	1.064	9	1069.062	1335.773	9.429	1353.45	147.321	25116.225	-1.643	5.937	25116.225	0.062	27.47	0	0	0	0
kde_0013_4716_30m	1.138	3	1067.044	1317.364	6.969	1327.95	143.466	26061.789	-1.849	5.527	26061.789	0.129	27.47	0	0	0	0
kde_0013_4716_30m	1.276	8	1065.008	1299.196	12.06	1302.45	179.672	27607.008	-1.644	5.469	27607.008	0.244	27.47	0	0	0	1
kde_0013_4716_30m	1.519	8	1076.751	1281.279	13.726	1276.952	179.672	29368.646	-1.698	6.06	29368.646	0.418	27.47	0	0	0	1
kde_0013_4716_30m	1.916	2	1076.673	1263.623	1.566	1251.454	73.711	31138.896	-1.929	6.192	31138.896	0.65	27.47	1	0	0	0
kde_0013_4716_30m	2.522	4	1075.765	1246.239	2.276	1225.957	74.726	31755.1	-1.848	5.982	31755.1	0.925	27.47	0	0	1	0
kde_0013_4716_30m	3.378	3	1074.645	1229.14	3.478	1200.461	109.037	31083.088	-1.879	5.98	31083.088	1.217	27.47	0	0	0	0
kde_0013_4716_30m	4.486	4	1073.657	1212.336	9.188	1174.966	147.074	31101.375	-1.827	5.761	31101.375	1.501	27.47	0	0	1	0
kde_0013_4716_30m	5.79	4	1066.33	1195.841	12.15	1149.472	162.794	32621.615	-1.777	5.439	32621.615	1.756	27.47	0	0	1	0
kde_0013_4716_30m	7.162	4	1061.243	1179.667	5.123	1123.979	131.272	31733.428	-1.765	5.358	31733.428	1.969	27.47	0	0	1	0
kde_0013_4716_30m	8.411	9	1061.037	1163.828	7.097	1098.487	141.065	28366.947	-1.592	5.35	28366.947	2.13	27.47	0	0	0	0
kde_0013_4716_30m	9.326	8	1067.118	1148.338	14.073	1072.997	182.46	28091.303	-1.65	5.544	28091.303	2.233	27.47	0	0	0	1
kde_0013_4716_30m	9.732	8	1073.502	1133.211	10.359	1047.508	174.019	29118.088	-1.687	5.912	29118.088	2.275	27.47	0	0	0	1
kde_0013_4716_30m	9.547	9	1074.668	1118.461	7.131	1022.02	128.669	28686.027	-1.665	5.948	28686.027	2.256	27.47	0	0	0	0
kde_0013_4716_30m	8.81	8	1079.268	1104.104	9.521	996.534	154.852	28957.422	-1.721	6.106	28957.422	2.176	27.47	0	0	0	1
kde_0013_4716_30m	7.666	9	1085.767	1090.156	7.479	971.05	135.465	29384.514	-1.722	6.49	29384.514	2.037	27.47	0	0	0	0
kde_0013_4716_30m	6.321	9	1086.345	1076.632	3.927	945.568	106.737	29215.125	-1.732	6.491	29215.125	1.844	27.47	0	0	0	0
kde_0013_4716_30m	4.983	2	1086.503	1063.548	2.205	920.087	93.418	30513.574	-1.983	6.308	30513.574	1.606	27.47	1	0	0	0
kde_0013_4716_30m	3.811	4	1086.372	1050.921	2.925	894.609	90.326	32212.404	-1.903	6.252	32212.404	1.338	27.47	0	0	1	0
kde_0013_4716_30m	2.893	4	1083.409	1038.768	4.765	869.133	108.82	32578.566	-1.883	6.2	32578.566	1.062	27.47	0	0	1	0
kde_0013_4716_30m	2.246	4	1081.525	1027.105	4.107	843.66	97.021	33037.52	-1.872	6.213	33037.52	0.809	27.47	0	0	1	0
kde_0013_4716_30m	1.842	4	1079.528	1015.949	5.833	818.189	124.026	33966.199	-1.855	6.296	33966.199	0.611	27.47	0	0	1	0
kde_0013_4716_30m	1.623	4	1076.795	1005.317	8.465	792.722	157.86	34983.473	-1.832	6.405	34983.473	0.484	27.47	0	0	1	0
kde_0013_4716_30m	1.529	4	1074.591	990.964	13.176	767.258	171.709	35003.645	-1.811	6.264	35003.645	0.425	27.47	0	0	1	0
kde_0013_4716_30m	1.504	4	1063.776	976.734	10.387	741.798	164.538	32788.027	-1.766	5.8	32788.027	0.408	27.47	0	0	1	0
kde_0013_4716_30m	1.504	3	1061.92	962.969	4.532	716.342	128.529	28406.959	-1.817	5.619	28406.959	0.408	27.47	0	0	0	0
kde_0013_4716_30m	1.502	2	1061.715	949.691	9.926	690.891	180.808	22420.148	-1.864	5.785	22420.148	0.407	27.47	1	0	0	0
kde_0013_4716_30m	1.487	2	1066.756	936.919	16.113	665.444	195.083	17644.229	-1.897	6.051	17644.229	0.397	27.47	1	0	0	0
kde_0013_4716_30m	1.462	2	1070.162	924.676	16.668	640.004	195.083	16418.988	-1.919	6.176	16418.988	0.38	27.47	1	0	0	0
kde_0013_4716_30m	1.439	2	1069.672	912.982	14.006	614.57	186.977	18676.742	-1.913	6.148	18676.742	0.364	27.47	1	0	0	0
kde_0013_4716_30m	1.434	2	1068.5	901.859	12.602	589.143	172.962	20317.162	-1.903	6.153	20317.162	0.36	27.47	1	0	0	0
kde_0013_4716_30m	1.457	2	1067.595	891.327	12.104	563.725	162.263	20566.24	-1.898	6.149	20566.24	0.376	27.47	1	0	0	0
kde_0013_4716_30m	1.51	2	1067.441	881.409	11.32	538.316	157.801	21441.342	-1.896	6.146	21441.342	0.412	27.47	1	0	0	0
kde_0013_4716_30m	1.585	2	1068.749	872.125	8.656	512.918	151.874	24098.812	-1.898	6.136	24098.812	0.461	27.47	1	0	0	0
kde_0013_4716_30m	1.669	2	1068.578	863.495	5.386	487.533	129.099	27572.973	-1.891	6.107	27572.973	0.512	27.47	1	0	0	0
kde_0013_4716_30m	1.749	4	1066.53	855.54	8.834	462.162	174.561	32115.539	-1.786	6.037	32115.539	0.559	27.47	0	0	1	0
kde_0013_4716_30m	1.819	5	1060.991	848.278	12.885	436.809	178.059	36566.656	-1.697	6.071	36566.656	0.598	27.47	0	0	0	0
kde_0013_4716_30m	1.882	5	1056.117	841.728	10.425	411.475	152.665	36325.145	-1.676	6.104	36325.145	0.632	27.47	0	0	0	0
kde_0013_4716_30m	1.95	4	1050.946	835.905	4.825	386.167	118.404	32379.572	-1.707	5.647	32379.572	0.668	27.47	0	0	1	0
kde_0013_4716_30m	2.035	9	1050.55	830.826	0.526	360.888	92.774	31927.781	-1.534	5.053	31927.781	0.71	27.47	0	0	0	0
kde_0013_4716_30m	2.141	7	1051.458	826.504	5.247	335.645	128.246	35307.98	-1.591	4.982	35307.98	0.761	27.47	0	0	0	0
kde_0013_4716_30m	2.264	7	1054.276	822.951	10.134	310.447	154.318	37449.27	-1.59	5.445	37449.27	0.817	27.47	0	0	0	0
kde_0013_4716_30m	2.393	7	1059.503	820.177	10.864	285.307	163.36	36386.676	-1.621	6.21	36386.676	0.872	27.47	0	0	0	0
kde_0013_4716_30m	2.514	8	1063.986	818.189	7.591	260.24	157.205	32922.039	-1.627	6.85	32922.039	0.922	27.47	0	0	0	1
kde_0013_4716_30m	2.619	9	1065.909	816.995	4.149	235.27	107.725	29395.988	-1.62	6.983	29395.988	0.963	27.47	0	0	0	0
kde_0013_4716_30m	2.705	2	1065.966	816.596	5.33	210.432	113.168	27417.518	-1.877	6.691	27417.518	0.995	27.47	1	0	0	0
kde_0013_4716_30m	2.764	2	1064.994	816.995	6.462	185.778	120.669	26447.451	-1.873	6.418	26447.451	1.017	27.47	1	0	0	0
kde_0013_4716_30m	2.788	3	1064.148	818.189	7.578	161.394	138.157	26019.025	-1.832	6.226	26019.025	1.025	27.47	0	0	0	0
kde_0013_4716_30m	2.758	2	1061.215	820.177	8.569	137.422	156.786	24387.967	-1.856	6.083	24387.967	1.015	27.47	1	0	0	0
kde_0013_4716_30m	2.66	2	1062.414	822.951	11.207	114.123	156.01	21427.596	-1.869	6.071	21427.596	0.978	27.47	1	0	0	0
kde_0013_4716_30m	2.49	2	1062.414	826.504	14.891	92.009	194.502	18292.26	-1.873	5.768	18292.26	0.912	27.47	1	0	0	0
kde_0013_4716_30m	2.26	3	1057.927	830.826	18.038	72.178	194.502	16466.562	-1.814	4.815	16466.562	0.815	27.47	0	0	0	0
kde_0013_4716_30m	1.997	3	1050.189	835.905	12.054	57.061	194.502	20393.031	-1.769	4.082	20393.031	0.691	27.47	0	0	0	0
kde_0013_4716_30m	1.734	9	1051.197	841.728	4.73	51.037	128.823	27543.51	-1.546	4.213	27543.51	0.551	27.47	0	0	0	0
kde_0013_4716_30m	1.502	8	1053.695	848.278	6.718	57.061	119.279	30313.48	-1.582	4.531	30313.48	0.407	27.47	0	0	0	1
kde_0013_4716_30m	1.318	8	1057.852	855.54	18.137	72.178	191.277	30627.887	-1.584	4.98	30627.887	0.276	27.47	0	0	0	1
kde_0013_4716_30m	1.186	8	1070.915	863.495	19.115	92.009	196.111	31474.494	-1.65	6.223	31474.494	0.171	27.47	0	0	0	1
kde_0013_4716_30m	1.101	8	1075.452	872.125	7.096	114.123	147.012	31292.652	-1.696	7.139	31292.652	0.096	27.47	0	0	0	1
kde_0013_4716_30m	1.05	2	1075.94	881.409	3.433	137.422	98.138	29350.369	-1.928	7.348	29350.369	0.049	27.47	1	0	0	0
kde_0013_4716_30m	1.023	4	1075.644	891.327	14.541	161.394	194.241	26530.455	-1.845	6.797	26530.455	0.023	27.47	0	0	1	0
kde_0013_4716_30m	1.01	4	1062.309	901.859	21.263	180.444	220.653	17901.559	-1.791	5.148	17901.559	0.01	27.47	0	0	1	0
kde_0013_4716_30m	1.004	3	1056.145	912.982	14.48	199.307	200.87	19583.098	-1.8	4.011	19583.098	0.004	27.47	0	0	0	0
kde_0013_4716_30m	1.001	3	1052.843	924.676	6.612	219.52	156.336	24802.17	-1.777	3.563	24802.17	0.001	27.47	0	0	0	0
kde_0013_4716_30m	1	8	1053.188	936.919	9.085	240.742	177.785	29536.123	-1.578	3.59	29536.123	0	27.47	0	0	0	1
kde_0013_4716_30m	1	8	1059.477	949.691	19.072	262.73	214.063	34969.418	-1.576	4.186	34969.418	0	27.47	0	0	0	1
kde_0013_4716_30m	1	7	1068.353	962.969	16.712	285.307	206.153	37163.133	-1.656	5.26	37163.133	0	27.47	0	0	0	0
kde_0013_4716_30m	1	8	1074.248	976.734	12.531	308.343	164.173	36028.98	-1.663	6.305	36028.98	0	27.47	0	0	0	1
kde_0013_4716_30m	1	8	1080.119	990.964	6.947	331.742	127.884	33805.539	-1.713	6.899	33805.539	0	27.47	0	0	0	1
kde_0013_4716_30m	1	9	1081.833	1005.641	1.322	355.433	60.878	31898.787	-1.703	6.847	31898.787	0	27.47	0	0	0	0
kde_0013_4716_30m	1	2	1081.617	1020.745	1.387	379.362	58.656	31241.445	-1.955	6.504	31241.445	0	27.47	1	0	0	0
kde_0013_4716_30m	1	2	1081.731	1036.257	1.62	403.485	62.076	31043.867	-1.956	6.221	31043.867	0	27.47	1	0	0	0
kde_0013_4716_30m	1	9	1082.024	1052.16	1.481	427.77	62.076	31251.775	-1.706	6.048	31251.775	0	27.47	0	0	0	0
kde_0013_4716_30m	1	4	1081.993	1068.435	0.837	451.471	56.07	32222.736	-1.883	5.993	32222.736	0	27.47	0	0	1	0
kde_0013_4716_30m	1	4	1080.663	1085.067	5.967	470.54	113.099	33419.305	-1.863	5.973	33419.305	0	27.47	0	0	1	0
kde_0013_4716_30m	1	4	1076.066	1102.038	10.143	490.197	146.813	33434.922	-1.83	5.748	33434.922	0	27.47	0	0	1	0
kde_0013_4716_30m	1	5	1071.976	1119.334	3.314	510.372	118.797	33401.547	-1.784	5.498	33401.547	0	27.47	0	0	0	0
kde_0013_4716_30m	1	7	1073.63	1136.94	4.317	531.008	116.54	34100.957	-1.717	5.514	34100.957	0	27.47	0	0	0	0
kde_0013_4716_30m	1	8	1073.617	1154.841	5.088	552.052	120.226	33674.707	-1.681	5.684	33674.707	0	27.47	0	0	0	1
kde_0013_4716_30m	1	8	1077.33	1173.024	5.145	573.46	132.868	31498.848	-1.709	5.767	31498.848	0	27.47	0	0	0	1
kde_0013_4716_30m	1	8	1079.269	1191.477	6.26	595.192	129.467	29984.635	-1.723	5.74	29984.635	0	27.47	0	0	0	1
kde_0013_4716_30m	1	9	1082.91	1210.186	6.287	617.213	127.599	29929.447	-1.707	5.777	29929.447	0	27.47	0	0	0	0
kde_0013_4716_30m	1	9	1084.465	1229.14	4.282	639.495	108.565	30011.938	-1.718	5.777	30011.938	0	27.47	0	0	0	0
kde_0013_4716_30m	1	9	1086.014	1248.328	4.722	662.01	109.978	29951.164	-1.726	5.679	29951.164	0	27.47	0	0	0	0
kde_0013_4716_30m	1	8	1088.292	1267.739	7.315	684.737	136.916	29910.404	-1.77	5.701	29910.404	0	27.47	0	0	0	1
kde_0013_4716_30m	1	9	1092.141	1287.363	7.083	707.653	135.207	29801.947	-1.756	5.811	29801.947	0	27.47	0	0	0	0
kde_0013_4716_30m	1	9	1094.039	1307.191	5.178	730.742	111.765	29680.863	-1.77	5.802	29680.863	0	27.47	0	0	0	0
kde_0013_4716_30m	1	9	1096.656	1327.214	6.172	753.556	120.329	29346.428	-1.783	5.714	29346.428	0	27.47	0	0	0	0
kde_0013_4716_30m	1	8	1099.913	1347.422	14.798	776.119	187.955	27598.809	-1.828	5.96	27598.809	0	27.47	0	0	0	1
kde_0013_4716_30m	1	8	1111.152	1367.808	21.81	798.859	242.415	24365.447	-1.888	6.708	24365.447	0	27.47	0	0	0	1
kde_0013_4716_30m	1	9	1119.62	1388.363	21.428	821.763	257.723	20031.631	-1.914	7.275	20031.631	0	27.47	0	0	0	0
kde_0013_4716_30m	1	9	1125.155	1409.081	20.92	844.817	240.328	16136.097	-1.959	7.278	16136.097	0	27.47	0	0	0	0
kde_0013_4716_30m	1	2	1131.782	1429.954	13.533	868.008	208.002	19949.92	-2.246	7.094	19949.92	0	27.47	1	0	0	0
kde_0013_4716_30m	1	3	1132.397	1450.976	6.064	891.327	183.488	28676.922	-2.195	6.888	28676.922	0	27.47	0	0	0	0
kde_0013_4716_30m	1	7	1129.46	1472.139	1.598	914.764	143.481	34123.234	-2.024	6.666	34123.234	0	27.47	0	0	0	0
kde_0013_4716_30m	1	7	1130.828	1493.439	9.336	938.308	181.047	37094.852	-2.008	6.403	37094.852	0	27.47	0	0	0	0
kde_0013_4716_30m	1	7	1133.936	1514.87	12.51	961.954	198.902	40223.305	-2.008	6.369	40223.305	0	27.47	0	0	0	0
kde_0013_4716_30m	1	7	1136.942	1536.425	11.57	985.693	185.067	41172.355	-2.022	6.606	41172.355	0	27.47	0	0	0	0
kde_0013_4716_30m	1	6	1138.961	1558.1	8.748	1009.519	157.186	40405.457	-2.077	6.648	40405.457	0	27.47	0	1	0	0
kde_0013_4716_30m	1	6	1140.177	1579.889	9.25	1033.426	167.229	41376.172	-2.079	6.523	41376.172	0	27.47	0	1	0	0
kde_0013_4716_30m	1	6	1143	1601.789	16.151	1057.408	232.635	46251.211	-2.065	6.367	46251.211	0	27.47	0	1	0	0
kde_0013_4716_30m	1	5	1137.137	1623.795	24.05	1081.46	238.469	50802.031	-2.04	6.11	50802.031	0	27.47	0	0	0	0
kde_0013_4716_30m	1	6	1130.687	1645.902	24.446	1105.578	238.469	50763.371	-1.968	6	50763.371	0	27.47	0	1	0	0
kde_0013_4716_30m	1	6	1125.654	1668.106	17.817	1129.758	229.921	43938.41	-1.977	6.112	43938.41	0	27.47	0	1	0	0
kde_0013_4716_30m	1	7	1124.062	1690.404	4.756	1153.995	218.081	28912	-2.008	6.444	28912	0	27.47	0	0	0	0
kde_0013_4716_30m	1	9	1128.91	1712.792	17.623	1178.286	232.939	13245.737	-1.995	6.618	13245.737	0	27.47	0	0	0	0
kde_0013_4716_30m	1	9	1136.75	1735.266	23.223	1202.629	236.857	13241.376	-2.028	6.224	13241.376	0	27.47	0	0	0	0
kde_0013_4716_30m	1	9	1142.479	1757.824	21.747	1227.019	250.806	14175.707	-2.058	5.684	14175.707	0	27.47	0	0	0	0
kde_0013_4716_30m	1	9	1145.194	1780.461	21.802	1251.454	264.553	14178.855	-2.073	5.593	14178.855	0	27.47	0	0	0	0
kde_0013_4716_30m	1	9	1152.482	1803.176	22.223	1275.931	252.315	14323.312	-2.111	5.89	14323.312	0	27.47	0	0	0	0
kde_0013_4716_30m	1	9	1157.323	1825.964	21.777	1300.449	248.306	13763.967	-2.14	5.942	13763.967	0	27.47	0	0	0	0
kde_0013_4716_30m	1	2	1161.405	1848.824	22.609	1325.004	256.424	13379.17	-2.414	5.7	13379.17	0	27.47	1	0	0	0
kde_0013_4716_30m	1	9	1163.818	1871.752	24.471	1349.595	269.699	12901.099	-2.173	5.754	12901.099	0	27.47	0	0	0	0
kde_0013_4716_30m	1	9	1172.546	1894.747	22.999	1374.22	250.436	13869.774	-2.22	6.252	13869.774	0	27.47	0	0	0	0
kde_0013_4716_30m	1	2	1175.07	1917.806	18.739	1398.877	221.693	14927.57	-2.489	6.701	14927.57	0	27.47	1	0	0	0
kde_0013_4716_30m	1	2	1175.123	1940.926	16.919	1423.564	213.341	16615.455	-2.486	7.072	16615.455	0	27.47	1	0	0	0
kde_0013_4716_30m	1	2	1172.406	1964.105	16.117	1448.28	196.624	16956.604	-2.472	7.442	16956.604	0	27.47	1	0	0	0
kde_0013_4716_30m	1	2	1176.404	1987.342	18.271	1473.024	239.679	15880.713	-2.494	7.912	15880.713	0	27.47	1	0	0	0
kde_0013_4716_30m	1	2	1176.032	2010.635	22.495	1497.793	247.196	13430.125	-2.493	7.626	13430.125	0	27.47	1	0	0	0
kde_0013_4716_30m	1	2	1176.028	2033.98	23.804	1522.588	250.969	12974.574	-2.492	6.583	12974.574	0	27.47	1	0	0	0
kde_0013_4716_30m	1	2	1175.425	2057.377	19.425	1547.405	250.706	13062.364	-2.496	5.756	13062.364	0	27.47	1	0	0	0
kde_0013_4716_30m	1	3	1173.555	2080.824	14.393	1572.246	198.263	13879.132	-2.456	5.333	13879.132	0	27.47	0	0	0	0
kde_0013_4716_30m	1	5	1087.064	1599.552	4.783	1709.938	116.814	35421.57	-1.856	6.374	35421.57	0	27.47	0	0	0	0
kde_0013_4716_30m	1	5	1083.791	1578.446	7.118	1684.423	130.306	36085.91	-1.832	6.219	36085.91	0	27.47	0	0	0	0
kde_0013_4716_30m	1	5	1080.5	1557.473	6.036	1658.907	131.085	36455.211	-1.815	6.017	36455.211	0	27.47	0	0	0	0
kde_0013_4716_30m	1	5	1079.897	1536.637	6.817	1633.391	148.932	38066.562	-1.805	6.086	38066.562	0	27.47	0	0	0	0
kde_0013_4716_30m	1	5	1079.688	1515.944	9.795	1607.876	159.674	39665.68	-1.793	6.203	39665.68	0	27.47	0	0	0	0
kde_0013_4716_30m	1	5	1075.076	1495.4	12.285	1582.361	173.656	40140.609	-1.762	6.056	40140.609	0	27.47	0	0	0	0
kde_0013_4716_30m	1	5	1070.004	1475.012	10.633	1556.845	165.343	39338.977	-1.74	5.797	39338.977	0	27.47	0	0	0	0
kde_0013_4716_30m	1	5	1066.006	1454.786	4.777	1531.33	153.441	35150.785	-1.743	5.702	35150.785	0	27.47	0	0	0	0
kde_0013_4716_30m	1	2	1065.384	1434.728	2.894	1505.815	129.759	27855.078	-1.877	5.681	27855.078	0	27.47	1	0	0	0
kde_0013_4716_30m	1	3	1068.255	1414.846	6.692	1480.3	133.168	26537.914	-1.854	5.473	26537.914	0	27.47	0	0	0	0
kde_0013_4716_30m	1.002	3	1064.958	1395.148	8.681	1454.786	159.035	27797.684	-1.829	5.039	27797.684	0.002	27.47	0	0	0	0
kde_0013_4716_30m	1.005	3	1061.403	1375.641	5.158	1429.271	117.352	28947.084	-1.811	4.866	28947.084	0.005	27.47	0	0	0	0
kde_0013_4716_30m	1.014	9	1060.952	1356.333	6.364	1403.756	166.509	25456.271	-1.603	5.017	25456.271	0.014	27.47	0	0	0	0
kde_0013_4716_30m	1.036	9	1061.07	1337.234	13.573	1378.242	172.115	13357.809	-1.634	5.286	13357.809	0.036	27.47	0	0	0	0
kde_0013_4716_30m	1.088	9	1069.062	1318.353	8.732	1352.728	171.384	24750.77	-1.646	5.531	24750.77	0.085	27.47	0	0	0	0
kde_0013_4716_30m	1.191	3	1067.044	1299.697	6.914	1327.214	144.916	28001.689	-1.842	5.124	28001.689	0.175	27.47	0	0	0	0
kde_0013_4716_30m	1.386	8	1065.008	1281.279	8.471	1301.7	158.594	30889.09	-1.638	4.974	30889.09	0.327	27.47	0	0	0	1
kde_0013_4716_30m	1.731	8	1076.751	1263.108	12.743	1276.186	164.514	33722.234	-1.685	5.774	33722.234	0.549	27.47	0	0	0	1
kde_0013_4716_30m	2.302	7	1076.673	1245.194	0.857	1250.673	113.307	33026.305	-1.743	6.247	33026.305	0.834	27.47	0	0	0	0
kde_0013_4716_30m	3.181	3	1075.765	1227.549	2.55	1225.16	80.278	31197.355	-1.886	6.002	31197.355	1.157	27.47	0	0	0	0
kde_0013_4716_30m	4.439	3	1074.645	1210.186	2.842	1199.647	84.923	31204.637	-1.879	5.943	31204.637	1.49	27.47	0	0	0	0
kde_0013_4716_30m	6.095	4	1073.657	1193.115	11.097	1174.134	156.843	31724.568	-1.822	5.777	31724.568	1.808	27.47	0	0	1	0
kde_0013_4716_30m	8.087	4	1064.533	1176.35	13.123	1148.622	167.401	31629.533	-1.769	5.34	31629.533	2.09	27.47	0	0	1	0
kde_0013_4716_30m	10.241	3	1062.179	1159.905	1.606	1123.109	106.114	30911.277	-1.815	5.3	30911.277	2.326	27.47	0	0	0	0
kde_0013_4716_30m	12.282	8	1064.919	1143.792	8.159	1097.598	132.515	29080.967	-1.645	5.436	29080.967	2.508	27.47	0	0	0	1
kde_0013_4716_30m	13.882	8	1069.28	1128.027	12.551	1072.086	175.934	29122.623	-1.661	5.58	29122.623	2.631	27.47	0	0	0	1
kde_0013_4716_30m	14.748	8	1075.524	1112.624	11.479	1046.575	166.523	28987.797	-1.697	5.915	28987.797	2.691	27.47	0	0	0	1
kde_0013_4716_30m	14.709	9	1080.033	1097.598	7.553	1021.064	128.669	28457.076	-1.694	5.983	28457.076	2.688	27.47	0	0	0	0
kde_0013_4716_30m	13.775	8	1081.186	1082.964	6.631	995.553	154.852	30439.17	-1.731	5.896	30439.17	2.623	27.47	0	0	0	1
kde_0013_4716_30m	12.13	8	1083.861	1068.74	6.733	970.043	128.135	32728.348	-1.737	6.162	32728.348	2.496	27.47	0	0	0	1
kde_0013_4716_30m	10.078	8	1086.848	1054.941	2.208	944.534	80.517	32915.289	-1.761	6.405	32915.289	2.31	27.47	0	0	0	1
kde_0013_4716_30m	7.949	4	1086.21	1041.585	1.964	919.025	70.029	33079.891	-1.901	6.291	33079.891	2.073	27.47	0	0	1	0
kde_0013_4716_30m	6.019	5	1084.589	1028.689	4.891	893.516	122.707	34484.691	-1.846	6.154	34484.691	1.795	27.47	0	0	0	0
kde_0013_4716_30m	4.458	5	1083.249	1016.269	6.52	868.008	137.242	35883.164	-1.831	6.102	35883.164	1.495	27.47	0	0	0	0
kde_0013_4716_30m	3.324	5	1080.908	1004.345	6.608	842.501	136.797	36640.719	-1.815	6.11	36640.719	1.201	27.47	0	0	0	0
kde_0013_4716_30m	2.591	5	1079.056	992.934	8.888	816.995	155.791	37418.734	-1.799	6.094	37418.734	0.952	27.47	0	0	0	0
kde_0013_4716_30m	2.18	5	1074.536	982.053	11.815	791.489	166.514	38610.957	-1.765	6.127	38610.957	0.779	27.47	0	0	0	0
kde_0013_4716_30m	1.992	5	1068.602	970.043	9.293	765.984	166.94	35512.344	-1.748	6.322	35512.344	0.689	27.47	0	0	0	0
kde_0013_4716_30m	1.935	3	1064.71	955.501	6.485	740.48	164.538	24546.93	-1.843	6.25	24546.93	0.66	27.47	0	0	0	0
kde_0013_4716_30m	1.931	2	1066.445	941.426	11.833	714.977	156.789	20614.018	-1.892	5.94	20614.018	0.658	27.47	1	0	0	0
kde_0013_4716_30m	1.929	2	1067.167	927.84	12.438	689.475	166.885	20837.898	-1.894	5.892	20837.898	0.657	27.47	1	0	0	0
kde_0013_4716_30m	1.902	9	1071.503	914.764	10.926	663.975	166.885	23759.742	-1.659	6.179	23759.742	0.643	27.47	0	0	0	0
kde_0013_4716_30m	1.851	2	1074.004	902.22	5.715	638.476	130.853	27062.336	-1.921	6.393	27062.336	0.616	27.47	1	0	0	0
kde_0013_4716_30m	1.792	3	1072.912	890.231	4.876	612.978	113.011	28640.881	-1.875	6.388	28640.881	0.583	27.47	0	0	0	0
kde_0013_4716_30m	1.751	3	1071.24	878.819	4.612	587.483	108.541	29098.256	-1.865	6.337	29098.256	0.56	27.47	0	0	0	0
kde_0013_4716_30m	1.749	2	1069.795	868.008	3.343	561.989	93.167	29446.857	-1.894	6.294	29446.857	0.559	27.47	1	0	0	0
kde_0013_4716_30m	1.795	2	1070.573	857.821	2.237	536.498	81.825	30335.035	-1.897	6.265	30335.035	0.585	27.47	1	0	0	0
kde_0013_4716_30m	1.883	4	1070.222	848.278	1.829	511.01	96.018	32187.285	-1.818	6.235	32187.285	0.633	27.47	0	0	1	0
kde_0013_4716_30m	1.994	5	1068.488	839.404	5.163	485.525	123.105	34281.859	-1.759	6.267	34281.859	0.69	27.47	0	0	0	0
kde_0013_4716_30m	2.11	4	1065.985	831.218	14.966	460.044	191.954	36308.824	-1.757	6.095	36308.824	0.747	27.47	0	0	1	0
kde_0013_4716_30m	2.221	5	1054.223	823.742	16.067	434.567	182.302	37755.043	-1.65	5.742	37755.043	0.798	27.47	0	0	0	0
kde_0013_4716_30m	2.329	5	1051.561	816.995	5.921	409.095	146.459	36480.219	-1.658	5.814	36480.219	0.846	27.47	0	0	0	0
kde_0013_4716_30m	2.45	2	1052.053	810.995	1.261	383.629	108.302	30971.895	-1.796	5.809	30971.895	0.896	27.47	1	0	0	0
kde_0013_4716_30m	2.601	3	1052.164	805.758	3.451	358.171	110.416	29880.32	-1.761	5.261	29880.32	0.956	27.47	0	0	0	0
kde_0013_4716_30m	2.79	5	1049.781	801.301	1.624	332.722	110.416	33367.105	-1.667	4.768	33367.105	1.026	27.47	0	0	0	0
kde_0013_4716_30m	3.008	7	1051.371	797.636	8.369	307.285	149.578	36054.762	-1.582	4.811	36054.762	1.101	27.47	0	0	0	0
kde_0013_4716_30m	3.234	7	1055.69	794.773	12.183	281.862	171.653	36791.539	-1.597	5.384	36791.539	1.174	27.47	0	0	0	0
kde_0013_4716_30m	3.441	8	1061.929	792.722	12.441	256.459	166.246	35653.246	-1.598	6.297	35653.246	1.236	27.47	0	0	0	1
kde_0013_4716_30m	3.613	8	1067.331	791.489	6.312	231.081	143.28	32624.111	-1.649	6.942	32624.111	1.284	27.47	0	0	0	1
kde_0013_4716_30m	3.737	2	1067.379	791.077	2.25	205.738	80.52	30298.092	-1.88	6.846	30298.092	1.318	27.47	1	0	0	0
kde_0013_4716_30m	3.809	3	1067.222	791.489	3.278	180.444	91.02	29589.248	-1.844	6.599	29589.248	1.337	27.47	0	0	0	0
kde_0013_4716_30m	3.819	3	1066.341	792.722	4.967	155.224	118.705	28621.375	-1.84	6.425	28621.375	1.34	27.47	0	0	0	0
kde_0013_4716_30m	3.75	2	1064.253	794.773	5.193	130.12	111.962	27397.736	-1.868	6.27	27397.736	1.322	27.47	1	0	0	0
kde_0013_4716_30m	3.586	2	1066.227	797.636	5.681	105.216	111.962	27152.674	-1.879	6.324	27152.674	1.277	27.47	1	0	0	0
kde_0013_4716_30m	3.32	2	1066.227	801.301	6.909	80.697	149.867	25760.283	-1.882	6.375	25760.283	1.2	27.47	1	0	0	0
kde_0013_4716_30m	2.969	3	1066.662	805.758	13.872	57.061	196.908	22755.518	-1.846	5.834	22755.518	1.088	27.47	0	0	0	0
kde_0013_4716_30m	2.57	3	1058.06	810.995	15.3	36.089	196.908	23256.768	-1.796	4.906	23256.768	0.944	27.47	0	0	0	0
kde_0013_4716_30m	2.168	3	1054.442	816.995	4.89	25.519	140.362	27733.709	-1.778	4.597	27733.709	0.774	27.47	0	0	0	0
kde_0013_4716_30m	1.808	8	1054.656	823.742	5.311	36.089	122.347	30444.795	-1.589	4.673	30444.795	0.592	27.47	0	0	0	1
kde_0013_4716_30m	1.519	8	1057.943	831.218	17.078	57.061	191.277	30515.127	-1.586	5.018	30515.127	0.418	27.47	0	0	0	1
kde_0013_4716_30m	1.309	8	1069.867	839.404	19.156	80.697	196.111	31384.688	-1.644	6.022	31384.688	0.269	27.47	0	0	0	1
kde_0013_4716_30m	1.17	8	1075.876	848.278	9.837	105.216	147.553	31179.912	-1.694	7.017	31179.912	0.157	27.47	0	0	0	1
kde_0013_4716_30m	1.086	9	1079.921	857.821	5.412	127.593	118.491	28540.162	-1.697	7.623	28540.162	0.083	27.47	0	0	0	0
kde_0013_4716_30m	1.04	3	1078.949	868.008	12.551	144.355	205.276	23211.967	-1.914	7.498	23211.967	0.04	27.47	0	0	0	0
kde_0013_4716_30m	1.017	3	1071.834	878.819	21.876	163.399	234.937	17146.279	-1.88	6.166	17146.279	0.017	27.47	0	0	0	0
kde_0013_4716_30m	1.007	3	1063.948	890.231	22.944	184.017	238.192	14391.276	-1.845	4.499	14391.276	0.007	27.47	0	0	0	0
kde_0013_4716_30m	1.003	3	1055.315	902.22	17.13	205.738	214.304	14480.354	-1.809	3.279	14480.354	0.003	27.47	0	0	0	0
kde_0013_4716_30m	1.001	2	1052.4	914.764	3.346	228.246	163.14	19994.268	-1.833	2.917	19994.268	0.001	27.47	1	0	0	0
kde_0013_4716_30m	1	7	1059.477	927.84	14.158	251.329	183.938	34849.824	-1.621	3.354	34849.824	0	27.47	0	0	0	0
kde_0013_4716_30m	1	7	1068.353	941.426	19.212	274.844	215.063	41784.18	-1.635	4.347	41784.18	0	27.47	0	0	0	0
kde_0013_4716_30m	1	7	1074.248	955.501	18.47	298.688	232.375	41829.348	-1.668	5.605	41829.348	0	27.47	0	0	0	0
kde_0013_4716_30m	1	7	1080.119	970.043	13.442	322.788	199.187	38760.023	-1.72	6.763	38760.023	0	27.47	0	0	0	0
kde_0013_4716_30m	1	7	1081.833	985.032	4.626	347.091	144.322	34690.387	-1.759	7.092	34690.387	0	27.47	0	0	0	0
kde_0013_4716_30m	1	9	1081.617	1000.447	0.413	371.557	53.214	32248.105	-1.702	6.644	32248.105	0	27.47	0	0	0	0
kde_0013_4716_30m	1	9	1081.731	1016.269	0.985	396.156	51.487	31772.713	-1.703	6.275	31772.713	0	27.47	0	0	0	0
kde_0013_4716_30m	1	3	1082.024	1032.48	0.443	415.413	71.334	32279.154	-1.92	6.113	32279.154	0	27.47	0	0	0	0
kde_0013_4716_30m	1	5	1081.993	1049.061	3.943	434.567	128.845	34452.895	-1.834	6.056	34452.895	0	27.47	0	0	0	0
kde_0013_4716_30m	1	5	1080.663	1065.995	8.796	454.346	149.405	36510.965	-1.811	6.157	36510.965	0	27.47	0	0	0	0
kde_0013_4716_30m	1	5	1076.066	1083.265	9.149	474.674	139.445	35700.051	-1.788	6.131	35700.051	0	27.47	0	0	0	0
kde_0013_4716_30m	1	5	1071.881	1100.856	2.396	495.482	97.624	33378.516	-1.785	5.872	33378.516	0	27.47	0	0	0	0
kde_0013_4716_30m	1	8	1073.123	1118.752	3.829	516.713	92.596	31765.867	-1.687	5.666	31765.867	0	27.47	0	0	0	1
kde_0013_4716_30m	1	8	1075.873	1136.94	6.903	538.316	120.226	30376.58	-1.702	5.671	30376.58	0	27.47	0	0	0	1
kde_0013_4716_30m	1	9	1079.837	1155.405	7.099	560.249	132.868	29634.646	-1.69	5.73	29634.646	0	27.47	0	0	0	0
kde_0013_4716_30m	1	9	1081.807	1174.134	6.55	582.473	129.467	29689.98	-1.701	5.726	29689.98	0	27.47	0	0	0	0
kde_0013_4716_30m	1	9	1085.081	1193.115	6.089	604.958	126.625	29893.328	-1.719	5.741	29893.328	0	27.47	0	0	0	0
kde_0013_4716_30m	1	9	1086.672	1212.336	4.386	627.675	108.565	29946.268	-1.73	5.713	29946.268	0	27.47	0	0	0	0
kde_0013_4716_30m	1	9	1088.339	1231.786	4.575	650.6	109.978	29938.658	-1.739	5.599	29938.658	0	27.47	0	0	0	0
kde_0013_4716_30m	1	8	1090.028	1251.454	7.335	673.711	136.916	29976.221	-1.779	5.598	29976.221	0	27.47	0	0	0	1
kde_0013_4716_30m	1	8	1094.611	1271.33	7.214	696.523	131.481	30003.363	-1.804	5.672	30003.363	0	27.47	0	0	0	1
kde_0013_4716_30m	1	9	1096.205	1291.404	5.671	719.064	137.328	29551.559	-1.781	5.606	29551.559	0	27.47	0	0	0	0
kde_0013_4716_30m	1	9	1097.84	1311.667	6.743	741.798	137.793	28912.23	-1.79	5.378	28912.23	0	27.47	0	0	0	0
kde_0013_4716_30m	1	8	1100.165	1332.111	12.706	764.708	178.896	30799.533	-1.822	5.283	30799.533	0	27.47	0	0	0	1
kde_0013_4716_30m	1	8	1110.954	1352.728	20.774	787.778	227.395	34655.238	-1.853	5.779	34655.238	0	27.47	0	0	0	1
kde_0013_4716_30m	1	8	1123.173	1373.509	20.711	810.995	251.958	37541.637	-1.909	6.6	37541.637	0	27.47	0	0	0	1
kde_0013_4716_30m	1	7	1134.185	1394.448	15.198	834.346	229.385	40755.523	-2.003	7.077	40755.523	0	27.47	0	0	0	0
kde_0013_4716_30m	1	6	1136.441	1415.536	13.265	857.821	202.225	44586.352	-2.041	7.104	44586.352	0	27.47	0	1	0	0
kde_0013_4716_30m	1	5	1125.436	1436.769	15.137	881.409	200.899	44315.68	-2.015	6.631	44315.68	0	27.47	0	0	0	0
kde_0013_4716_30m	1	6	1123.27	1458.139	10.025	905.102	176.012	41610.797	-1.985	6.151	41610.797	0	27.47	0	1	0	0
kde_0013_4716_30m	1	7	1126.232	1479.64	9.516	928.892	168.137	38937.582	-1.976	5.845	38937.582	0	27.47	0	0	0	0
kde_0013_4716_30m	1	7	1129.337	1501.267	9.91	952.771	162.739	39120.469	-1.991	5.599	39120.469	0	27.47	0	0	0	0
kde_0013_4716_30m	1	7	1134.458	1523.015	11.273	976.734	162.296	41612.621	-2.008	5.712	41612.621	0	27.47	0	0	0	0
kde_0013_4716_30m	1	6	1138.023	1544.878	14.129	1000.773	207.627	45530.793	-2.044	6.003	45530.793	0	27.47	0	1	0	0
kde_0013_4716_30m	1	6	1138.135	1566.852	20.337	1024.883	235.422	49930.859	-2.019	6.197	49930.859	0	27.47	0	1	0	0
kde_0013_4716_30m	1	6	1133.162	1588.932	24.425	1049.061	235.422	51058.008	-1.981	6.235	51058.008	0	27.47	0	1	0	0
kde_0013_4716_30m	1	5	1122.721	1611.113	19.84	1073.3	235.422	44796.672	-1.99	5.962	44796.672	0	27.47	0	0	0	0
kde_0013_4716_30m	1	6	1121.496	1633.391	7.894	1097.598	199.263	34671.59	-2.004	5.815	34671.59	0	27.47	0	1	0	0
kde_0013_4716_30m	1	9	1122.353	1655.764	6.493	1121.949	187.061	19895.021	-1.955	5.753	19895.021	0	27.47	0	0	0	0
kde_0013_4716_30m	1	9	1127.5	1678.226	20.57	1146.352	228.602	15971.67	-1.973	6.07	15971.67	0	27.47	0	0	0	0
kde_0013_4716_30m	1	9	1143.344	1700.774	25.811	1170.802	273.467	16756.166	-2.046	6.853	16756.166	0	27.47	0	0	0	0
kde_0013_4716_30m	1	9	1147.945	1723.405	23.498	1195.296	276.359	14377.633	-2.084	6.994	14377.633	0	27.47	0	0	0	0
kde_0013_4716_30m	1	2	1150.682	1746.116	23.107	1219.833	262.879	13315.077	-2.355	6.618	13315.077	0	27.47	1	0	0	0
kde_0013_4716_30m	1	9	1154.553	1768.903	24.738	1244.409	263.186	13160.157	-2.122	6.652	13160.157	0	27.47	0	0	0	0
kde_0013_4716_30m	1	9	1162.92	1791.764	25.797	1269.023	289.315	13709.014	-2.163	7.065	13709.014	0	27.47	0	0	0	0
kde_0013_4716_30m	1	9	1166.127	1814.695	25.893	1293.671	275.414	12943.595	-2.183	7.094	12943.595	0	27.47	0	0	0	0
kde_0013_4716_30m	1	2	1171.634	1837.695	25.991	1318.353	263.776	12886.632	-2.465	6.92	12886.632	0	27.47	1	0	0	0
kde_0013_4716_30m	1	2	1176.187	1860.761	23.976	1343.065	245.177	13394.652	-2.491	7.025	13394.652	0	27.47	1	0	0	0
kde_0013_4716_30m	1	2	1182.542	1883.89	15.365	1367.808	233.455	18185.055	-2.524	7.317	18185.055	0	27.47	1	0	0	0
kde_0013_4716_30m	1	3	1180.523	1907.08	7.922	1392.578	184.919	28114.098	-2.455	7.547	28114.098	0	27.47	0	0	0	0
kde_0013_4716_30m	1	4	1177.616	1930.328	5.142	1417.375	149.539	34152.543	-2.387	7.94	34152.543	0	27.47	0	0	1	0
kde_0013_4716_30m	1	6	1176.714	1953.634	2.793	1442.198	124.533	35846.395	-2.308	8.329	35846.395	0	27.47	0	1	0	0
kde_0013_4716_30m	1	8	1176.98	1976.994	9.154	1467.044	185.186	33705.82	-2.234	8.803	33705.82	0	27.47	0	0	0	1
kde_0013_4716_30m	1	9	1185.565	2000.406	14.254	1491.912	221.148	25953.201	-2.263	9.217	25953.201	0	27.47	0	0	0	0
kde_0013_4716_30m	1	9	1189.395	2023.87	19.265	1516.803	247.079	15932.384	-2.31	8.863	15932.384	0	27.47	0	0	0	0
kde_0013_4716_30m	1	2	1190.185	2047.383	25.463	1541.714	260.7	12978.804	-2.566	7.563	12978.804	0	27.47	1	0	0	0
kde_0013_4716_30m	1	2	1189.894	2070.943	22.112	1566.644	260.7	13166.587	-2.57	6.401	13166.587	0	27.47	1	0	0	0
kde_0013_4716_30m	1	5	1084.591	1585.444	5.214	1709.748	129.376	36413.48	-1.839	6.261	36413.48	0	27.47	0	0	0	0
kde_0013_4716_30m	1	5	1082.042	1564.148	7.656	1684.229	154.713	37205.027	-1.818	6.2	37205.027	0	27.47	0	0	0	0
kde_0013_4716_30m	1	5	1080.72	1542.98	8.004	1658.711	156.454	37760.871	-1.808	6.01	37760.871	0	27.47	0	0	0	0
kde_0013_4716_30m	1	5	1077.607	1521.946	9.459	1633.192	143.493	39433.703	-1.783	5.918	39433.703	0	27.47	0	0	0	0
kde_0013_4716_30m	1	5	1073.862	1501.051	9.958	1607.673	145.275	39719.055	-1.761	5.93	39719.055	0	27.47	0	0	0	0
kde_0013_4716_30m	1	5	1071.037	1480.3	7.265	1582.155	160.208	36304.289	-1.762	5.911	36304.289	0	27.47	0	0	0	0
kde_0013_4716_30m	1	3	1067.736	1459.701	3.282	1556.636	139.351	29490.791	-1.847	5.788	29490.791	0	27.47	0	0	0	0
kde_0013_4716_30m	1	2	1069.418	1439.26	9.006	1531.118	151.104	23766.012	-1.902	5.748	23766.012	0	27.47	1	0	0	0
kde_0013_4716_30m	1	2	1072.776	1418.982	10.628	1505.599	151.104	22342.061	-1.923	5.868	22342.061	0	27.47	1	0	0	0
kde_0013_4716_30m	1	3	1073.251	1398.877	9.167	1480.08	154.084	25449.492	-1.881	5.795	25449.492	0	27.47	0	0	0	0
kde_0013_4716_30m	1.002	3	1067.422	1378.951	9.753	1454.562	170.331	25970.629	-1.846	5.536	25970.629	0.002	27.47	0	0	0	0
kde_0013_4716_30m	1.006	2	1063.618	1359.211	10.994	1429.043	167.74	16057.714	-1.895	5.298	16057.714	0.006	27.47	1	0	0	0
kde_0013_4716_30m	1.018	2	1063.797	1339.667	14.673	1403.524	167.74	14840.736	-1.893	5.147	14840.736	0.018	27.47	1	0	0	0
kde_0013_4716_30m	1.047	9	1073.938	1320.327	14.439	1378.006	176.084	21028.979	-1.675	5.471	21028.979	0.046	27.47	0	0	0	0
kde_0013_4716_30m	1.113	2	1074.822	1301.2	8.603	1352.487	175.369	24106.508	-1.931	5.741	24106.508	0.107	27.47	1	0	0	0
kde_0013_4716_30m	1.248	3	1070.478	1282.295	9.856	1326.969	149.609	25262.531	-1.865	5.219	25262.531	0.221	27.47	0	0	0	0
kde_0013_4716_30m	1.504	9	1067.03	1263.623	4.121	1301.45	158.594	28657.541	-1.629	4.741	28657.541	0.408	27.47	0	0	0	0
kde_0013_4716_30m	1.962	8	1071.666	1245.194	11.548	1275.931	175.002	32798.465	-1.662	5.298	32798.465	0.674	27.47	0	0	0	1
kde_0013_4716_30m	2.728	8	1077.639	1227.019	4.865	1250.413	137.786	32079.418	-1.709	6.11	32079.418	1.004	27.47	0	0	0	1
kde_0013_4716_30m	3.92	3	1077.01	1209.109	3.403	1224.894	100.027	30253	-1.894	6.039	30253	1.366	27.47	0	0	0	0
kde_0013_4716_30m	5.648	4	1076.025	1191.477	3.592	1199.375	100.103	31299.67	-1.849	5.914	31299.67	1.731	27.47	0	0	1	0
kde_0013_4716_30m	7.96	4	1074.365	1174.134	11.549	1173.857	156.843	31059.926	-1.827	5.808	31059.926	2.074	27.47	0	0	1	0
kde_0013_4716_30m	10.797	4	1064.533	1157.094	12.771	1148.338	161.353	29572.771	-1.777	5.301	29572.771	2.379	27.47	0	0	1	0
kde_0013_4716_30m	13.944	2	1062.179	1140.371	1.959	1122.819	104.321	29843.025	-1.854	5.166	29843.025	2.635	27.47	1	0	0	0
kde_0013_4716_30m	17.036	8	1064.919	1123.979	9.232	1097.301	159.106	29181.412	-1.643	5.398	29181.412	2.835	27.47	0	0	0	1
kde_0013_4716_30m	19.606	8	1069.28	1107.932	13.037	1071.782	176.909	27680.777	-1.665	5.582	27680.777	2.976	27.47	0	0	0	1
kde_0013_4716_30m	21.203	8	1075.524	1092.245	11.629	1046.264	161.206	28317.898	-1.699	5.766	28317.898	3.054	27.47	0	0	0	1
kde_0013_4716_30m	21.523	8	1080.033	1076.934	5.956	1020.745	121.315	30325.916	-1.726	5.878	30325.916	3.069	27.47	0	0	0	1
kde_0013_4716_30m	20.503	8	1081.186	1062.016	3.988	995.226	91.021	31550.953	-1.732	5.811	31550.953	3.021	27.47	0	0	0	1
kde_0013_4716_30m	18.348	8	1083.861	1047.508	5.612	969.708	110.793	32599.451	-1.74	5.92	32599.451	2.91	27.47	0	0	0	1
kde_0013_4716_30m	15.462	7	1086.848	1033.426	2.553	944.189	82.891	33930.004	-1.792	6.204	33930.004	2.738	27.47	0	0	0	0
kde_0013_4716_30m	12.328	5	1086.21	1019.788	4.138	918.671	115.192	34980.613	-1.854	6.234	34980.613	2.512	27.47	0	0	0	0
kde_0013_4716_30m	9.38	5	1084.589	1006.612	6.945	893.152	120.079	35894.191	-1.837	6.07	35894.191	2.239	27.47	0	0	0	0
kde_0013_4716_30m	6.913	5	1079.552	993.917	7.03	867.633	122.335	36085.418	-1.809	5.931	36085.418	1.933	27.47	0	0	0	0
kde_0013_4716_30m	5.064	5	1077.668	981.721	6.596	842.115	135.521	36097.152	-1.8	5.919	36097.152	1.622	27.47	0	0	0	0
[truncated: 576,841 more rows]
