# Supplementary material for: Dormant season grazing on northern mixed grass prairie agroecosystems: Does protein supplement intake, cow age, weight and body condition impact beef cattle resource use and residual vegetation cover?
Source: PLoS One. 2020 Oct 13;15(10):e0240629. doi: 10.1371/journal.pone.0240629 (PMC7553296; doi:10.1371/journal.pone.0240629)
Supplement: S4 Appendix — (CSV) [file pone.0240629.s008.csv]

Year	CowID	Age_Class	PreBCS	PreWt	AvgSuppInt	elev	dist_supp	dist_h2o
2016	2108	3	5.25	1465	2.171428571	0.190772017	-1.202388112	0.484563923
2016	1045	3	6.25	1615	1.357142857	0.160787241	-1.331936604	0.256813377
2016	1096	3	6	1440	1.227307692	0.013261237	-0.809919776	0.533948525
2016	161	4	6.5	1615	2.667666667	-0.318102784	-0.656401189	0.111038691
2016	5266	6	5.75	1180	1.511428571	-0.0470804	-0.340179858	0.299199228
2017	3009	3	5.75	1420	1.559038462	0.204025775	-1.43235117	0.071835614
2017	2059	3	5.25	1330	2.505102041	0.572958775	-1.317856472	-0.144441201
2017	1084	4	5	1530	2.039423077	0.300184382	-1.275774579	-0.092785226
2017	9079	5	5.5	1290	2.45245614	0.261230164	-1.19063683	0.272959204
2017	5266	6	4.75	1195	2.185272727	0.181298998	-1.274548992	0.192008396
2016	2028	3	5.25	1390	0.05	-0.610652073	-0.656784511	0.755835853
2016	1123	3	5	1175	0	-0.447852926	-0.504717304	0.348974327
2016	82	4	5	1470	0.55625	0.189879291	-1.333844585	0.649149267
2016	9079	4	5.75	1355	3.202962963	-0.007737195	-0.7093264	0.271811079
2016	5282	6	5	1350	3.462307692	-0.318911994	-0.37319422	0.122527146
2017	3141	3	5.75	1280	0.6	-0.026619792	-1.043810729	-0.005545704
2017	2028	3	5.25	1285	2.009636364	0.136025944	-1.234808084	0.218431863
2017	1141	4	5.25	1320	3.065818182	0.300052644	-1.37276244	0.031912325
2017	13	4	5.75	1295	2.712631579	0.342930428	-1.395338873	0.193665206
2017	226	4	6.25	1205	2.318301887	0.46438174	-1.465309014	0.32950981
2016	9008	4	6	1625	0.757368421	0.172501985	-0.750743302	0.50953976
2016	8014	5	6.75	1630	1.9596	-0.035222171	-0.423657622	0.133744074
2016	7236	5	6.5	1685	1.075	-0.276714373	-0.346788825	0.044405455
2016	6069	6	5.5	1655	3.408846154	-0.1287077	-0.334135893	-0.102395625
2016	5202	6	5.75	1665	0.971428571	-0.388462974	-0.439203768	0.446827935
2017	61	4	5.5	1600	2.024230769	0.339791731	-1.115699449	-0.140996632
2017	9162	5	5.75	1460	1.690816327	0.238962313	-1.307680979	-0.101920243
2017	8070	5	6	1605	1.067272727	0.256622084	-1.380680281	0.12090189
2017	7236	6	5.75	1565	1.566176471	0.392067288	-1.110867864	0.05720747
2017	6069	6	5.25	1570	2.827192982	0.277061782	-1.385437045	0.011796963
2016	314	4	6.25	1750	1.398636364	0.050545879	-0.410832006	0.023031658
2016	8103	5	6	1335	0.355555556	-0.011098811	-0.765411268	0.160555281
2016	7198	5	6.75	1860	1.172307692	-0.377221041	-0.182954141	0.101876358
2016	6036	6	6.25	1615	0.6215	-0.326848413	-0.142603984	-0.295855633
2017	2045	3	6.5	1640	1.377234043	0.175885293	-1.227521277	-0.096312187
2017	8038	5	5.25	1410	2.108113208	0.024472618	-1.300146442	0.250110285
2017	9047	5	5.75	1445	2.034285714	0.43086489	-1.307330095	0.066213088
2017	6034	6	5.75	1410	1.671764706	0.160434651	-1.298925543	0.213006264
2017	6036	6	5.75	1425	0.955526316	0.572820867	-1.179754581	-0.088677858
2016	5034	1	5	1220	3.18	-0.394883943	-0.205874355	-0.028922061
2016	5097	1	5.5	1330	1.745789474	-0.455495384	-0.685847304	-0.043086406
2016	5115	1	5.25	1095	2.02	-0.345833914	0.06464488	-0.108792209
2016	5147	1	6	1345	2.124230769	-0.801771005	-0.133253329	0.263915521
2016	5163	1	5.25	1165	0.190833333	-0.356698141	0.139402715	-0.284267344
2016	4007	2	4.75	1415	2.435357143	-0.666968383	-0.272657672	0.085953051
2016	4039	2	5	1280	1.860769231	-0.034056109	-0.572655073	0.269149089
2016	4082	2	5	1070	2.818148148	-0.913856136	-0.13361375	0.092440098
2016	3045	2	5	1735	1.581851852	-0.410950535	-0.043299643	-0.168575973
2016	3124	2	5.5	1195	2.101153846	-0.601780942	-0.161855337	0.01109245
2017	6003	1	6.25	1115	1.775185185	0.05952244	-1.111201531	-0.188371577
2017	6058	1	5.75	1050	2.617083333	0.060796171	-0.962948899	-0.222158993
2017	6075	1	5.75	1050	1.269019608	0.195283575	-1.092270993	-0.227259875
2017	6148	1	6	1210	1.709767442	0.026905546	-0.936646817	-0.290422038
2017	5032	2	5	965	1.847111111	0.225127784	-1.092003268	-0.439608083
2017	5059	2	5	1230	2.675686275	0.09988721	-0.952727236	-0.41996134
2017	5164	2	5	1040	2.24490566	0.299200916	-1.186842215	-0.088562388
2017	4064	2	5.75	1195	1.991698113	0.063184144	-1.101646075	-0.260613428
2017	4065	2	5.5	1295	1.410363636	0.065122583	-1.180058347	0.055566888
