# Supplementary material for: Dormant season grazing on northern mixed grass prairie agroecosystems: Does protein supplement intake, cow age, weight and body condition impact beef cattle resource use and residual vegetation cover?
Source: PLoS One. 2020 Oct 13;15(10):e0240629. doi: 10.1371/journal.pone.0240629 (PMC7553296; doi:10.1371/journal.pone.0240629)
Supplement: S5 Appendix — (CSV) [file pone.0240629.s009.csv]

Year	Transect	PreGrass	PreForb	PreTot	CP	NDF	ADF	CowID	Age_class	BCS	Weight	Supp_intake	Use
Y1	1	1206.26433	83.3475	1373.78333	0.05058822	0.708104965	0.450731906	kde_0082_4721_30m	4	5	1470	0.55625	44.38854218
Y1	2	2256.79983	525.9835	2782.78333	0.081455133	0.415316148	0.416685828	kde_0082_4721_30m	4	5	1470	0.55625	28.97894287
Y1	3	2480.29892	694.98442	3175.28333	0.080402335	0.685744229	0.418002352	kde_0082_4721_30m	4	5	1470	0.55625	34.24830246
Y1	4	3643.24925	1118.20075	4761.45	0.08767179	0.700710022	0.425273504	kde_0082_4721_30m	4	5	1470	0.55625	73.89578247
Y1	5	2801.767	864.573	3125.65	0.061227812	0.69183782	0.427764059	kde_0082_4721_30m	4	5	1470	0.55625	67.62371063
Y1	6	1856.76717	197.73275	2087.11667	0.04548156	0.74226159	0.457900967	kde_0082_4721_30m	4	5	1470	0.55625	53.95293045
Y1	7	1800.26642	139.56425	2100.61667	0.051555379	0.695505626	0.467887189	kde_0082_4721_30m	4	5	1470	0.55625	59.68361664
Y1	8	3065.845	623.6565	3812.95	0.060162759	0.689609355	0.417778206	kde_0082_4721_30m	4	5	1470	0.55625	58.21507645
Y1	9	3600.78917	610.3275	4211.11667	0.058236581	0.717389343	0.494159627	kde_0082_4721_30m	4	5	1470	0.55625	1
Y1	10	2464.35142	231.676	2853.11667	0.058439519	0.707877794	0.444227765	kde_0082_4721_30m	4	5	1470	0.55625	1.0023278
Y1	11	2627.19525	524.75475	3151.95	0.069197405	0.698086264	0.456347458	kde_0082_4721_30m	4	5	1470	0.55625	1.000907779
Y1	12	2773.63742	488.0785	3423.11667	0.081695218	0.673475742	0.494090826	kde_0082_4721_30m	4	5	1470	0.55625	1.009005666
Y1	13	4524.25492	634.36175	5158.61667	0.076553223	0.686146119	0.432723699	kde_0082_4721_30m	4	5	1470	0.55625	1.241974711
Y1	14	3966.19817	598.9185	4565.11667	0.066968399	0.698927886	0.439036078	kde_0082_4721_30m	4	5	1470	0.55625	6.839624405
Y1	15	4060.84892	362.966	4471.11667	0.064344541	0.710852858	0.426576764	kde_0082_4721_30m	4	5	1470	0.55625	1.616253138
Y1	16	5285.78483	679.9985	5965.78333	0.082675713	0.698424778	0.460749848	kde_0082_4721_30m	4	5	1470	0.55625	19.46773529
Y1	17	3581.70558	427.57775	4009.28333	0.076208233	0.70300305	0.439182143	kde_0082_4721_30m	4	5	1470	0.55625	8.177491188
Y1	18	2424.52983	400.7535	2825.28333	0.074943669	0.680628721	0.425379424	kde_0082_4721_30m	4	5	1470	0.55625	1.001313329
Y1	19	3220.9305	258.61875	3619.95	0.087101284	0.727687061	0.452587471	kde_0082_4721_30m	4	5	1470	0.55625	1.028336763
Y1	20	2481.22642	375.1485	2914.11667	0.086647281	0.70815722	0.424006996	kde_0082_4721_30m	4	5	1470	0.55625	3.641823053
Y1	21	4351.36492	536.25175	4887.61667	0.059667436	0.697372657	0.461847616	kde_0082_4721_30m	4	5	1470	0.55625	6.607580662
Y1	22	2953.5385	612.4115	3565.95	0.070919652	0.716784461	0.434684167	kde_0082_4721_30m	4	5	1470	0.55625	17.51664543
Y1	23	1938.81392	123.35025	2148.61667	0.071124708	0.694985352	0.410878242	kde_0082_4721_30m	4	5	1470	0.55625	24.64600372
Y1	24	4165.17658	989.60675	5154.78333	0.10811577	0.702812562	0.402773168	kde_0082_4721_30m	4	5	1470	0.55625	21.21414375
Y1	25	1809.17108	324.26158	2375.11667	0.069064395	0.74323907	0.479316682	kde_0082_4721_30m	4	5	1470	0.55625	7.192127705
Y1	26	3356.67192	1353.11142	4709.78333	0.066704378	0.713712363	0.439605647	kde_0082_4721_30m	4	5	1470	0.55625	59.46602249
Y1	27	4061.93517	783.6815	4845.61667	0.078671315	0.682778077	0.427849927	kde_0082_4721_30m	4	5	1470	0.55625	41.84757233
Y1	28	4427.563	648.2135	5128.95	0.060577643	0.760989472	0.474993326	kde_0082_4721_30m	4	5	1470	0.55625	84.00826263
Y1	29	3220.37992	325.035	3593.61667	0.073276203	0.709283644	0.43830083	kde_0082_4721_30m	4	5	1470	0.55625	52.71348572
Y1	30	3806.01158	503.77175	4309.78333	0.067835682	0.70614484	0.429882988	kde_0082_4721_30m	4	5	1470	0.55625	62.95711517
Y1	31	1832.4185	178.5315	2010.95	0.071463283	0.645024279	0.394970096	kde_0082_4721_30m	4	5	1470	0.55625	30.58482742
Y1	32	4436.16233	426.621	4862.78333	0.070242465	0.715525538	0.435751508	kde_0082_4721_30m	4	5	1470	0.55625	28.09027672
Y1	33	3949.5775	729.3725	4678.95	0.073824056	0.752939069	0.449906494	kde_0082_4721_30m	4	5	1470	0.55625	14.47919655
Y1	34	3183.51492	433.26842	3616.78333	0.071299979	0.708689461	0.448958589	kde_0082_4721_30m	4	5	1470	0.55625	25.33150482
Y1	35	2472.32917	484.33575	2974.11667	0.06676051	0.70135682	0.443187464	kde_0082_4721_30m	4	5	1470	0.55625	29.68027496
Y1	36	2854.30058	458.48275	3312.78333	0.066649958	0.708108539	0.415810738	kde_0082_4721_30m	4	5	1470	0.55625	35.67570877
Y1	37	3843.80508	350.47825	4194.28333	0.065620562	0.705768708	0.419046177	kde_0082_4721_30m	4	5	1470	0.55625	89.28105164
Y1	38	2746.66158	314.12175	3060.78333	0.06221811	0.770088401	0.505839518	kde_0082_4721_30m	4	5	1470	0.55625	94.30704498
Y1	39	2134.79483	63.72675	2227.28333	0.058309707	0.714241709	0.457647564	kde_0082_4721_30m	4	5	1470	0.55625	51.57627869
Y1	40	3333.22667	293.39	3626.61667	0.052683352	0.671159756	0.42874886	kde_0082_4721_30m	4	5	1470	0.55625	15.3032198
Y1	41	2637.49392	249.581	2909.11667	0.05529723	0.686990714	0.431817807	kde_0082_4721_30m	4	5	1470	0.55625	16.51535797
Y1	42	3123.52167	339.595	3463.11667	0.063260843	0.701901109	0.45556175	kde_0082_4721_30m	4	5	1470	0.55625	2.180945396
Y1	43	2819.07	879.68158	3760.78333	0.064432922	0.699415644	0.432191571	kde_0082_4721_30m	4	5	1470	0.55625	26.96449661
Y1	44	4522.91325	640.03675	5162.95	0.063877726	0.786787845	0.406605533	kde_0082_4721_30m	4	5	1470	0.55625	16.55531311
Y1	45	4311.07675	623.259	5300.95	0.068350041	0.705322084	0.441157963	kde_0082_4721_30m	4	5	1470	0.55625	31.21226692
Y1	46	3207.88983	681.3935	3889.28333	0.061943803	0.709915526	0.414547075	kde_0082_4721_30m	4	5	1470	0.55625	31.6362114
Y1	47	4472.79433	1226.489	5699.28333	0.067620347	0.719842865	0.424168479	kde_0082_4721_30m	4	5	1470	0.55625	22.0075531
Y1	48	2509.44758	705.96325	3289.78333	0.075565889	0.723348544	0.461077044	kde_0082_4721_30m	4	5	1470	0.55625	21.40126991
Y1	49	4463.00967	275.607	4738.61667	0.073329098	0.700983551	0.459247542	kde_0082_4721_30m	4	5	1470	0.55625	30.55488586
Y1	50	3557.08817	406.01175	4058.11667	0.07891026	0.702439892	0.432245396	kde_0082_4721_30m	4	5	1470	0.55625	58.220047
Y1	51	2805.62417	527.9925	3333.61667	0.057039801	0.727391309	0.431439013	kde_0082_4721_30m	4	5	1470	0.55625	75.5235672
Y1	52	4898.35592	666.26075	5564.61667	0.079666897	0.688380777	0.399675083	kde_0082_4721_30m	4	5	1470	0.55625	86.34014893
Y1	53	3929.31825	370.966	4481.95	0.090877001	0.680876081	0.395631008	kde_0082_4721_30m	4	5	1470	0.55625	68.84531403
Y1	54	2283.22	265.73	2548.95	0.063466136	0.728345576	0.493408543	kde_0082_4721_30m	4	5	1470	0.55625	26.23406219
Y1	55	3171.33567	357.781	3529.11667	0.079059508	0.753615814	0.425768817	kde_0082_4721_30m	4	5	1470	0.55625	54.04584503
Y1	56	3641.33133	242.952	3884.28333	0.06223078	0.747053152	0.434786844	kde_0082_4721_30m	4	5	1470	0.55625	45.66952133
Y1	57	3007.01233	438.45675	3658.78333	0.06207513	0.701796201	0.423284622	kde_0082_4721_30m	4	5	1470	0.55625	43.42871094
Y1	58	2940.76642	501.85025	3442.61667	0.062927341	0.728998685	0.447178992	kde_0082_4721_30m	4	5	1470	0.55625	27.34744644
Y1	59	2039.04633	103.737	2142.78333	0.052497425	0.751140215	0.499682246	kde_0082_4721_30m	4	5	1470	0.55625	16.37338638
Y1	60	2003.66133	381.622	2385.28333	0.042505621	0.678046077	0.43938052	kde_0082_4721_30m	4	5	1470	0.55625	20.69804764
Y1	61	4324.85633	200.37525	4607.78333	0.06319615	0.719220719	0.44933005	kde_0082_4721_30m	4	5	1470	0.55625	25.884058
Y1	62	3900.21042	461.4795	4410.11667	0.056392244	0.688457475	0.431435834	kde_0082_4721_30m	4	5	1470	0.55625	27.3442955
Y1	63	3302.65558	192.37925	3608.28333	0.050700432	0.696337021	0.436530057	kde_0082_4721_30m	4	5	1470	0.55625	44.1378746
Y1	64	2853.90633	193.377	3047.28333	0.062833048	0.668778225	0.440796449	kde_0082_4721_30m	4	5	1470	0.55625	36.95494461
Y1	65	924.26	78.55017	1082.11667	0.053262279	0.738825245	0.476465992	kde_0082_4721_30m	4	5	1470	0.55625	2.530525208
Y1	66	281.60908	147.00517	577.45	0.08575796	0.734415964	0.472353721	kde_0082_4721_30m	4	5	1470	0.55625	1.037697434
Y1	67	2268.48983	173.986	2593.28333	0.062931326	0.701841935	0.439825929	kde_0082_4721_30m	4	5	1470	0.55625	1.366854429
Y1	68	3135.68758	883.09575	4018.78333	0.074783829	0.71384578	0.43563371	kde_0082_4721_30m	4	5	1470	0.55625	1
Y1	69	1291.18742	942.92925	2234.11667	0.064455352	0.678159234	0.425287417	kde_0082_4721_30m	4	5	1470	0.55625	1
Y1	70	3945.42392	266.652	4335.11667	0.065503161	0.723738813	0.42609322	kde_0082_4721_30m	4	5	1470	0.55625	1
Y1	71	3881.75675	911.69325	4793.45	0.087215625	0.704151181	0.412516396	kde_0082_4721_30m	4	5	1470	0.55625	1
Y1	72	1383.80808	301.35683	1704.11667	0.069318788	0.690690546	0.440372961	kde_0082_4721_30m	4	5	1470	0.55625	1
Y1	73	5269.72575	923.22425	6192.95	0.071567332	0.701399031	0.408975958	kde_0082_4721_30m	4	5	1470	0.55625	1
Y1	74	3282.9935	747.9565	4030.95	0.07550366	0.684229186	0.408108188	kde_0082_4721_30m	4	5	1470	0.55625	1
Y1	75	3211.75317	372.99775	3711.11667	0.085742519	0.720723602	0.418073587	kde_0082_4721_30m	4	5	1470	0.55625	1
Y1	1	1206.26433	83.3475	1373.78333	0.05058822	0.708104965	0.450731906	kde_0161_4706_30m	4	6.5	1615	2.667666667	64.93801117
Y1	2	2256.79983	525.9835	2782.78333	0.081455133	0.415316148	0.416685828	kde_0161_4706_30m	4	6.5	1615	2.667666667	82.3972702
Y1	3	2480.29892	694.98442	3175.28333	0.080402335	0.685744229	0.418002352	kde_0161_4706_30m	4	6.5	1615	2.667666667	83.33650208
Y1	4	3643.24925	1118.20075	4761.45	0.08767179	0.700710022	0.425273504	kde_0161_4706_30m	4	6.5	1615	2.667666667	77.87392426
Y1	5	2801.767	864.573	3125.65	0.061227812	0.69183782	0.427764059	kde_0161_4706_30m	4	6.5	1615	2.667666667	55.52072144
Y1	6	1856.76717	197.73275	2087.11667	0.04548156	0.74226159	0.457900967	kde_0161_4706_30m	4	6.5	1615	2.667666667	35.6709137
Y1	7	1800.26642	139.56425	2100.61667	0.051555379	0.695505626	0.467887189	kde_0161_4706_30m	4	6.5	1615	2.667666667	34.95269394
Y1	8	3065.845	623.6565	3812.95	0.060162759	0.689609355	0.417778206	kde_0161_4706_30m	4	6.5	1615	2.667666667	52.30106735
Y1	9	3600.78917	610.3275	4211.11667	0.058236581	0.717389343	0.494159627	kde_0161_4706_30m	4	6.5	1615	2.667666667	24.15338135
Y1	10	2464.35142	231.676	2853.11667	0.058439519	0.707877794	0.444227765	kde_0161_4706_30m	4	6.5	1615	2.667666667	19.86620712
Y1	11	2627.19525	524.75475	3151.95	0.069197405	0.698086264	0.456347458	kde_0161_4706_30m	4	6.5	1615	2.667666667	30.50275421
Y1	12	2773.63742	488.0785	3423.11667	0.081695218	0.673475742	0.494090826	kde_0161_4706_30m	4	6.5	1615	2.667666667	47.91262436
Y1	13	4524.25492	634.36175	5158.61667	0.076553223	0.686146119	0.432723699	kde_0161_4706_30m	4	6.5	1615	2.667666667	34.73091125
Y1	14	3966.19817	598.9185	4565.11667	0.066968399	0.698927886	0.439036078	kde_0161_4706_30m	4	6.5	1615	2.667666667	50.4260025
Y1	15	4060.84892	362.966	4471.11667	0.064344541	0.710852858	0.426576764	kde_0161_4706_30m	4	6.5	1615	2.667666667	52.83406067
Y1	16	5285.78483	679.9985	5965.78333	0.082675713	0.698424778	0.460749848	kde_0161_4706_30m	4	6.5	1615	2.667666667	53.5953064
Y1	17	3581.70558	427.57775	4009.28333	0.076208233	0.70300305	0.439182143	kde_0161_4706_30m	4	6.5	1615	2.667666667	46.1580925
Y1	18	2424.52983	400.7535	2825.28333	0.074943669	0.680628721	0.425379424	kde_0161_4706_30m	4	6.5	1615	2.667666667	4.49349165
Y1	19	3220.9305	258.61875	3619.95	0.087101284	0.727687061	0.452587471	kde_0161_4706_30m	4	6.5	1615	2.667666667	10.1908226
Y1	20	2481.22642	375.1485	2914.11667	0.086647281	0.70815722	0.424006996	kde_0161_4706_30m	4	6.5	1615	2.667666667	29.9093914
Y1	21	4351.36492	536.25175	4887.61667	0.059667436	0.697372657	0.461847616	kde_0161_4706_30m	4	6.5	1615	2.667666667	35.57751465
Y1	22	2953.5385	612.4115	3565.95	0.070919652	0.716784461	0.434684167	kde_0161_4706_30m	4	6.5	1615	2.667666667	1.001009703
Y1	23	1938.81392	123.35025	2148.61667	0.071124708	0.694985352	0.410878242	kde_0161_4706_30m	4	6.5	1615	2.667666667	1.184080243
Y1	24	4165.17658	989.60675	5154.78333	0.10811577	0.702812562	0.402773168	kde_0161_4706_30m	4	6.5	1615	2.667666667	1.546370029
Y1	25	1809.17108	324.26158	2375.11667	0.069064395	0.74323907	0.479316682	kde_0161_4706_30m	4	6.5	1615	2.667666667	3.326937675
Y1	26	3356.67192	1353.11142	4709.78333	0.066704378	0.713712363	0.439605647	kde_0161_4706_30m	4	6.5	1615	2.667666667	49.81593323
Y1	27	4061.93517	783.6815	4845.61667	0.078671315	0.682778077	0.427849927	kde_0161_4706_30m	4	6.5	1615	2.667666667	17.06047249
Y1	28	4427.563	648.2135	5128.95	0.060577643	0.760989472	0.474993326	kde_0161_4706_30m	4	6.5	1615	2.667666667	65.15987396
Y1	29	3220.37992	325.035	3593.61667	0.073276203	0.709283644	0.43830083	kde_0161_4706_30m	4	6.5	1615	2.667666667	35.90699387
Y1	30	3806.01158	503.77175	4309.78333	0.067835682	0.70614484	0.429882988	kde_0161_4706_30m	4	6.5	1615	2.667666667	53.47758102
Y1	31	1832.4185	178.5315	2010.95	0.071463283	0.645024279	0.394970096	kde_0161_4706_30m	4	6.5	1615	2.667666667	21.57655334
Y1	32	4436.16233	426.621	4862.78333	0.070242465	0.715525538	0.435751508	kde_0161_4706_30m	4	6.5	1615	2.667666667	3.830342531
Y1	33	3949.5775	729.3725	4678.95	0.073824056	0.752939069	0.449906494	kde_0161_4706_30m	4	6.5	1615	2.667666667	1.967301726
Y1	34	3183.51492	433.26842	3616.78333	0.071299979	0.708689461	0.448958589	kde_0161_4706_30m	4	6.5	1615	2.667666667	5.532763481
Y1	35	2472.32917	484.33575	2974.11667	0.06676051	0.70135682	0.443187464	kde_0161_4706_30m	4	6.5	1615	2.667666667	13.56848621
Y1	36	2854.30058	458.48275	3312.78333	0.066649958	0.708108539	0.415810738	kde_0161_4706_30m	4	6.5	1615	2.667666667	28.62750244
Y1	37	3843.80508	350.47825	4194.28333	0.065620562	0.705768708	0.419046177	kde_0161_4706_30m	4	6.5	1615	2.667666667	41.93344498
Y1	38	2746.66158	314.12175	3060.78333	0.06221811	0.770088401	0.505839518	kde_0161_4706_30m	4	6.5	1615	2.667666667	45.23991013
Y1	39	2134.79483	63.72675	2227.28333	0.058309707	0.714241709	0.457647564	kde_0161_4706_30m	4	6.5	1615	2.667666667	36.63378906
Y1	40	3333.22667	293.39	3626.61667	0.052683352	0.671159756	0.42874886	kde_0161_4706_30m	4	6.5	1615	2.667666667	30.01977539
Y1	41	2637.49392	249.581	2909.11667	0.05529723	0.686990714	0.431817807	kde_0161_4706_30m	4	6.5	1615	2.667666667	61.25496292
Y1	42	3123.52167	339.595	3463.11667	0.063260843	0.701901109	0.45556175	kde_0161_4706_30m	4	6.5	1615	2.667666667	18.27336884
Y1	43	2819.07	879.68158	3760.78333	0.064432922	0.699415644	0.432191571	kde_0161_4706_30m	4	6.5	1615	2.667666667	83.10305786
Y1	44	4522.91325	640.03675	5162.95	0.063877726	0.786787845	0.406605533	kde_0161_4706_30m	4	6.5	1615	2.667666667	62.84169769
Y1	45	4311.07675	623.259	5300.95	0.068350041	0.705322084	0.441157963	kde_0161_4706_30m	4	6.5	1615	2.667666667	80.55770874
Y1	46	3207.88983	681.3935	3889.28333	0.061943803	0.709915526	0.414547075	kde_0161_4706_30m	4	6.5	1615	2.667666667	48.89179993
Y1	47	4472.79433	1226.489	5699.28333	0.067620347	0.719842865	0.424168479	kde_0161_4706_30m	4	6.5	1615	2.667666667	69.9085083
Y1	48	2509.44758	705.96325	3289.78333	0.075565889	0.723348544	0.461077044	kde_0161_4706_30m	4	6.5	1615	2.667666667	62.34554291
Y1	49	4463.00967	275.607	4738.61667	0.073329098	0.700983551	0.459247542	kde_0161_4706_30m	4	6.5	1615	2.667666667	74.25296783
Y1	50	3557.08817	406.01175	4058.11667	0.07891026	0.702439892	0.432245396	kde_0161_4706_30m	4	6.5	1615	2.667666667	72.56437683
Y1	51	2805.62417	527.9925	3333.61667	0.057039801	0.727391309	0.431439013	kde_0161_4706_30m	4	6.5	1615	2.667666667	79.67714691
Y1	52	4898.35592	666.26075	5564.61667	0.079666897	0.688380777	0.399675083	kde_0161_4706_30m	4	6.5	1615	2.667666667	83.65133667
Y1	53	3929.31825	370.966	4481.95	0.090877001	0.680876081	0.395631008	kde_0161_4706_30m	4	6.5	1615	2.667666667	91.73852539
Y1	54	2283.22	265.73	2548.95	0.063466136	0.728345576	0.493408543	kde_0161_4706_30m	4	6.5	1615	2.667666667	45.49368286
Y1	55	3171.33567	357.781	3529.11667	0.079059508	0.753615814	0.425768817	kde_0161_4706_30m	4	6.5	1615	2.667666667	79.1448288
Y1	56	3641.33133	242.952	3884.28333	0.06223078	0.747053152	0.434786844	kde_0161_4706_30m	4	6.5	1615	2.667666667	55.38186646
Y1	57	3007.01233	438.45675	3658.78333	0.06207513	0.701796201	0.423284622	kde_0161_4706_30m	4	6.5	1615	2.667666667	41.11768341
Y1	58	2940.76642	501.85025	3442.61667	0.062927341	0.728998685	0.447178992	kde_0161_4706_30m	4	6.5	1615	2.667666667	31.63444328
Y1	59	2039.04633	103.737	2142.78333	0.052497425	0.751140215	0.499682246	kde_0161_4706_30m	4	6.5	1615	2.667666667	37.48119736
Y1	60	2003.66133	381.622	2385.28333	0.042505621	0.678046077	0.43938052	kde_0161_4706_30m	4	6.5	1615	2.667666667	32.68732071
Y1	61	4324.85633	200.37525	4607.78333	0.06319615	0.719220719	0.44933005	kde_0161_4706_30m	4	6.5	1615	2.667666667	27.79573822
Y1	62	3900.21042	461.4795	4410.11667	0.056392244	0.688457475	0.431435834	kde_0161_4706_30m	4	6.5	1615	2.667666667	30.03034401
Y1	63	3302.65558	192.37925	3608.28333	0.050700432	0.696337021	0.436530057	kde_0161_4706_30m	4	6.5	1615	2.667666667	35.53686142
Y1	64	2853.90633	193.377	3047.28333	0.062833048	0.668778225	0.440796449	kde_0161_4706_30m	4	6.5	1615	2.667666667	47.92288589
Y1	65	924.26	78.55017	1082.11667	0.053262279	0.738825245	0.476465992	kde_0161_4706_30m	4	6.5	1615	2.667666667	19.1888485
Y1	66	281.60908	147.00517	577.45	0.08575796	0.734415964	0.472353721	kde_0161_4706_30m	4	6.5	1615	2.667666667	8.931580544
Y1	67	2268.48983	173.986	2593.28333	0.062931326	0.701841935	0.439825929	kde_0161_4706_30m	4	6.5	1615	2.667666667	24.87225723
Y1	68	3135.68758	883.09575	4018.78333	0.074783829	0.71384578	0.43563371	kde_0161_4706_30m	4	6.5	1615	2.667666667	11.18498993
Y1	69	1291.18742	942.92925	2234.11667	0.064455352	0.678159234	0.425287417	kde_0161_4706_30m	4	6.5	1615	2.667666667	5.901519775
Y1	70	3945.42392	266.652	4335.11667	0.065503161	0.723738813	0.42609322	kde_0161_4706_30m	4	6.5	1615	2.667666667	1.239835501
Y1	71	3881.75675	911.69325	4793.45	0.087215625	0.704151181	0.412516396	kde_0161_4706_30m	4	6.5	1615	2.667666667	1.788920403
Y1	72	1383.80808	301.35683	1704.11667	0.069318788	0.690690546	0.440372961	kde_0161_4706_30m	4	6.5	1615	2.667666667	8.613534927
Y1	73	5269.72575	923.22425	6192.95	0.071567332	0.701399031	0.408975958	kde_0161_4706_30m	4	6.5	1615	2.667666667	32.70098114
Y1	74	3282.9935	747.9565	4030.95	0.07550366	0.684229186	0.408108188	kde_0161_4706_30m	4	6.5	1615	2.667666667	6.890350342
Y1	75	3211.75317	372.99775	3711.11667	0.085742519	0.720723602	0.418073587	kde_0161_4706_30m	4	6.5	1615	2.667666667	4.441038609
Y1	1	1206.26433	83.3475	1373.78333	0.05058822	0.708104965	0.450731906	kde_0314_4707_30m	4	6.25	1750	1.398636364	12.36225033
Y1	2	2256.79983	525.9835	2782.78333	0.081455133	0.415316148	0.416685828	kde_0314_4707_30m	4	6.25	1750	1.398636364	63.74055862
Y1	3	2480.29892	694.98442	3175.28333	0.080402335	0.685744229	0.418002352	kde_0314_4707_30m	4	6.25	1750	1.398636364	71.29180908
Y1	4	3643.24925	1118.20075	4761.45	0.08767179	0.700710022	0.425273504	kde_0314_4707_30m	4	6.25	1750	1.398636364	55.31309891
Y1	5	2801.767	864.573	3125.65	0.061227812	0.69183782	0.427764059	kde_0314_4707_30m	4	6.25	1750	1.398636364	51.06774521
Y1	6	1856.76717	197.73275	2087.11667	0.04548156	0.74226159	0.457900967	kde_0314_4707_30m	4	6.25	1750	1.398636364	31.686306
Y1	7	1800.26642	139.56425	2100.61667	0.051555379	0.695505626	0.467887189	kde_0314_4707_30m	4	6.25	1750	1.398636364	15.77134514
Y1	8	3065.845	623.6565	3812.95	0.060162759	0.689609355	0.417778206	kde_0314_4707_30m	4	6.25	1750	1.398636364	23.63022614
Y1	9	3600.78917	610.3275	4211.11667	0.058236581	0.717389343	0.494159627	kde_0314_4707_30m	4	6.25	1750	1.398636364	22.9726162
Y1	10	2464.35142	231.676	2853.11667	0.058439519	0.707877794	0.444227765	kde_0314_4707_30m	4	6.25	1750	1.398636364	20.29388046
Y1	11	2627.19525	524.75475	3151.95	0.069197405	0.698086264	0.456347458	kde_0314_4707_30m	4	6.25	1750	1.398636364	22.91624451
Y1	12	2773.63742	488.0785	3423.11667	0.081695218	0.673475742	0.494090826	kde_0314_4707_30m	4	6.25	1750	1.398636364	44.03956223
Y1	13	4524.25492	634.36175	5158.61667	0.076553223	0.686146119	0.432723699	kde_0314_4707_30m	4	6.25	1750	1.398636364	50.59555435
Y1	14	3966.19817	598.9185	4565.11667	0.066968399	0.698927886	0.439036078	kde_0314_4707_30m	4	6.25	1750	1.398636364	37.01832581
Y1	15	4060.84892	362.966	4471.11667	0.064344541	0.710852858	0.426576764	kde_0314_4707_30m	4	6.25	1750	1.398636364	47.17302322
Y1	16	5285.78483	679.9985	5965.78333	0.082675713	0.698424778	0.460749848	kde_0314_4707_30m	4	6.25	1750	1.398636364	29.95613289
Y1	17	3581.70558	427.57775	4009.28333	0.076208233	0.70300305	0.439182143	kde_0314_4707_30m	4	6.25	1750	1.398636364	14.57451439
Y1	18	2424.52983	400.7535	2825.28333	0.074943669	0.680628721	0.425379424	kde_0314_4707_30m	4	6.25	1750	1.398636364	41.91559601
Y1	19	3220.9305	258.61875	3619.95	0.087101284	0.727687061	0.452587471	kde_0314_4707_30m	4	6.25	1750	1.398636364	33.11967087
Y1	20	2481.22642	375.1485	2914.11667	0.086647281	0.70815722	0.424006996	kde_0314_4707_30m	4	6.25	1750	1.398636364	35.84462357
Y1	21	4351.36492	536.25175	4887.61667	0.059667436	0.697372657	0.461847616	kde_0314_4707_30m	4	6.25	1750	1.398636364	12.20466042
Y1	22	2953.5385	612.4115	3565.95	0.070919652	0.716784461	0.434684167	kde_0314_4707_30m	4	6.25	1750	1.398636364	13.0844059
Y1	23	1938.81392	123.35025	2148.61667	0.071124708	0.694985352	0.410878242	kde_0314_4707_30m	4	6.25	1750	1.398636364	23.92089081
Y1	24	4165.17658	989.60675	5154.78333	0.10811577	0.702812562	0.402773168	kde_0314_4707_30m	4	6.25	1750	1.398636364	27.58154297
Y1	25	1809.17108	324.26158	2375.11667	0.069064395	0.74323907	0.479316682	kde_0314_4707_30m	4	6.25	1750	1.398636364	14.42135143
Y1	26	3356.67192	1353.11142	4709.78333	0.066704378	0.713712363	0.439605647	kde_0314_4707_30m	4	6.25	1750	1.398636364	15.18024635
Y1	27	4061.93517	783.6815	4845.61667	0.078671315	0.682778077	0.427849927	kde_0314_4707_30m	4	6.25	1750	1.398636364	8.339234352
Y1	28	4427.563	648.2135	5128.95	0.060577643	0.760989472	0.474993326	kde_0314_4707_30m	4	6.25	1750	1.398636364	23.50285721
Y1	29	3220.37992	325.035	3593.61667	0.073276203	0.709283644	0.43830083	kde_0314_4707_30m	4	6.25	1750	1.398636364	13.68821049
Y1	30	3806.01158	503.77175	4309.78333	0.067835682	0.70614484	0.429882988	kde_0314_4707_30m	4	6.25	1750	1.398636364	17.79919434
Y1	31	1832.4185	178.5315	2010.95	0.071463283	0.645024279	0.394970096	kde_0314_4707_30m	4	6.25	1750	1.398636364	8.089040756
Y1	32	4436.16233	426.621	4862.78333	0.070242465	0.715525538	0.435751508	kde_0314_4707_30m	4	6.25	1750	1.398636364	4.562079906
Y1	33	3949.5775	729.3725	4678.95	0.073824056	0.752939069	0.449906494	kde_0314_4707_30m	4	6.25	1750	1.398636364	1.920285344
Y1	34	3183.51492	433.26842	3616.78333	0.071299979	0.708689461	0.448958589	kde_0314_4707_30m	4	6.25	1750	1.398636364	4.887281895
Y1	35	2472.32917	484.33575	2974.11667	0.06676051	0.70135682	0.443187464	kde_0314_4707_30m	4	6.25	1750	1.398636364	7.946163177
Y1	36	2854.30058	458.48275	3312.78333	0.066649958	0.708108539	0.415810738	kde_0314_4707_30m	4	6.25	1750	1.398636364	10.06687164
Y1	37	3843.80508	350.47825	4194.28333	0.065620562	0.705768708	0.419046177	kde_0314_4707_30m	4	6.25	1750	1.398636364	20.59113693
Y1	38	2746.66158	314.12175	3060.78333	0.06221811	0.770088401	0.505839518	kde_0314_4707_30m	4	6.25	1750	1.398636364	31.08412361
Y1	39	2134.79483	63.72675	2227.28333	0.058309707	0.714241709	0.457647564	kde_0314_4707_30m	4	6.25	1750	1.398636364	5.693835258
Y1	40	3333.22667	293.39	3626.61667	0.052683352	0.671159756	0.42874886	kde_0314_4707_30m	4	6.25	1750	1.398636364	6.41704464
Y1	41	2637.49392	249.581	2909.11667	0.05529723	0.686990714	0.431817807	kde_0314_4707_30m	4	6.25	1750	1.398636364	17.86740875
Y1	42	3123.52167	339.595	3463.11667	0.063260843	0.701901109	0.45556175	kde_0314_4707_30m	4	6.25	1750	1.398636364	10.5721941
Y1	43	2819.07	879.68158	3760.78333	0.064432922	0.699415644	0.432191571	kde_0314_4707_30m	4	6.25	1750	1.398636364	27.26590919
Y1	44	4522.91325	640.03675	5162.95	0.063877726	0.786787845	0.406605533	kde_0314_4707_30m	4	6.25	1750	1.398636364	21.84683418
Y1	45	4311.07675	623.259	5300.95	0.068350041	0.705322084	0.441157963	kde_0314_4707_30m	4	6.25	1750	1.398636364	34.62387466
Y1	46	3207.88983	681.3935	3889.28333	0.061943803	0.709915526	0.414547075	kde_0314_4707_30m	4	6.25	1750	1.398636364	22.05615234
Y1	47	4472.79433	1226.489	5699.28333	0.067620347	0.719842865	0.424168479	kde_0314_4707_30m	4	6.25	1750	1.398636364	57.3956871
Y1	48	2509.44758	705.96325	3289.78333	0.075565889	0.723348544	0.461077044	kde_0314_4707_30m	4	6.25	1750	1.398636364	69.79550171
Y1	49	4463.00967	275.607	4738.61667	0.073329098	0.700983551	0.459247542	kde_0314_4707_30m	4	6.25	1750	1.398636364	60.54985809
Y1	50	3557.08817	406.01175	4058.11667	0.07891026	0.702439892	0.432245396	kde_0314_4707_30m	4	6.25	1750	1.398636364	13.58067608
Y1	51	2805.62417	527.9925	3333.61667	0.057039801	0.727391309	0.431439013	kde_0314_4707_30m	4	6.25	1750	1.398636364	11.76942635
Y1	52	4898.35592	666.26075	5564.61667	0.079666897	0.688380777	0.399675083	kde_0314_4707_30m	4	6.25	1750	1.398636364	22.40522385
Y1	53	3929.31825	370.966	4481.95	0.090877001	0.680876081	0.395631008	kde_0314_4707_30m	4	6.25	1750	1.398636364	74.56786346
Y1	54	2283.22	265.73	2548.95	0.063466136	0.728345576	0.493408543	kde_0314_4707_30m	4	6.25	1750	1.398636364	25.00139046
Y1	55	3171.33567	357.781	3529.11667	0.079059508	0.753615814	0.425768817	kde_0314_4707_30m	4	6.25	1750	1.398636364	48.41696167
Y1	56	3641.33133	242.952	3884.28333	0.06223078	0.747053152	0.434786844	kde_0314_4707_30m	4	6.25	1750	1.398636364	45.57424164
Y1	57	3007.01233	438.45675	3658.78333	0.06207513	0.701796201	0.423284622	kde_0314_4707_30m	4	6.25	1750	1.398636364	18.4199276
Y1	58	2940.76642	501.85025	3442.61667	0.062927341	0.728998685	0.447178992	kde_0314_4707_30m	4	6.25	1750	1.398636364	12.08294868
Y1	59	2039.04633	103.737	2142.78333	0.052497425	0.751140215	0.499682246	kde_0314_4707_30m	4	6.25	1750	1.398636364	14.55869102
Y1	60	2003.66133	381.622	2385.28333	0.042505621	0.678046077	0.43938052	kde_0314_4707_30m	4	6.25	1750	1.398636364	8.648581505
Y1	61	4324.85633	200.37525	4607.78333	0.06319615	0.719220719	0.44933005	kde_0314_4707_30m	4	6.25	1750	1.398636364	2.492661238
Y1	62	3900.21042	461.4795	4410.11667	0.056392244	0.688457475	0.431435834	kde_0314_4707_30m	4	6.25	1750	1.398636364	4.911299229
Y1	63	3302.65558	192.37925	3608.28333	0.050700432	0.696337021	0.436530057	kde_0314_4707_30m	4	6.25	1750	1.398636364	16.489254
Y1	64	2853.90633	193.377	3047.28333	0.062833048	0.668778225	0.440796449	kde_0314_4707_30m	4	6.25	1750	1.398636364	23.47601891
Y1	65	924.26	78.55017	1082.11667	0.053262279	0.738825245	0.476465992	kde_0314_4707_30m	4	6.25	1750	1.398636364	4.173811913
Y1	66	281.60908	147.00517	577.45	0.08575796	0.734415964	0.472353721	kde_0314_4707_30m	4	6.25	1750	1.398636364	8.694309235
Y1	67	2268.48983	173.986	2593.28333	0.062931326	0.701841935	0.439825929	kde_0314_4707_30m	4	6.25	1750	1.398636364	7.488629818
Y1	68	3135.68758	883.09575	4018.78333	0.074783829	0.71384578	0.43563371	kde_0314_4707_30m	4	6.25	1750	1.398636364	27.69999886
Y1	69	1291.18742	942.92925	2234.11667	0.064455352	0.678159234	0.425287417	kde_0314_4707_30m	4	6.25	1750	1.398636364	9.687349319
Y1	70	3945.42392	266.652	4335.11667	0.065503161	0.723738813	0.42609322	kde_0314_4707_30m	4	6.25	1750	1.398636364	1.249431729
Y1	71	3881.75675	911.69325	4793.45	0.087215625	0.704151181	0.412516396	kde_0314_4707_30m	4	6.25	1750	1.398636364	3.808026552
Y1	72	1383.80808	301.35683	1704.11667	0.069318788	0.690690546	0.440372961	kde_0314_4707_30m	4	6.25	1750	1.398636364	18.83156586
Y1	73	5269.72575	923.22425	6192.95	0.071567332	0.701399031	0.408975958	kde_0314_4707_30m	4	6.25	1750	1.398636364	29.00929832
Y1	74	3282.9935	747.9565	4030.95	0.07550366	0.684229186	0.408108188	kde_0314_4707_30m	4	6.25	1750	1.398636364	5.985589504
Y1	75	3211.75317	372.99775	3711.11667	0.085742519	0.720723602	0.418073587	kde_0314_4707_30m	4	6.25	1750	1.398636364	2.857923269
Y1	1	1206.26433	83.3475	1373.78333	0.05058822	0.708104965	0.450731906	kde_1045_4711_30m	3	6.25	1615	1.357142857	34.03496552
Y1	2	2256.79983	525.9835	2782.78333	0.081455133	0.415316148	0.416685828	kde_1045_4711_30m	3	6.25	1615	1.357142857	56.77599335
Y1	3	2480.29892	694.98442	3175.28333	0.080402335	0.685744229	0.418002352	kde_1045_4711_30m	3	6.25	1615	1.357142857	91.9883728
Y1	4	3643.24925	1118.20075	4761.45	0.08767179	0.700710022	0.425273504	kde_1045_4711_30m	3	6.25	1615	1.357142857	63.49015045
Y1	5	2801.767	864.573	3125.65	0.061227812	0.69183782	0.427764059	kde_1045_4711_30m	3	6.25	1615	1.357142857	41.88639832
Y1	6	1856.76717	197.73275	2087.11667	0.04548156	0.74226159	0.457900967	kde_1045_4711_30m	3	6.25	1615	1.357142857	40.20737457
Y1	7	1800.26642	139.56425	2100.61667	0.051555379	0.695505626	0.467887189	kde_1045_4711_30m	3	6.25	1615	1.357142857	43.41542053
Y1	8	3065.845	623.6565	3812.95	0.060162759	0.689609355	0.417778206	kde_1045_4711_30m	3	6.25	1615	1.357142857	41.22916412
Y1	9	3600.78917	610.3275	4211.11667	0.058236581	0.717389343	0.494159627	kde_1045_4711_30m	3	6.25	1615	1.357142857	1.00038898
Y1	10	2464.35142	231.676	2853.11667	0.058439519	0.707877794	0.444227765	kde_1045_4711_30m	3	6.25	1615	1.357142857	1.348649502
Y1	11	2627.19525	524.75475	3151.95	0.069197405	0.698086264	0.456347458	kde_1045_4711_30m	3	6.25	1615	1.357142857	1.618849039
Y1	12	2773.63742	488.0785	3423.11667	0.081695218	0.673475742	0.494090826	kde_1045_4711_30m	3	6.25	1615	1.357142857	6.446586132
Y1	13	4524.25492	634.36175	5158.61667	0.076553223	0.686146119	0.432723699	kde_1045_4711_30m	3	6.25	1615	1.357142857	15.69092655
Y1	14	3966.19817	598.9185	4565.11667	0.066968399	0.698927886	0.439036078	kde_1045_4711_30m	3	6.25	1615	1.357142857	19.85243607
Y1	15	4060.84892	362.966	4471.11667	0.064344541	0.710852858	0.426576764	kde_1045_4711_30m	3	6.25	1615	1.357142857	12.33356094
Y1	16	5285.78483	679.9985	5965.78333	0.082675713	0.698424778	0.460749848	kde_1045_4711_30m	3	6.25	1615	1.357142857	12.71995354
Y1	17	3581.70558	427.57775	4009.28333	0.076208233	0.70300305	0.439182143	kde_1045_4711_30m	3	6.25	1615	1.357142857	5.86260128
Y1	18	2424.52983	400.7535	2825.28333	0.074943669	0.680628721	0.425379424	kde_1045_4711_30m	3	6.25	1615	1.357142857	3.058037519
Y1	19	3220.9305	258.61875	3619.95	0.087101284	0.727687061	0.452587471	kde_1045_4711_30m	3	6.25	1615	1.357142857	15.11764908
Y1	20	2481.22642	375.1485	2914.11667	0.086647281	0.70815722	0.424006996	kde_1045_4711_30m	3	6.25	1615	1.357142857	17.34828186
Y1	21	4351.36492	536.25175	4887.61667	0.059667436	0.697372657	0.461847616	kde_1045_4711_30m	3	6.25	1615	1.357142857	21.90018272
Y1	22	2953.5385	612.4115	3565.95	0.070919652	0.716784461	0.434684167	kde_1045_4711_30m	3	6.25	1615	1.357142857	1.123615623
Y1	23	1938.81392	123.35025	2148.61667	0.071124708	0.694985352	0.410878242	kde_1045_4711_30m	3	6.25	1615	1.357142857	2.208441973
Y1	24	4165.17658	989.60675	5154.78333	0.10811577	0.702812562	0.402773168	kde_1045_4711_30m	3	6.25	1615	1.357142857	1.406668782
Y1	25	1809.17108	324.26158	2375.11667	0.069064395	0.74323907	0.479316682	kde_1045_4711_30m	3	6.25	1615	1.357142857	1.555296183
Y1	26	3356.67192	1353.11142	4709.78333	0.066704378	0.713712363	0.439605647	kde_1045_4711_30m	3	6.25	1615	1.357142857	31.63888168
Y1	27	4061.93517	783.6815	4845.61667	0.078671315	0.682778077	0.427849927	kde_1045_4711_30m	3	6.25	1615	1.357142857	33.0273819
Y1	28	4427.563	648.2135	5128.95	0.060577643	0.760989472	0.474993326	kde_1045_4711_30m	3	6.25	1615	1.357142857	42.95834351
Y1	29	3220.37992	325.035	3593.61667	0.073276203	0.709283644	0.43830083	kde_1045_4711_30m	3	6.25	1615	1.357142857	26.53820801
Y1	30	3806.01158	503.77175	4309.78333	0.067835682	0.70614484	0.429882988	kde_1045_4711_30m	3	6.25	1615	1.357142857	26.04503632
Y1	31	1832.4185	178.5315	2010.95	0.071463283	0.645024279	0.394970096	kde_1045_4711_30m	3	6.25	1615	1.357142857	21.71093369
Y1	32	4436.16233	426.621	4862.78333	0.070242465	0.715525538	0.435751508	kde_1045_4711_30m	3	6.25	1615	1.357142857	28.27283287
Y1	33	3949.5775	729.3725	4678.95	0.073824056	0.752939069	0.449906494	kde_1045_4711_30m	3	6.25	1615	1.357142857	3.316428661
Y1	34	3183.51492	433.26842	3616.78333	0.071299979	0.708689461	0.448958589	kde_1045_4711_30m	3	6.25	1615	1.357142857	6.928953171
Y1	35	2472.32917	484.33575	2974.11667	0.06676051	0.70135682	0.443187464	kde_1045_4711_30m	3	6.25	1615	1.357142857	19.19243622
Y1	36	2854.30058	458.48275	3312.78333	0.066649958	0.708108539	0.415810738	kde_1045_4711_30m	3	6.25	1615	1.357142857	29.13213539
Y1	37	3843.80508	350.47825	4194.28333	0.065620562	0.705768708	0.419046177	kde_1045_4711_30m	3	6.25	1615	1.357142857	41.13778687
Y1	38	2746.66158	314.12175	3060.78333	0.06221811	0.770088401	0.505839518	kde_1045_4711_30m	3	6.25	1615	1.357142857	28.45625305
Y1	39	2134.79483	63.72675	2227.28333	0.058309707	0.714241709	0.457647564	kde_1045_4711_30m	3	6.25	1615	1.357142857	20.7782135
Y1	40	3333.22667	293.39	3626.61667	0.052683352	0.671159756	0.42874886	kde_1045_4711_30m	3	6.25	1615	1.357142857	24.31943512
Y1	41	2637.49392	249.581	2909.11667	0.05529723	0.686990714	0.431817807	kde_1045_4711_30m	3	6.25	1615	1.357142857	31.74627686
Y1	42	3123.52167	339.595	3463.11667	0.063260843	0.701901109	0.45556175	kde_1045_4711_30m	3	6.25	1615	1.357142857	11.95206928
Y1	43	2819.07	879.68158	3760.78333	0.064432922	0.699415644	0.432191571	kde_1045_4711_30m	3	6.25	1615	1.357142857	37.27036285
Y1	44	4522.91325	640.03675	5162.95	0.063877726	0.786787845	0.406605533	kde_1045_4711_30m	3	6.25	1615	1.357142857	6.692168236
Y1	45	4311.07675	623.259	5300.95	0.068350041	0.705322084	0.441157963	kde_1045_4711_30m	3	6.25	1615	1.357142857	9.477964401
Y1	46	3207.88983	681.3935	3889.28333	0.061943803	0.709915526	0.414547075	kde_1045_4711_30m	3	6.25	1615	1.357142857	8.168417931
Y1	47	4472.79433	1226.489	5699.28333	0.067620347	0.719842865	0.424168479	kde_1045_4711_30m	3	6.25	1615	1.357142857	26.11441994
Y1	48	2509.44758	705.96325	3289.78333	0.075565889	0.723348544	0.461077044	kde_1045_4711_30m	3	6.25	1615	1.357142857	35.79322815
Y1	49	4463.00967	275.607	4738.61667	0.073329098	0.700983551	0.459247542	kde_1045_4711_30m	3	6.25	1615	1.357142857	57.61805344
Y1	50	3557.08817	406.01175	4058.11667	0.07891026	0.702439892	0.432245396	kde_1045_4711_30m	3	6.25	1615	1.357142857	55.89732361
Y1	51	2805.62417	527.9925	3333.61667	0.057039801	0.727391309	0.431439013	kde_1045_4711_30m	3	6.25	1615	1.357142857	65.5375061
Y1	52	4898.35592	666.26075	5564.61667	0.079666897	0.688380777	0.399675083	kde_1045_4711_30m	3	6.25	1615	1.357142857	56.39954376
Y1	53	3929.31825	370.966	4481.95	0.090877001	0.680876081	0.395631008	kde_1045_4711_30m	3	6.25	1615	1.357142857	94.10791016
Y1	54	2283.22	265.73	2548.95	0.063466136	0.728345576	0.493408543	kde_1045_4711_30m	3	6.25	1615	1.357142857	20.87679863
Y1	55	3171.33567	357.781	3529.11667	0.079059508	0.753615814	0.425768817	kde_1045_4711_30m	3	6.25	1615	1.357142857	29.51981544
Y1	56	3641.33133	242.952	3884.28333	0.06223078	0.747053152	0.434786844	kde_1045_4711_30m	3	6.25	1615	1.357142857	26.16513824
Y1	57	3007.01233	438.45675	3658.78333	0.06207513	0.701796201	0.423284622	kde_1045_4711_30m	3	6.25	1615	1.357142857	11.21985722
Y1	58	2940.76642	501.85025	3442.61667	0.062927341	0.728998685	0.447178992	kde_1045_4711_30m	3	6.25	1615	1.357142857	5.446719646
Y1	59	2039.04633	103.737	2142.78333	0.052497425	0.751140215	0.499682246	kde_1045_4711_30m	3	6.25	1615	1.357142857	5.225646019
Y1	60	2003.66133	381.622	2385.28333	0.042505621	0.678046077	0.43938052	kde_1045_4711_30m	3	6.25	1615	1.357142857	5.737770557
Y1	61	4324.85633	200.37525	4607.78333	0.06319615	0.719220719	0.44933005	kde_1045_4711_30m	3	6.25	1615	1.357142857	8.399069786
Y1	62	3900.21042	461.4795	4410.11667	0.056392244	0.688457475	0.431435834	kde_1045_4711_30m	3	6.25	1615	1.357142857	11.81190014
Y1	63	3302.65558	192.37925	3608.28333	0.050700432	0.696337021	0.436530057	kde_1045_4711_30m	3	6.25	1615	1.357142857	13.04726791
Y1	64	2853.90633	193.377	3047.28333	0.062833048	0.668778225	0.440796449	kde_1045_4711_30m	3	6.25	1615	1.357142857	10.56796837
Y1	65	924.26	78.55017	1082.11667	0.053262279	0.738825245	0.476465992	kde_1045_4711_30m	3	6.25	1615	1.357142857	10.89619827
Y1	66	281.60908	147.00517	577.45	0.08575796	0.734415964	0.472353721	kde_1045_4711_30m	3	6.25	1615	1.357142857	2.418605328
Y1	67	2268.48983	173.986	2593.28333	0.062931326	0.701841935	0.439825929	kde_1045_4711_30m	3	6.25	1615	1.357142857	8.06251812
Y1	68	3135.68758	883.09575	4018.78333	0.074783829	0.71384578	0.43563371	kde_1045_4711_30m	3	6.25	1615	1.357142857	1.032761335
Y1	69	1291.18742	942.92925	2234.11667	0.064455352	0.678159234	0.425287417	kde_1045_4711_30m	3	6.25	1615	1.357142857	1.000287414
Y1	70	3945.42392	266.652	4335.11667	0.065503161	0.723738813	0.42609322	kde_1045_4711_30m	3	6.25	1615	1.357142857	1
Y1	71	3881.75675	911.69325	4793.45	0.087215625	0.704151181	0.412516396	kde_1045_4711_30m	3	6.25	1615	1.357142857	1
Y1	72	1383.80808	301.35683	1704.11667	0.069318788	0.690690546	0.440372961	kde_1045_4711_30m	3	6.25	1615	1.357142857	1.001288176
Y1	73	5269.72575	923.22425	6192.95	0.071567332	0.701399031	0.408975958	kde_1045_4711_30m	3	6.25	1615	1.357142857	1.061724186
Y1	74	3282.9935	747.9565	4030.95	0.07550366	0.684229186	0.408108188	kde_1045_4711_30m	3	6.25	1615	1.357142857	1
Y1	75	3211.75317	372.99775	3711.11667	0.085742519	0.720723602	0.418073587	kde_1045_4711_30m	3	6.25	1615	1.357142857	1
Y1	1	1206.26433	83.3475	1373.78333	0.05058822	0.708104965	0.450731906	kde_1096_4693_30m	3	6	1440	1.227307692	43.38176727
Y1	2	2256.79983	525.9835	2782.78333	0.081455133	0.415316148	0.416685828	kde_1096_4693_30m	3	6	1440	1.227307692	52.57233429
Y1	3	2480.29892	694.98442	3175.28333	0.080402335	0.685744229	0.418002352	kde_1096_4693_30m	3	6	1440	1.227307692	82.50894928
Y1	4	3643.24925	1118.20075	4761.45	0.08767179	0.700710022	0.425273504	kde_1096_4693_30m	3	6	1440	1.227307692	73.55154419
Y1	5	2801.767	864.573	3125.65	0.061227812	0.69183782	0.427764059	kde_1096_4693_30m	3	6	1440	1.227307692	47.15605545
Y1	6	1856.76717	197.73275	2087.11667	0.04548156	0.74226159	0.457900967	kde_1096_4693_30m	3	6	1440	1.227307692	46.15831375
Y1	7	1800.26642	139.56425	2100.61667	0.051555379	0.695505626	0.467887189	kde_1096_4693_30m	3	6	1440	1.227307692	40.37233353
Y1	8	3065.845	623.6565	3812.95	0.060162759	0.689609355	0.417778206	kde_1096_4693_30m	3	6	1440	1.227307692	62.05358124
Y1	9	3600.78917	610.3275	4211.11667	0.058236581	0.717389343	0.494159627	kde_1096_4693_30m	3	6	1440	1.227307692	37.16447067
Y1	10	2464.35142	231.676	2853.11667	0.058439519	0.707877794	0.444227765	kde_1096_4693_30m	3	6	1440	1.227307692	14.86957836
Y1	11	2627.19525	524.75475	3151.95	0.069197405	0.698086264	0.456347458	kde_1096_4693_30m	3	6	1440	1.227307692	18.09013748
Y1	12	2773.63742	488.0785	3423.11667	0.081695218	0.673475742	0.494090826	kde_1096_4693_30m	3	6	1440	1.227307692	10.58329964
Y1	13	4524.25492	634.36175	5158.61667	0.076553223	0.686146119	0.432723699	kde_1096_4693_30m	3	6	1440	1.227307692	8.317827225
Y1	14	3966.19817	598.9185	4565.11667	0.066968399	0.698927886	0.439036078	kde_1096_4693_30m	3	6	1440	1.227307692	8.663366318
Y1	15	4060.84892	362.966	4471.11667	0.064344541	0.710852858	0.426576764	kde_1096_4693_30m	3	6	1440	1.227307692	5.300852299
Y1	16	5285.78483	679.9985	5965.78333	0.082675713	0.698424778	0.460749848	kde_1096_4693_30m	3	6	1440	1.227307692	8.420767784
Y1	17	3581.70558	427.57775	4009.28333	0.076208233	0.70300305	0.439182143	kde_1096_4693_30m	3	6	1440	1.227307692	11.79857635
Y1	18	2424.52983	400.7535	2825.28333	0.074943669	0.680628721	0.425379424	kde_1096_4693_30m	3	6	1440	1.227307692	2.766832113
Y1	19	3220.9305	258.61875	3619.95	0.087101284	0.727687061	0.452587471	kde_1096_4693_30m	3	6	1440	1.227307692	1.313337922
Y1	20	2481.22642	375.1485	2914.11667	0.086647281	0.70815722	0.424006996	kde_1096_4693_30m	3	6	1440	1.227307692	2.221193075
Y1	21	4351.36492	536.25175	4887.61667	0.059667436	0.697372657	0.461847616	kde_1096_4693_30m	3	6	1440	1.227307692	20.01134872
Y1	22	2953.5385	612.4115	3565.95	0.070919652	0.716784461	0.434684167	kde_1096_4693_30m	3	6	1440	1.227307692	6.067536831
Y1	23	1938.81392	123.35025	2148.61667	0.071124708	0.694985352	0.410878242	kde_1096_4693_30m	3	6	1440	1.227307692	19.01042175
Y1	24	4165.17658	989.60675	5154.78333	0.10811577	0.702812562	0.402773168	kde_1096_4693_30m	3	6	1440	1.227307692	23.46688461
Y1	25	1809.17108	324.26158	2375.11667	0.069064395	0.74323907	0.479316682	kde_1096_4693_30m	3	6	1440	1.227307692	11.35827541
Y1	26	3356.67192	1353.11142	4709.78333	0.066704378	0.713712363	0.439605647	kde_1096_4693_30m	3	6	1440	1.227307692	28.75630379
Y1	27	4061.93517	783.6815	4845.61667	0.078671315	0.682778077	0.427849927	kde_1096_4693_30m	3	6	1440	1.227307692	34.6920433
Y1	28	4427.563	648.2135	5128.95	0.060577643	0.760989472	0.474993326	kde_1096_4693_30m	3	6	1440	1.227307692	29.56452751
Y1	29	3220.37992	325.035	3593.61667	0.073276203	0.709283644	0.43830083	kde_1096_4693_30m	3	6	1440	1.227307692	35.34552002
Y1	30	3806.01158	503.77175	4309.78333	0.067835682	0.70614484	0.429882988	kde_1096_4693_30m	3	6	1440	1.227307692	31.19809151
Y1	31	1832.4185	178.5315	2010.95	0.071463283	0.645024279	0.394970096	kde_1096_4693_30m	3	6	1440	1.227307692	36.22190475
Y1	32	4436.16233	426.621	4862.78333	0.070242465	0.715525538	0.435751508	kde_1096_4693_30m	3	6	1440	1.227307692	13.84823036
Y1	33	3949.5775	729.3725	4678.95	0.073824056	0.752939069	0.449906494	kde_1096_4693_30m	3	6	1440	1.227307692	5.46820116
Y1	34	3183.51492	433.26842	3616.78333	0.071299979	0.708689461	0.448958589	kde_1096_4693_30m	3	6	1440	1.227307692	15.02246952
Y1	35	2472.32917	484.33575	2974.11667	0.06676051	0.70135682	0.443187464	kde_1096_4693_30m	3	6	1440	1.227307692	29.30788231
Y1	36	2854.30058	458.48275	3312.78333	0.066649958	0.708108539	0.415810738	kde_1096_4693_30m	3	6	1440	1.227307692	30.46789169
Y1	37	3843.80508	350.47825	4194.28333	0.065620562	0.705768708	0.419046177	kde_1096_4693_30m	3	6	1440	1.227307692	41.95714188
Y1	38	2746.66158	314.12175	3060.78333	0.06221811	0.770088401	0.505839518	kde_1096_4693_30m	3	6	1440	1.227307692	40.06732559
Y1	39	2134.79483	63.72675	2227.28333	0.058309707	0.714241709	0.457647564	kde_1096_4693_30m	3	6	1440	1.227307692	33.39112091
Y1	40	3333.22667	293.39	3626.61667	0.052683352	0.671159756	0.42874886	kde_1096_4693_30m	3	6	1440	1.227307692	36.67196274
Y1	41	2637.49392	249.581	2909.11667	0.05529723	0.686990714	0.431817807	kde_1096_4693_30m	3	6	1440	1.227307692	38.9251442
Y1	42	3123.52167	339.595	3463.11667	0.063260843	0.701901109	0.45556175	kde_1096_4693_30m	3	6	1440	1.227307692	2.823856354
Y1	43	2819.07	879.68158	3760.78333	0.064432922	0.699415644	0.432191571	kde_1096_4693_30m	3	6	1440	1.227307692	31.45724297
Y1	44	4522.91325	640.03675	5162.95	0.063877726	0.786787845	0.406605533	kde_1096_4693_30m	3	6	1440	1.227307692	16.8583889
Y1	45	4311.07675	623.259	5300.95	0.068350041	0.705322084	0.441157963	kde_1096_4693_30m	3	6	1440	1.227307692	46.01567841
Y1	46	3207.88983	681.3935	3889.28333	0.061943803	0.709915526	0.414547075	kde_1096_4693_30m	3	6	1440	1.227307692	34.40064621
Y1	47	4472.79433	1226.489	5699.28333	0.067620347	0.719842865	0.424168479	kde_1096_4693_30m	3	6	1440	1.227307692	84.31917572
Y1	48	2509.44758	705.96325	3289.78333	0.075565889	0.723348544	0.461077044	kde_1096_4693_30m	3	6	1440	1.227307692	76.51600647
Y1	49	4463.00967	275.607	4738.61667	0.073329098	0.700983551	0.459247542	kde_1096_4693_30m	3	6	1440	1.227307692	43.91529465
Y1	50	3557.08817	406.01175	4058.11667	0.07891026	0.702439892	0.432245396	kde_1096_4693_30m	3	6	1440	1.227307692	46.21591187
Y1	51	2805.62417	527.9925	3333.61667	0.057039801	0.727391309	0.431439013	kde_1096_4693_30m	3	6	1440	1.227307692	60.60691071
Y1	52	4898.35592	666.26075	5564.61667	0.079666897	0.688380777	0.399675083	kde_1096_4693_30m	3	6	1440	1.227307692	63.92385483
Y1	53	3929.31825	370.966	4481.95	0.090877001	0.680876081	0.395631008	kde_1096_4693_30m	3	6	1440	1.227307692	93.96443939
Y1	54	2283.22	265.73	2548.95	0.063466136	0.728345576	0.493408543	kde_1096_4693_30m	3	6	1440	1.227307692	31.29288101
Y1	55	3171.33567	357.781	3529.11667	0.079059508	0.753615814	0.425768817	kde_1096_4693_30m	3	6	1440	1.227307692	77.88889313
Y1	56	3641.33133	242.952	3884.28333	0.06223078	0.747053152	0.434786844	kde_1096_4693_30m	3	6	1440	1.227307692	81.97119904
Y1	57	3007.01233	438.45675	3658.78333	0.06207513	0.701796201	0.423284622	kde_1096_4693_30m	3	6	1440	1.227307692	57.58104706
Y1	58	2940.76642	501.85025	3442.61667	0.062927341	0.728998685	0.447178992	kde_1096_4693_30m	3	6	1440	1.227307692	48.4797554
Y1	59	2039.04633	103.737	2142.78333	0.052497425	0.751140215	0.499682246	kde_1096_4693_30m	3	6	1440	1.227307692	41.12284851
Y1	60	2003.66133	381.622	2385.28333	0.042505621	0.678046077	0.43938052	kde_1096_4693_30m	3	6	1440	1.227307692	38.85049057
Y1	61	4324.85633	200.37525	4607.78333	0.06319615	0.719220719	0.44933005	kde_1096_4693_30m	3	6	1440	1.227307692	23.73246956
Y1	62	3900.21042	461.4795	4410.11667	0.056392244	0.688457475	0.431435834	kde_1096_4693_30m	3	6	1440	1.227307692	35.54023743
Y1	63	3302.65558	192.37925	3608.28333	0.050700432	0.696337021	0.436530057	kde_1096_4693_30m	3	6	1440	1.227307692	52.34797287
Y1	64	2853.90633	193.377	3047.28333	0.062833048	0.668778225	0.440796449	kde_1096_4693_30m	3	6	1440	1.227307692	54.42902374
Y1	65	924.26	78.55017	1082.11667	0.053262279	0.738825245	0.476465992	kde_1096_4693_30m	3	6	1440	1.227307692	12.01162624
Y1	66	281.60908	147.00517	577.45	0.08575796	0.734415964	0.472353721	kde_1096_4693_30m	3	6	1440	1.227307692	3.844864368
Y1	67	2268.48983	173.986	2593.28333	0.062931326	0.701841935	0.439825929	kde_1096_4693_30m	3	6	1440	1.227307692	9.892723083
Y1	68	3135.68758	883.09575	4018.78333	0.074783829	0.71384578	0.43563371	kde_1096_4693_30m	3	6	1440	1.227307692	8.446978569
Y1	69	1291.18742	942.92925	2234.11667	0.064455352	0.678159234	0.425287417	kde_1096_4693_30m	3	6	1440	1.227307692	4.737354755
Y1	70	3945.42392	266.652	4335.11667	0.065503161	0.723738813	0.42609322	kde_1096_4693_30m	3	6	1440	1.227307692	1.430553675
Y1	71	3881.75675	911.69325	4793.45	0.087215625	0.704151181	0.412516396	kde_1096_4693_30m	3	6	1440	1.227307692	1.407871962
Y1	72	1383.80808	301.35683	1704.11667	0.069318788	0.690690546	0.440372961	kde_1096_4693_30m	3	6	1440	1.227307692	3.761653185
Y1	73	5269.72575	923.22425	6192.95	0.071567332	0.701399031	0.408975958	kde_1096_4693_30m	3	6	1440	1.227307692	14.65551758
Y1	74	3282.9935	747.9565	4030.95	0.07550366	0.684229186	0.408108188	kde_1096_4693_30m	3	6	1440	1.227307692	8.835917473
Y1	75	3211.75317	372.99775	3711.11667	0.085742519	0.720723602	0.418073587	kde_1096_4693_30m	3	6	1440	1.227307692	6.031964779
Y1	1	1206.26433	83.3475	1373.78333	0.05058822	0.708104965	0.450731906	kde_1123_4717_30m	3	5	1175	0	22.28118706
Y1	2	2256.79983	525.9835	2782.78333	0.081455133	0.415316148	0.416685828	kde_1123_4717_30m	3	5	1175	0	39.03632736
Y1	3	2480.29892	694.98442	3175.28333	0.080402335	0.685744229	0.418002352	kde_1123_4717_30m	3	5	1175	0	39.27782822
Y1	4	3643.24925	1118.20075	4761.45	0.08767179	0.700710022	0.425273504	kde_1123_4717_30m	3	5	1175	0	25.15192032
Y1	5	2801.767	864.573	3125.65	0.061227812	0.69183782	0.427764059	kde_1123_4717_30m	3	5	1175	0	27.02599144
Y1	6	1856.76717	197.73275	2087.11667	0.04548156	0.74226159	0.457900967	kde_1123_4717_30m	3	5	1175	0	23.54722595
Y1	7	1800.26642	139.56425	2100.61667	0.051555379	0.695505626	0.467887189	kde_1123_4717_30m	3	5	1175	0	21.47101593
Y1	8	3065.845	623.6565	3812.95	0.060162759	0.689609355	0.417778206	kde_1123_4717_30m	3	5	1175	0	17.58709526
Y1	9	3600.78917	610.3275	4211.11667	0.058236581	0.717389343	0.494159627	kde_1123_4717_30m	3	5	1175	0	24.80543137
Y1	10	2464.35142	231.676	2853.11667	0.058439519	0.707877794	0.444227765	kde_1123_4717_30m	3	5	1175	0	26.02936745
Y1	11	2627.19525	524.75475	3151.95	0.069197405	0.698086264	0.456347458	kde_1123_4717_30m	3	5	1175	0	21.78925705
Y1	12	2773.63742	488.0785	3423.11667	0.081695218	0.673475742	0.494090826	kde_1123_4717_30m	3	5	1175	0	20.46533966
Y1	13	4524.25492	634.36175	5158.61667	0.076553223	0.686146119	0.432723699	kde_1123_4717_30m	3	5	1175	0	19.07081032
Y1	14	3966.19817	598.9185	4565.11667	0.066968399	0.698927886	0.439036078	kde_1123_4717_30m	3	5	1175	0	30.3198967
Y1	15	4060.84892	362.966	4471.11667	0.064344541	0.710852858	0.426576764	kde_1123_4717_30m	3	5	1175	0	25.80035591
Y1	16	5285.78483	679.9985	5965.78333	0.082675713	0.698424778	0.460749848	kde_1123_4717_30m	3	5	1175	0	18.45388412
Y1	17	3581.70558	427.57775	4009.28333	0.076208233	0.70300305	0.439182143	kde_1123_4717_30m	3	5	1175	0	23.67861938
Y1	18	2424.52983	400.7535	2825.28333	0.074943669	0.680628721	0.425379424	kde_1123_4717_30m	3	5	1175	0	26.33172989
Y1	19	3220.9305	258.61875	3619.95	0.087101284	0.727687061	0.452587471	kde_1123_4717_30m	3	5	1175	0	21.74401283
Y1	20	2481.22642	375.1485	2914.11667	0.086647281	0.70815722	0.424006996	kde_1123_4717_30m	3	5	1175	0	20.79851151
Y1	21	4351.36492	536.25175	4887.61667	0.059667436	0.697372657	0.461847616	kde_1123_4717_30m	3	5	1175	0	27.43414307
Y1	22	2953.5385	612.4115	3565.95	0.070919652	0.716784461	0.434684167	kde_1123_4717_30m	3	5	1175	0	1.076792479
Y1	23	1938.81392	123.35025	2148.61667	0.071124708	0.694985352	0.410878242	kde_1123_4717_30m	3	5	1175	0	1.901744008
Y1	24	4165.17658	989.60675	5154.78333	0.10811577	0.702812562	0.402773168	kde_1123_4717_30m	3	5	1175	0	1.185778499
Y1	25	1809.17108	324.26158	2375.11667	0.069064395	0.74323907	0.479316682	kde_1123_4717_30m	3	5	1175	0	1.417549968
Y1	26	3356.67192	1353.11142	4709.78333	0.066704378	0.713712363	0.439605647	kde_1123_4717_30m	3	5	1175	0	13.01921272
Y1	27	4061.93517	783.6815	4845.61667	0.078671315	0.682778077	0.427849927	kde_1123_4717_30m	3	5	1175	0	40.84576797
Y1	28	4427.563	648.2135	5128.95	0.060577643	0.760989472	0.474993326	kde_1123_4717_30m	3	5	1175	0	11.73566818
Y1	29	3220.37992	325.035	3593.61667	0.073276203	0.709283644	0.43830083	kde_1123_4717_30m	3	5	1175	0	6.323040009
Y1	30	3806.01158	503.77175	4309.78333	0.067835682	0.70614484	0.429882988	kde_1123_4717_30m	3	5	1175	0	6.164060116
Y1	31	1832.4185	178.5315	2010.95	0.071463283	0.645024279	0.394970096	kde_1123_4717_30m	3	5	1175	0	12.12819386
Y1	32	4436.16233	426.621	4862.78333	0.070242465	0.715525538	0.435751508	kde_1123_4717_30m	3	5	1175	0	28.33267021
Y1	33	3949.5775	729.3725	4678.95	0.073824056	0.752939069	0.449906494	kde_1123_4717_30m	3	5	1175	0	19.41605186
Y1	34	3183.51492	433.26842	3616.78333	0.071299979	0.708689461	0.448958589	kde_1123_4717_30m	3	5	1175	0	25.6709671
Y1	35	2472.32917	484.33575	2974.11667	0.06676051	0.70135682	0.443187464	kde_1123_4717_30m	3	5	1175	0	18.83201981
Y1	36	2854.30058	458.48275	3312.78333	0.066649958	0.708108539	0.415810738	kde_1123_4717_30m	3	5	1175	0	9.634552002
Y1	37	3843.80508	350.47825	4194.28333	0.065620562	0.705768708	0.419046177	kde_1123_4717_30m	3	5	1175	0	31.62175751
Y1	38	2746.66158	314.12175	3060.78333	0.06221811	0.770088401	0.505839518	kde_1123_4717_30m	3	5	1175	0	34.46300507
Y1	39	2134.79483	63.72675	2227.28333	0.058309707	0.714241709	0.457647564	kde_1123_4717_30m	3	5	1175	0	22.22677231
Y1	40	3333.22667	293.39	3626.61667	0.052683352	0.671159756	0.42874886	kde_1123_4717_30m	3	5	1175	0	29.62046814
Y1	41	2637.49392	249.581	2909.11667	0.05529723	0.686990714	0.431817807	kde_1123_4717_30m	3	5	1175	0	27.76572227
Y1	42	3123.52167	339.595	3463.11667	0.063260843	0.701901109	0.45556175	kde_1123_4717_30m	3	5	1175	0	6.080420971
Y1	43	2819.07	879.68158	3760.78333	0.064432922	0.699415644	0.432191571	kde_1123_4717_30m	3	5	1175	0	22.95075798
Y1	44	4522.91325	640.03675	5162.95	0.063877726	0.786787845	0.406605533	kde_1123_4717_30m	3	5	1175	0	26.86009026
Y1	45	4311.07675	623.259	5300.95	0.068350041	0.705322084	0.441157963	kde_1123_4717_30m	3	5	1175	0	56.84883118
Y1	46	3207.88983	681.3935	3889.28333	0.061943803	0.709915526	0.414547075	kde_1123_4717_30m	3	5	1175	0	51.50394058
Y1	47	4472.79433	1226.489	5699.28333	0.067620347	0.719842865	0.424168479	kde_1123_4717_30m	3	5	1175	0	94.28999329
Y1	48	2509.44758	705.96325	3289.78333	0.075565889	0.723348544	0.461077044	kde_1123_4717_30m	3	5	1175	0	67.30858612
Y1	49	4463.00967	275.607	4738.61667	0.073329098	0.700983551	0.459247542	kde_1123_4717_30m	3	5	1175	0	44.32499695
Y1	50	3557.08817	406.01175	4058.11667	0.07891026	0.702439892	0.432245396	kde_1123_4717_30m	3	5	1175	0	35.27161789
Y1	51	2805.62417	527.9925	3333.61667	0.057039801	0.727391309	0.431439013	kde_1123_4717_30m	3	5	1175	0	51.38998032
Y1	52	4898.35592	666.26075	5564.61667	0.079666897	0.688380777	0.399675083	kde_1123_4717_30m	3	5	1175	0	62.29841614
Y1	53	3929.31825	370.966	4481.95	0.090877001	0.680876081	0.395631008	kde_1123_4717_30m	3	5	1175	0	73.69693756
Y1	54	2283.22	265.73	2548.95	0.063466136	0.728345576	0.493408543	kde_1123_4717_30m	3	5	1175	0	37.49883652
Y1	55	3171.33567	357.781	3529.11667	0.079059508	0.753615814	0.425768817	kde_1123_4717_30m	3	5	1175	0	85.6217804
Y1	56	3641.33133	242.952	3884.28333	0.06223078	0.747053152	0.434786844	kde_1123_4717_30m	3	5	1175	0	76.95847321
Y1	57	3007.01233	438.45675	3658.78333	0.06207513	0.701796201	0.423284622	kde_1123_4717_30m	3	5	1175	0	44.07110214
Y1	58	2940.76642	501.85025	3442.61667	0.062927341	0.728998685	0.447178992	kde_1123_4717_30m	3	5	1175	0	32.82381058
Y1	59	2039.04633	103.737	2142.78333	0.052497425	0.751140215	0.499682246	kde_1123_4717_30m	3	5	1175	0	32.06506729
Y1	60	2003.66133	381.622	2385.28333	0.042505621	0.678046077	0.43938052	kde_1123_4717_30m	3	5	1175	0	27.47312546
Y1	61	4324.85633	200.37525	4607.78333	0.06319615	0.719220719	0.44933005	kde_1123_4717_30m	3	5	1175	0	17.94493675
Y1	62	3900.21042	461.4795	4410.11667	0.056392244	0.688457475	0.431435834	kde_1123_4717_30m	3	5	1175	0	26.88871002
Y1	63	3302.65558	192.37925	3608.28333	0.050700432	0.696337021	0.436530057	kde_1123_4717_30m	3	5	1175	0	37.64690781
Y1	64	2853.90633	193.377	3047.28333	0.062833048	0.668778225	0.440796449	kde_1123_4717_30m	3	5	1175	0	30.09144402
Y1	65	924.26	78.55017	1082.11667	0.053262279	0.738825245	0.476465992	kde_1123_4717_30m	3	5	1175	0	19.82971764
Y1	66	281.60908	147.00517	577.45	0.08575796	0.734415964	0.472353721	kde_1123_4717_30m	3	5	1175	0	3.636911154
Y1	67	2268.48983	173.986	2593.28333	0.062931326	0.701841935	0.439825929	kde_1123_4717_30m	3	5	1175	0	17.3602829
Y1	68	3135.68758	883.09575	4018.78333	0.074783829	0.71384578	0.43563371	kde_1123_4717_30m	3	5	1175	0	12.4979887
Y1	69	1291.18742	942.92925	2234.11667	0.064455352	0.678159234	0.425287417	kde_1123_4717_30m	3	5	1175	0	6.208997726
Y1	70	3945.42392	266.652	4335.11667	0.065503161	0.723738813	0.42609322	kde_1123_4717_30m	3	5	1175	0	1.246388316
Y1	71	3881.75675	911.69325	4793.45	0.087215625	0.704151181	0.412516396	kde_1123_4717_30m	3	5	1175	0	1.431781769
Y1	72	1383.80808	301.35683	1704.11667	0.069318788	0.690690546	0.440372961	kde_1123_4717_30m	3	5	1175	0	3.331069946
Y1	73	5269.72575	923.22425	6192.95	0.071567332	0.701399031	0.408975958	kde_1123_4717_30m	3	5	1175	0	15.65709019
Y1	74	3282.9935	747.9565	4030.95	0.07550366	0.684229186	0.408108188	kde_1123_4717_30m	3	5	1175	0	5.517981052
Y1	75	3211.75317	372.99775	3711.11667	0.085742519	0.720723602	0.418073587	kde_1123_4717_30m	3	5	1175	0	7.85895586
Y1	1	1206.26433	83.3475	1373.78333	0.05058822	0.708104965	0.450731906	kde_2028_4713_30m	3	5.25	1390	0.05	21.49322701
Y1	2	2256.79983	525.9835	2782.78333	0.081455133	0.415316148	0.416685828	kde_2028_4713_30m	3	5.25	1390	0.05	63.5125351
Y1	3	2480.29892	694.98442	3175.28333	0.080402335	0.685744229	0.418002352	kde_2028_4713_30m	3	5.25	1390	0.05	62.83615875
Y1	4	3643.24925	1118.20075	4761.45	0.08767179	0.700710022	0.425273504	kde_2028_4713_30m	3	5.25	1390	0.05	43.11151886
Y1	5	2801.767	864.573	3125.65	0.061227812	0.69183782	0.427764059	kde_2028_4713_30m	3	5.25	1390	0.05	40.41495514
Y1	6	1856.76717	197.73275	2087.11667	0.04548156	0.74226159	0.457900967	kde_2028_4713_30m	3	5.25	1390	0.05	22.74299812
Y1	7	1800.26642	139.56425	2100.61667	0.051555379	0.695505626	0.467887189	kde_2028_4713_30m	3	5.25	1390	0.05	23.51724815
Y1	8	3065.845	623.6565	3812.95	0.060162759	0.689609355	0.417778206	kde_2028_4713_30m	3	5.25	1390	0.05	29.69877243
Y1	9	3600.78917	610.3275	4211.11667	0.058236581	0.717389343	0.494159627	kde_2028_4713_30m	3	5.25	1390	0.05	13.99538326
Y1	10	2464.35142	231.676	2853.11667	0.058439519	0.707877794	0.444227765	kde_2028_4713_30m	3	5.25	1390	0.05	4.61641264
Y1	11	2627.19525	524.75475	3151.95	0.069197405	0.698086264	0.456347458	kde_2028_4713_30m	3	5.25	1390	0.05	8.490022659
Y1	12	2773.63742	488.0785	3423.11667	0.081695218	0.673475742	0.494090826	kde_2028_4713_30m	3	5.25	1390	0.05	10.69360733
Y1	13	4524.25492	634.36175	5158.61667	0.076553223	0.686146119	0.432723699	kde_2028_4713_30m	3	5.25	1390	0.05	4.925198078
Y1	14	3966.19817	598.9185	4565.11667	0.066968399	0.698927886	0.439036078	kde_2028_4713_30m	3	5.25	1390	0.05	5.768258572
Y1	15	4060.84892	362.966	4471.11667	0.064344541	0.710852858	0.426576764	kde_2028_4713_30m	3	5.25	1390	0.05	4.264480591
Y1	16	5285.78483	679.9985	5965.78333	0.082675713	0.698424778	0.460749848	kde_2028_4713_30m	3	5.25	1390	0.05	3.335262299
Y1	17	3581.70558	427.57775	4009.28333	0.076208233	0.70300305	0.439182143	kde_2028_4713_30m	3	5.25	1390	0.05	4.504633427
Y1	18	2424.52983	400.7535	2825.28333	0.074943669	0.680628721	0.425379424	kde_2028_4713_30m	3	5.25	1390	0.05	2.810907841
Y1	19	3220.9305	258.61875	3619.95	0.087101284	0.727687061	0.452587471	kde_2028_4713_30m	3	5.25	1390	0.05	9.271858215
Y1	20	2481.22642	375.1485	2914.11667	0.086647281	0.70815722	0.424006996	kde_2028_4713_30m	3	5.25	1390	0.05	13.41868114
Y1	21	4351.36492	536.25175	4887.61667	0.059667436	0.697372657	0.461847616	kde_2028_4713_30m	3	5.25	1390	0.05	6.907860756
Y1	22	2953.5385	612.4115	3565.95	0.070919652	0.716784461	0.434684167	kde_2028_4713_30m	3	5.25	1390	0.05	2.5130229
Y1	23	1938.81392	123.35025	2148.61667	0.071124708	0.694985352	0.410878242	kde_2028_4713_30m	3	5.25	1390	0.05	2.540405035
Y1	24	4165.17658	989.60675	5154.78333	0.10811577	0.702812562	0.402773168	kde_2028_4713_30m	3	5.25	1390	0.05	1.027987838
Y1	25	1809.17108	324.26158	2375.11667	0.069064395	0.74323907	0.479316682	kde_2028_4713_30m	3	5.25	1390	0.05	1
Y1	26	3356.67192	1353.11142	4709.78333	0.066704378	0.713712363	0.439605647	kde_2028_4713_30m	3	5.25	1390	0.05	1.76049757
Y1	27	4061.93517	783.6815	4845.61667	0.078671315	0.682778077	0.427849927	kde_2028_4713_30m	3	5.25	1390	0.05	6.710071087
Y1	28	4427.563	648.2135	5128.95	0.060577643	0.760989472	0.474993326	kde_2028_4713_30m	3	5.25	1390	0.05	5.298755646
Y1	29	3220.37992	325.035	3593.61667	0.073276203	0.709283644	0.43830083	kde_2028_4713_30m	3	5.25	1390	0.05	1.838804245
Y1	30	3806.01158	503.77175	4309.78333	0.067835682	0.70614484	0.429882988	kde_2028_4713_30m	3	5.25	1390	0.05	4.210225105
Y1	31	1832.4185	178.5315	2010.95	0.071463283	0.645024279	0.394970096	kde_2028_4713_30m	3	5.25	1390	0.05	6.479465485
Y1	32	4436.16233	426.621	4862.78333	0.070242465	0.715525538	0.435751508	kde_2028_4713_30m	3	5.25	1390	0.05	33.12896347
Y1	33	3949.5775	729.3725	4678.95	0.073824056	0.752939069	0.449906494	kde_2028_4713_30m	3	5.25	1390	0.05	7.606193066
Y1	34	3183.51492	433.26842	3616.78333	0.071299979	0.708689461	0.448958589	kde_2028_4713_30m	3	5.25	1390	0.05	15.58644009
Y1	35	2472.32917	484.33575	2974.11667	0.06676051	0.70135682	0.443187464	kde_2028_4713_30m	3	5.25	1390	0.05	16.09089851
Y1	36	2854.30058	458.48275	3312.78333	0.066649958	0.708108539	0.415810738	kde_2028_4713_30m	3	5.25	1390	0.05	9.53291893
Y1	37	3843.80508	350.47825	4194.28333	0.065620562	0.705768708	0.419046177	kde_2028_4713_30m	3	5.25	1390	0.05	36.22998428
Y1	38	2746.66158	314.12175	3060.78333	0.06221811	0.770088401	0.505839518	kde_2028_4713_30m	3	5.25	1390	0.05	37.97789764
Y1	39	2134.79483	63.72675	2227.28333	0.058309707	0.714241709	0.457647564	kde_2028_4713_30m	3	5.25	1390	0.05	12.94642544
Y1	40	3333.22667	293.39	3626.61667	0.052683352	0.671159756	0.42874886	kde_2028_4713_30m	3	5.25	1390	0.05	8.547881126
Y1	41	2637.49392	249.581	2909.11667	0.05529723	0.686990714	0.431817807	kde_2028_4713_30m	3	5.25	1390	0.05	17.01110268
Y1	42	3123.52167	339.595	3463.11667	0.063260843	0.701901109	0.45556175	kde_2028_4713_30m	3	5.25	1390	0.05	11.73108482
Y1	43	2819.07	879.68158	3760.78333	0.064432922	0.699415644	0.432191571	kde_2028_4713_30m	3	5.25	1390	0.05	28.60330582
Y1	44	4522.91325	640.03675	5162.95	0.063877726	0.786787845	0.406605533	kde_2028_4713_30m	3	5.25	1390	0.05	35.97740173
Y1	45	4311.07675	623.259	5300.95	0.068350041	0.705322084	0.441157963	kde_2028_4713_30m	3	5.25	1390	0.05	47.24789429
Y1	46	3207.88983	681.3935	3889.28333	0.061943803	0.709915526	0.414547075	kde_2028_4713_30m	3	5.25	1390	0.05	42.60200119
Y1	47	4472.79433	1226.489	5699.28333	0.067620347	0.719842865	0.424168479	kde_2028_4713_30m	3	5.25	1390	0.05	81.93535614
Y1	48	2509.44758	705.96325	3289.78333	0.075565889	0.723348544	0.461077044	kde_2028_4713_30m	3	5.25	1390	0.05	75.50060272
Y1	49	4463.00967	275.607	4738.61667	0.073329098	0.700983551	0.459247542	kde_2028_4713_30m	3	5.25	1390	0.05	69.65594482
Y1	50	3557.08817	406.01175	4058.11667	0.07891026	0.702439892	0.432245396	kde_2028_4713_30m	3	5.25	1390	0.05	60.97862625
Y1	51	2805.62417	527.9925	3333.61667	0.057039801	0.727391309	0.431439013	kde_2028_4713_30m	3	5.25	1390	0.05	76.93998718
Y1	52	4898.35592	666.26075	5564.61667	0.079666897	0.688380777	0.399675083	kde_2028_4713_30m	3	5.25	1390	0.05	65.55003357
Y1	53	3929.31825	370.966	4481.95	0.090877001	0.680876081	0.395631008	kde_2028_4713_30m	3	5.25	1390	0.05	52.56841278
Y1	54	2283.22	265.73	2548.95	0.063466136	0.728345576	0.493408543	kde_2028_4713_30m	3	5.25	1390	0.05	59.43480301
Y1	55	3171.33567	357.781	3529.11667	0.079059508	0.753615814	0.425768817	kde_2028_4713_30m	3	5.25	1390	0.05	82.03751373
Y1	56	3641.33133	242.952	3884.28333	0.06223078	0.747053152	0.434786844	kde_2028_4713_30m	3	5.25	1390	0.05	94.33822632
Y1	57	3007.01233	438.45675	3658.78333	0.06207513	0.701796201	0.423284622	kde_2028_4713_30m	3	5.25	1390	0.05	63.49201584
Y1	58	2940.76642	501.85025	3442.61667	0.062927341	0.728998685	0.447178992	kde_2028_4713_30m	3	5.25	1390	0.05	50.45967484
Y1	59	2039.04633	103.737	2142.78333	0.052497425	0.751140215	0.499682246	kde_2028_4713_30m	3	5.25	1390	0.05	39.92796707
Y1	60	2003.66133	381.622	2385.28333	0.042505621	0.678046077	0.43938052	kde_2028_4713_30m	3	5.25	1390	0.05	35.74753189
Y1	61	4324.85633	200.37525	4607.78333	0.06319615	0.719220719	0.44933005	kde_2028_4713_30m	3	5.25	1390	0.05	41.47321701
Y1	62	3900.21042	461.4795	4410.11667	0.056392244	0.688457475	0.431435834	kde_2028_4713_30m	3	5.25	1390	0.05	54.45413971
Y1	63	3302.65558	192.37925	3608.28333	0.050700432	0.696337021	0.436530057	kde_2028_4713_30m	3	5.25	1390	0.05	63.29404449
Y1	64	2853.90633	193.377	3047.28333	0.062833048	0.668778225	0.440796449	kde_2028_4713_30m	3	5.25	1390	0.05	60.68880844
Y1	65	924.26	78.55017	1082.11667	0.053262279	0.738825245	0.476465992	kde_2028_4713_30m	3	5.25	1390	0.05	3.545006514
Y1	66	281.60908	147.00517	577.45	0.08575796	0.734415964	0.472353721	kde_2028_4713_30m	3	5.25	1390	0.05	4.029887676
Y1	67	2268.48983	173.986	2593.28333	0.062931326	0.701841935	0.439825929	kde_2028_4713_30m	3	5.25	1390	0.05	4.281013012
Y1	68	3135.68758	883.09575	4018.78333	0.074783829	0.71384578	0.43563371	kde_2028_4713_30m	3	5.25	1390	0.05	3.863086462
Y1	69	1291.18742	942.92925	2234.11667	0.064455352	0.678159234	0.425287417	kde_2028_4713_30m	3	5.25	1390	0.05	2.686156273
Y1	70	3945.42392	266.652	4335.11667	0.065503161	0.723738813	0.42609322	kde_2028_4713_30m	3	5.25	1390	0.05	1.176766157
Y1	71	3881.75675	911.69325	4793.45	0.087215625	0.704151181	0.412516396	kde_2028_4713_30m	3	5.25	1390	0.05	1.033809066
Y1	72	1383.80808	301.35683	1704.11667	0.069318788	0.690690546	0.440372961	kde_2028_4713_30m	3	5.25	1390	0.05	1.779478908
Y1	73	5269.72575	923.22425	6192.95	0.071567332	0.701399031	0.408975958	kde_2028_4713_30m	3	5.25	1390	0.05	10.29056454
Y1	74	3282.9935	747.9565	4030.95	0.07550366	0.684229186	0.408108188	kde_2028_4713_30m	3	5.25	1390	0.05	7.545445442
Y1	75	3211.75317	372.99775	3711.11667	0.085742519	0.720723602	0.418073587	kde_2028_4713_30m	3	5.25	1390	0.05	4.01215744
Y1	1	1206.26433	83.3475	1373.78333	0.05058822	0.708104965	0.450731906	kde_2108_4695_30m	3	5.25	1465	2.171428571	22.49104118
Y1	2	2256.79983	525.9835	2782.78333	0.081455133	0.415316148	0.416685828	kde_2108_4695_30m	3	5.25	1465	2.171428571	55.55916214
Y1	3	2480.29892	694.98442	3175.28333	0.080402335	0.685744229	0.418002352	kde_2108_4695_30m	3	5.25	1465	2.171428571	45.72930908
Y1	4	3643.24925	1118.20075	4761.45	0.08767179	0.700710022	0.425273504	kde_2108_4695_30m	3	5.25	1465	2.171428571	32.42702484
Y1	5	2801.767	864.573	3125.65	0.061227812	0.69183782	0.427764059	kde_2108_4695_30m	3	5.25	1465	2.171428571	24.33135605
Y1	6	1856.76717	197.73275	2087.11667	0.04548156	0.74226159	0.457900967	kde_2108_4695_30m	3	5.25	1465	2.171428571	32.53476334
Y1	7	1800.26642	139.56425	2100.61667	0.051555379	0.695505626	0.467887189	kde_2108_4695_30m	3	5.25	1465	2.171428571	48.87606049
Y1	8	3065.845	623.6565	3812.95	0.060162759	0.689609355	0.417778206	kde_2108_4695_30m	3	5.25	1465	2.171428571	46.81117249
Y1	9	3600.78917	610.3275	4211.11667	0.058236581	0.717389343	0.494159627	kde_2108_4695_30m	3	5.25	1465	2.171428571	1
Y1	10	2464.35142	231.676	2853.11667	0.058439519	0.707877794	0.444227765	kde_2108_4695_30m	3	5.25	1465	2.171428571	1
Y1	11	2627.19525	524.75475	3151.95	0.069197405	0.698086264	0.456347458	kde_2108_4695_30m	3	5.25	1465	2.171428571	1
Y1	12	2773.63742	488.0785	3423.11667	0.081695218	0.673475742	0.494090826	kde_2108_4695_30m	3	5.25	1465	2.171428571	1
Y1	13	4524.25492	634.36175	5158.61667	0.076553223	0.686146119	0.432723699	kde_2108_4695_30m	3	5.25	1465	2.171428571	1.104481816
Y1	14	3966.19817	598.9185	4565.11667	0.066968399	0.698927886	0.439036078	kde_2108_4695_30m	3	5.25	1465	2.171428571	7.161980152
Y1	15	4060.84892	362.966	4471.11667	0.064344541	0.710852858	0.426576764	kde_2108_4695_30m	3	5.25	1465	2.171428571	1.307745337
Y1	16	5285.78483	679.9985	5965.78333	0.082675713	0.698424778	0.460749848	kde_2108_4695_30m	3	5.25	1465	2.171428571	22.61862183
Y1	17	3581.70558	427.57775	4009.28333	0.076208233	0.70300305	0.439182143	kde_2108_4695_30m	3	5.25	1465	2.171428571	6.978408337
Y1	18	2424.52983	400.7535	2825.28333	0.074943669	0.680628721	0.425379424	kde_2108_4695_30m	3	5.25	1465	2.171428571	1.000287175
Y1	19	3220.9305	258.61875	3619.95	0.087101284	0.727687061	0.452587471	kde_2108_4695_30m	3	5.25	1465	2.171428571	1.012909889
Y1	20	2481.22642	375.1485	2914.11667	0.086647281	0.70815722	0.424006996	kde_2108_4695_30m	3	5.25	1465	2.171428571	4.085098267
Y1	21	4351.36492	536.25175	4887.61667	0.059667436	0.697372657	0.461847616	kde_2108_4695_30m	3	5.25	1465	2.171428571	3.153209925
Y1	22	2953.5385	612.4115	3565.95	0.070919652	0.716784461	0.434684167	kde_2108_4695_30m	3	5.25	1465	2.171428571	12.03998089
Y1	23	1938.81392	123.35025	2148.61667	0.071124708	0.694985352	0.410878242	kde_2108_4695_30m	3	5.25	1465	2.171428571	21.81616402
Y1	24	4165.17658	989.60675	5154.78333	0.10811577	0.702812562	0.402773168	kde_2108_4695_30m	3	5.25	1465	2.171428571	22.57050514
Y1	25	1809.17108	324.26158	2375.11667	0.069064395	0.74323907	0.479316682	kde_2108_4695_30m	3	5.25	1465	2.171428571	9.312901497
Y1	26	3356.67192	1353.11142	4709.78333	0.066704378	0.713712363	0.439605647	kde_2108_4695_30m	3	5.25	1465	2.171428571	33.9242363
Y1	27	4061.93517	783.6815	4845.61667	0.078671315	0.682778077	0.427849927	kde_2108_4695_30m	3	5.25	1465	2.171428571	41.63441849
Y1	28	4427.563	648.2135	5128.95	0.060577643	0.760989472	0.474993326	kde_2108_4695_30m	3	5.25	1465	2.171428571	44.15376282
Y1	29	3220.37992	325.035	3593.61667	0.073276203	0.709283644	0.43830083	kde_2108_4695_30m	3	5.25	1465	2.171428571	50.10168839
Y1	30	3806.01158	503.77175	4309.78333	0.067835682	0.70614484	0.429882988	kde_2108_4695_30m	3	5.25	1465	2.171428571	37.33661652
Y1	31	1832.4185	178.5315	2010.95	0.071463283	0.645024279	0.394970096	kde_2108_4695_30m	3	5.25	1465	2.171428571	18.43903351
Y1	32	4436.16233	426.621	4862.78333	0.070242465	0.715525538	0.435751508	kde_2108_4695_30m	3	5.25	1465	2.171428571	44.76067734
Y1	33	3949.5775	729.3725	4678.95	0.073824056	0.752939069	0.449906494	kde_2108_4695_30m	3	5.25	1465	2.171428571	3.106477499
Y1	34	3183.51492	433.26842	3616.78333	0.071299979	0.708689461	0.448958589	kde_2108_4695_30m	3	5.25	1465	2.171428571	7.541386127
Y1	35	2472.32917	484.33575	2974.11667	0.06676051	0.70135682	0.443187464	kde_2108_4695_30m	3	5.25	1465	2.171428571	12.49795628
Y1	36	2854.30058	458.48275	3312.78333	0.066649958	0.708108539	0.415810738	kde_2108_4695_30m	3	5.25	1465	2.171428571	14.03819847
Y1	37	3843.80508	350.47825	4194.28333	0.065620562	0.705768708	0.419046177	kde_2108_4695_30m	3	5.25	1465	2.171428571	56.65744781
Y1	38	2746.66158	314.12175	3060.78333	0.06221811	0.770088401	0.505839518	kde_2108_4695_30m	3	5.25	1465	2.171428571	59.25640488
Y1	39	2134.79483	63.72675	2227.28333	0.058309707	0.714241709	0.457647564	kde_2108_4695_30m	3	5.25	1465	2.171428571	21.73413467
Y1	40	3333.22667	293.39	3626.61667	0.052683352	0.671159756	0.42874886	kde_2108_4695_30m	3	5.25	1465	2.171428571	12.62664413
Y1	41	2637.49392	249.581	2909.11667	0.05529723	0.686990714	0.431817807	kde_2108_4695_30m	3	5.25	1465	2.171428571	20.24919701
Y1	42	3123.52167	339.595	3463.11667	0.063260843	0.701901109	0.45556175	kde_2108_4695_30m	3	5.25	1465	2.171428571	4.532093525
Y1	43	2819.07	879.68158	3760.78333	0.064432922	0.699415644	0.432191571	kde_2108_4695_30m	3	5.25	1465	2.171428571	24.66963577
Y1	44	4522.91325	640.03675	5162.95	0.063877726	0.786787845	0.406605533	kde_2108_4695_30m	3	5.25	1465	2.171428571	26.46631432
Y1	45	4311.07675	623.259	5300.95	0.068350041	0.705322084	0.441157963	kde_2108_4695_30m	3	5.25	1465	2.171428571	57.16909027
Y1	46	3207.88983	681.3935	3889.28333	0.061943803	0.709915526	0.414547075	kde_2108_4695_30m	3	5.25	1465	2.171428571	35.1758461
Y1	47	4472.79433	1226.489	5699.28333	0.067620347	0.719842865	0.424168479	kde_2108_4695_30m	3	5.25	1465	2.171428571	15.80302238
Y1	48	2509.44758	705.96325	3289.78333	0.075565889	0.723348544	0.461077044	kde_2108_4695_30m	3	5.25	1465	2.171428571	27.73406792
Y1	49	4463.00967	275.607	4738.61667	0.073329098	0.700983551	0.459247542	kde_2108_4695_30m	3	5.25	1465	2.171428571	51.20185471
Y1	50	3557.08817	406.01175	4058.11667	0.07891026	0.702439892	0.432245396	kde_2108_4695_30m	3	5.25	1465	2.171428571	17.34812546
Y1	51	2805.62417	527.9925	3333.61667	0.057039801	0.727391309	0.431439013	kde_2108_4695_30m	3	5.25	1465	2.171428571	25.422966
Y1	52	4898.35592	666.26075	5564.61667	0.079666897	0.688380777	0.399675083	kde_2108_4695_30m	3	5.25	1465	2.171428571	24.18579865
Y1	53	3929.31825	370.966	4481.95	0.090877001	0.680876081	0.395631008	kde_2108_4695_30m	3	5.25	1465	2.171428571	59.4692421
Y1	54	2283.22	265.73	2548.95	0.063466136	0.728345576	0.493408543	kde_2108_4695_30m	3	5.25	1465	2.171428571	30.03159714
Y1	55	3171.33567	357.781	3529.11667	0.079059508	0.753615814	0.425768817	kde_2108_4695_30m	3	5.25	1465	2.171428571	22.84014511
Y1	56	3641.33133	242.952	3884.28333	0.06223078	0.747053152	0.434786844	kde_2108_4695_30m	3	5.25	1465	2.171428571	38.54834747
Y1	57	3007.01233	438.45675	3658.78333	0.06207513	0.701796201	0.423284622	kde_2108_4695_30m	3	5.25	1465	2.171428571	33.30957031
Y1	58	2940.76642	501.85025	3442.61667	0.062927341	0.728998685	0.447178992	kde_2108_4695_30m	3	5.25	1465	2.171428571	25.78603935
Y1	59	2039.04633	103.737	2142.78333	0.052497425	0.751140215	0.499682246	kde_2108_4695_30m	3	5.25	1465	2.171428571	15.44330597
Y1	60	2003.66133	381.622	2385.28333	0.042505621	0.678046077	0.43938052	kde_2108_4695_30m	3	5.25	1465	2.171428571	7.321655273
Y1	61	4324.85633	200.37525	4607.78333	0.06319615	0.719220719	0.44933005	kde_2108_4695_30m	3	5.25	1465	2.171428571	6.881139278
Y1	62	3900.21042	461.4795	4410.11667	0.056392244	0.688457475	0.431435834	kde_2108_4695_30m	3	5.25	1465	2.171428571	8.808091164
Y1	63	3302.65558	192.37925	3608.28333	0.050700432	0.696337021	0.436530057	kde_2108_4695_30m	3	5.25	1465	2.171428571	21.88987732
Y1	64	2853.90633	193.377	3047.28333	0.062833048	0.668778225	0.440796449	kde_2108_4695_30m	3	5.25	1465	2.171428571	29.15783119
Y1	65	924.26	78.55017	1082.11667	0.053262279	0.738825245	0.476465992	kde_2108_4695_30m	3	5.25	1465	2.171428571	1.896790385
Y1	66	281.60908	147.00517	577.45	0.08575796	0.734415964	0.472353721	kde_2108_4695_30m	3	5.25	1465	2.171428571	1.007578492
Y1	67	2268.48983	173.986	2593.28333	0.062931326	0.701841935	0.439825929	kde_2108_4695_30m	3	5.25	1465	2.171428571	1.34048593
Y1	68	3135.68758	883.09575	4018.78333	0.074783829	0.71384578	0.43563371	kde_2108_4695_30m	3	5.25	1465	2.171428571	1
Y1	69	1291.18742	942.92925	2234.11667	0.064455352	0.678159234	0.425287417	kde_2108_4695_30m	3	5.25	1465	2.171428571	1
Y1	70	3945.42392	266.652	4335.11667	0.065503161	0.723738813	0.42609322	kde_2108_4695_30m	3	5.25	1465	2.171428571	1
Y1	71	3881.75675	911.69325	4793.45	0.087215625	0.704151181	0.412516396	kde_2108_4695_30m	3	5.25	1465	2.171428571	1
Y1	72	1383.80808	301.35683	1704.11667	0.069318788	0.690690546	0.440372961	kde_2108_4695_30m	3	5.25	1465	2.171428571	1
Y1	73	5269.72575	923.22425	6192.95	0.071567332	0.701399031	0.408975958	kde_2108_4695_30m	3	5.25	1465	2.171428571	1
Y1	74	3282.9935	747.9565	4030.95	0.07550366	0.684229186	0.408108188	kde_2108_4695_30m	3	5.25	1465	2.171428571	1
Y1	75	3211.75317	372.99775	3711.11667	0.085742519	0.720723602	0.418073587	kde_2108_4695_30m	3	5.25	1465	2.171428571	1
Y1	1	1206.26433	83.3475	1373.78333	0.05058822	0.708104965	0.450731906	kde_3045_4700_30m	2	5	1735	1.581851852	27.52244186
Y1	2	2256.79983	525.9835	2782.78333	0.081455133	0.415316148	0.416685828	kde_3045_4700_30m	2	5	1735	1.581851852	46.06373215
Y1	3	2480.29892	694.98442	3175.28333	0.080402335	0.685744229	0.418002352	kde_3045_4700_30m	2	5	1735	1.581851852	30.89280701
Y1	4	3643.24925	1118.20075	4761.45	0.08767179	0.700710022	0.425273504	kde_3045_4700_30m	2	5	1735	1.581851852	7.77850008
Y1	5	2801.767	864.573	3125.65	0.061227812	0.69183782	0.427764059	kde_3045_4700_30m	2	5	1735	1.581851852	4.30770731
Y1	6	1856.76717	197.73275	2087.11667	0.04548156	0.74226159	0.457900967	kde_3045_4700_30m	2	5	1735	1.581851852	3.905548096
Y1	7	1800.26642	139.56425	2100.61667	0.051555379	0.695505626	0.467887189	kde_3045_4700_30m	2	5	1735	1.581851852	5.291998863
Y1	8	3065.845	623.6565	3812.95	0.060162759	0.689609355	0.417778206	kde_3045_4700_30m	2	5	1735	1.581851852	5.378901482
Y1	9	3600.78917	610.3275	4211.11667	0.058236581	0.717389343	0.494159627	kde_3045_4700_30m	2	5	1735	1.581851852	23.03229141
Y1	10	2464.35142	231.676	2853.11667	0.058439519	0.707877794	0.444227765	kde_3045_4700_30m	2	5	1735	1.581851852	26.63535881
Y1	11	2627.19525	524.75475	3151.95	0.069197405	0.698086264	0.456347458	kde_3045_4700_30m	2	5	1735	1.581851852	33.49540329
Y1	12	2773.63742	488.0785	3423.11667	0.081695218	0.673475742	0.494090826	kde_3045_4700_30m	2	5	1735	1.581851852	38.59213257
Y1	13	4524.25492	634.36175	5158.61667	0.076553223	0.686146119	0.432723699	kde_3045_4700_30m	2	5	1735	1.581851852	23.72527504
Y1	14	3966.19817	598.9185	4565.11667	0.066968399	0.698927886	0.439036078	kde_3045_4700_30m	2	5	1735	1.581851852	42.60969162
Y1	15	4060.84892	362.966	4471.11667	0.064344541	0.710852858	0.426576764	kde_3045_4700_30m	2	5	1735	1.581851852	53.90787888
Y1	16	5285.78483	679.9985	5965.78333	0.082675713	0.698424778	0.460749848	kde_3045_4700_30m	2	5	1735	1.581851852	62.72353745
Y1	17	3581.70558	427.57775	4009.28333	0.076208233	0.70300305	0.439182143	kde_3045_4700_30m	2	5	1735	1.581851852	31.32674408
Y1	18	2424.52983	400.7535	2825.28333	0.074943669	0.680628721	0.425379424	kde_3045_4700_30m	2	5	1735	1.581851852	18.90509605
Y1	19	3220.9305	258.61875	3619.95	0.087101284	0.727687061	0.452587471	kde_3045_4700_30m	2	5	1735	1.581851852	28.76024246
Y1	20	2481.22642	375.1485	2914.11667	0.086647281	0.70815722	0.424006996	kde_3045_4700_30m	2	5	1735	1.581851852	55.78520966
Y1	21	4351.36492	536.25175	4887.61667	0.059667436	0.697372657	0.461847616	kde_3045_4700_30m	2	5	1735	1.581851852	26.33600426
Y1	22	2953.5385	612.4115	3565.95	0.070919652	0.716784461	0.434684167	kde_3045_4700_30m	2	5	1735	1.581851852	9.218125343
Y1	23	1938.81392	123.35025	2148.61667	0.071124708	0.694985352	0.410878242	kde_3045_4700_30m	2	5	1735	1.581851852	12.85218525
Y1	24	4165.17658	989.60675	5154.78333	0.10811577	0.702812562	0.402773168	kde_3045_4700_30m	2	5	1735	1.581851852	8.704433441
Y1	25	1809.17108	324.26158	2375.11667	0.069064395	0.74323907	0.479316682	kde_3045_4700_30m	2	5	1735	1.581851852	4.546034336
Y1	26	3356.67192	1353.11142	4709.78333	0.066704378	0.713712363	0.439605647	kde_3045_4700_30m	2	5	1735	1.581851852	4.121929169
Y1	27	4061.93517	783.6815	4845.61667	0.078671315	0.682778077	0.427849927	kde_3045_4700_30m	2	5	1735	1.581851852	2.31896925
Y1	28	4427.563	648.2135	5128.95	0.060577643	0.760989472	0.474993326	kde_3045_4700_30m	2	5	1735	1.581851852	12.79520798
Y1	29	3220.37992	325.035	3593.61667	0.073276203	0.709283644	0.43830083	kde_3045_4700_30m	2	5	1735	1.581851852	13.19856644
Y1	30	3806.01158	503.77175	4309.78333	0.067835682	0.70614484	0.429882988	kde_3045_4700_30m	2	5	1735	1.581851852	18.27202225
Y1	31	1832.4185	178.5315	2010.95	0.071463283	0.645024279	0.394970096	kde_3045_4700_30m	2	5	1735	1.581851852	12.15437412
Y1	32	4436.16233	426.621	4862.78333	0.070242465	0.715525538	0.435751508	kde_3045_4700_30m	2	5	1735	1.581851852	6.573922157
Y1	33	3949.5775	729.3725	4678.95	0.073824056	0.752939069	0.449906494	kde_3045_4700_30m	2	5	1735	1.581851852	1.3338238
Y1	34	3183.51492	433.26842	3616.78333	0.071299979	0.708689461	0.448958589	kde_3045_4700_30m	2	5	1735	1.581851852	3.304225922
Y1	35	2472.32917	484.33575	2974.11667	0.06676051	0.70135682	0.443187464	kde_3045_4700_30m	2	5	1735	1.581851852	9.485625267
Y1	36	2854.30058	458.48275	3312.78333	0.066649958	0.708108539	0.415810738	kde_3045_4700_30m	2	5	1735	1.581851852	9.75232029
Y1	37	3843.80508	350.47825	4194.28333	0.065620562	0.705768708	0.419046177	kde_3045_4700_30m	2	5	1735	1.581851852	5.751820087
Y1	38	2746.66158	314.12175	3060.78333	0.06221811	0.770088401	0.505839518	kde_3045_4700_30m	2	5	1735	1.581851852	8.722118378
Y1	39	2134.79483	63.72675	2227.28333	0.058309707	0.714241709	0.457647564	kde_3045_4700_30m	2	5	1735	1.581851852	8.097238541
Y1	40	3333.22667	293.39	3626.61667	0.052683352	0.671159756	0.42874886	kde_3045_4700_30m	2	5	1735	1.581851852	9.560713768
Y1	41	2637.49392	249.581	2909.11667	0.05529723	0.686990714	0.431817807	kde_3045_4700_30m	2	5	1735	1.581851852	38.43596649
Y1	42	3123.52167	339.595	3463.11667	0.063260843	0.701901109	0.45556175	kde_3045_4700_30m	2	5	1735	1.581851852	22.92278481
Y1	43	2819.07	879.68158	3760.78333	0.064432922	0.699415644	0.432191571	kde_3045_4700_30m	2	5	1735	1.581851852	57.74520493
Y1	44	4522.91325	640.03675	5162.95	0.063877726	0.786787845	0.406605533	kde_3045_4700_30m	2	5	1735	1.581851852	39.07020187
Y1	45	4311.07675	623.259	5300.95	0.068350041	0.705322084	0.441157963	kde_3045_4700_30m	2	5	1735	1.581851852	91.42398834
Y1	46	3207.88983	681.3935	3889.28333	0.061943803	0.709915526	0.414547075	kde_3045_4700_30m	2	5	1735	1.581851852	67.7170639
Y1	47	4472.79433	1226.489	5699.28333	0.067620347	0.719842865	0.424168479	kde_3045_4700_30m	2	5	1735	1.581851852	75.58192444
Y1	48	2509.44758	705.96325	3289.78333	0.075565889	0.723348544	0.461077044	kde_3045_4700_30m	2	5	1735	1.581851852	51.62057877
Y1	49	4463.00967	275.607	4738.61667	0.073329098	0.700983551	0.459247542	kde_3045_4700_30m	2	5	1735	1.581851852	59.347229
Y1	50	3557.08817	406.01175	4058.11667	0.07891026	0.702439892	0.432245396	kde_3045_4700_30m	2	5	1735	1.581851852	8.685681343
Y1	51	2805.62417	527.9925	3333.61667	0.057039801	0.727391309	0.431439013	kde_3045_4700_30m	2	5	1735	1.581851852	23.87297058
Y1	52	4898.35592	666.26075	5564.61667	0.079666897	0.688380777	0.399675083	kde_3045_4700_30m	2	5	1735	1.581851852	39.66372681
Y1	53	3929.31825	370.966	4481.95	0.090877001	0.680876081	0.395631008	kde_3045_4700_30m	2	5	1735	1.581851852	33.8039856
Y1	54	2283.22	265.73	2548.95	0.063466136	0.728345576	0.493408543	kde_3045_4700_30m	2	5	1735	1.581851852	15.00425339
Y1	55	3171.33567	357.781	3529.11667	0.079059508	0.753615814	0.425768817	kde_3045_4700_30m	2	5	1735	1.581851852	47.94920349
Y1	56	3641.33133	242.952	3884.28333	0.06223078	0.747053152	0.434786844	kde_3045_4700_30m	2	5	1735	1.581851852	39.07040024
Y1	57	3007.01233	438.45675	3658.78333	0.06207513	0.701796201	0.423284622	kde_3045_4700_30m	2	5	1735	1.581851852	23.11684227
Y1	58	2940.76642	501.85025	3442.61667	0.062927341	0.728998685	0.447178992	kde_3045_4700_30m	2	5	1735	1.581851852	10.269207
Y1	59	2039.04633	103.737	2142.78333	0.052497425	0.751140215	0.499682246	kde_3045_4700_30m	2	5	1735	1.581851852	6.515945435
Y1	60	2003.66133	381.622	2385.28333	0.042505621	0.678046077	0.43938052	kde_3045_4700_30m	2	5	1735	1.581851852	8.718895912
Y1	61	4324.85633	200.37525	4607.78333	0.06319615	0.719220719	0.44933005	kde_3045_4700_30m	2	5	1735	1.581851852	2.977087021
Y1	62	3900.21042	461.4795	4410.11667	0.056392244	0.688457475	0.431435834	kde_3045_4700_30m	2	5	1735	1.581851852	11.28103447
Y1	63	3302.65558	192.37925	3608.28333	0.050700432	0.696337021	0.436530057	kde_3045_4700_30m	2	5	1735	1.581851852	31.45253563
Y1	64	2853.90633	193.377	3047.28333	0.062833048	0.668778225	0.440796449	kde_3045_4700_30m	2	5	1735	1.581851852	32.97386169
Y1	65	924.26	78.55017	1082.11667	0.053262279	0.738825245	0.476465992	kde_3045_4700_30m	2	5	1735	1.581851852	31.03533936
Y1	66	281.60908	147.00517	577.45	0.08575796	0.734415964	0.472353721	kde_3045_4700_30m	2	5	1735	1.581851852	18.23650932
Y1	67	2268.48983	173.986	2593.28333	0.062931326	0.701841935	0.439825929	kde_3045_4700_30m	2	5	1735	1.581851852	46.75515747
Y1	68	3135.68758	883.09575	4018.78333	0.074783829	0.71384578	0.43563371	kde_3045_4700_30m	2	5	1735	1.581851852	24.33751869
Y1	69	1291.18742	942.92925	2234.11667	0.064455352	0.678159234	0.425287417	kde_3045_4700_30m	2	5	1735	1.581851852	11.77122879
Y1	70	3945.42392	266.652	4335.11667	0.065503161	0.723738813	0.42609322	kde_3045_4700_30m	2	5	1735	1.581851852	1.428308845
Y1	71	3881.75675	911.69325	4793.45	0.087215625	0.704151181	0.412516396	kde_3045_4700_30m	2	5	1735	1.581851852	1.512435198
Y1	72	1383.80808	301.35683	1704.11667	0.069318788	0.690690546	0.440372961	kde_3045_4700_30m	2	5	1735	1.581851852	8.00123024
Y1	73	5269.72575	923.22425	6192.95	0.071567332	0.701399031	0.408975958	kde_3045_4700_30m	2	5	1735	1.581851852	34.94892502
Y1	74	3282.9935	747.9565	4030.95	0.07550366	0.684229186	0.408108188	kde_3045_4700_30m	2	5	1735	1.581851852	6.387085438
Y1	75	3211.75317	372.99775	3711.11667	0.085742519	0.720723602	0.418073587	kde_3045_4700_30m	2	5	1735	1.581851852	7.190930367
Y1	1	1206.26433	83.3475	1373.78333	0.05058822	0.708104965	0.450731906	kde_3124_4696_30m	2	5.5	1195	2.101153846	24.19989395
Y1	2	2256.79983	525.9835	2782.78333	0.081455133	0.415316148	0.416685828	kde_3124_4696_30m	2	5.5	1195	2.101153846	46.61122513
Y1	3	2480.29892	694.98442	3175.28333	0.080402335	0.685744229	0.418002352	kde_3124_4696_30m	2	5.5	1195	2.101153846	56.66838074
Y1	4	3643.24925	1118.20075	4761.45	0.08767179	0.700710022	0.425273504	kde_3124_4696_30m	2	5.5	1195	2.101153846	53.51833725
Y1	5	2801.767	864.573	3125.65	0.061227812	0.69183782	0.427764059	kde_3124_4696_30m	2	5.5	1195	2.101153846	18.08928871
Y1	6	1856.76717	197.73275	2087.11667	0.04548156	0.74226159	0.457900967	kde_3124_4696_30m	2	5.5	1195	2.101153846	10.30566883
Y1	7	1800.26642	139.56425	2100.61667	0.051555379	0.695505626	0.467887189	kde_3124_4696_30m	2	5.5	1195	2.101153846	10.22930336
Y1	8	3065.845	623.6565	3812.95	0.060162759	0.689609355	0.417778206	kde_3124_4696_30m	2	5.5	1195	2.101153846	26.34452248
Y1	9	3600.78917	610.3275	4211.11667	0.058236581	0.717389343	0.494159627	kde_3124_4696_30m	2	5.5	1195	2.101153846	40.28514481
Y1	10	2464.35142	231.676	2853.11667	0.058439519	0.707877794	0.444227765	kde_3124_4696_30m	2	5.5	1195	2.101153846	34.96171951
Y1	11	2627.19525	524.75475	3151.95	0.069197405	0.698086264	0.456347458	kde_3124_4696_30m	2	5.5	1195	2.101153846	35.08407593
Y1	12	2773.63742	488.0785	3423.11667	0.081695218	0.673475742	0.494090826	kde_3124_4696_30m	2	5.5	1195	2.101153846	34.49086761
Y1	13	4524.25492	634.36175	5158.61667	0.076553223	0.686146119	0.432723699	kde_3124_4696_30m	2	5.5	1195	2.101153846	25.74691391
Y1	14	3966.19817	598.9185	4565.11667	0.066968399	0.698927886	0.439036078	kde_3124_4696_30m	2	5.5	1195	2.101153846	28.39453697
Y1	15	4060.84892	362.966	4471.11667	0.064344541	0.710852858	0.426576764	kde_3124_4696_30m	2	5.5	1195	2.101153846	48.88611603
Y1	16	5285.78483	679.9985	5965.78333	0.082675713	0.698424778	0.460749848	kde_3124_4696_30m	2	5.5	1195	2.101153846	77.10050201
Y1	17	3581.70558	427.57775	4009.28333	0.076208233	0.70300305	0.439182143	kde_3124_4696_30m	2	5.5	1195	2.101153846	27.87527657
Y1	18	2424.52983	400.7535	2825.28333	0.074943669	0.680628721	0.425379424	kde_3124_4696_30m	2	5.5	1195	2.101153846	13.69401455
Y1	19	3220.9305	258.61875	3619.95	0.087101284	0.727687061	0.452587471	kde_3124_4696_30m	2	5.5	1195	2.101153846	17.73363113
Y1	20	2481.22642	375.1485	2914.11667	0.086647281	0.70815722	0.424006996	kde_3124_4696_30m	2	5.5	1195	2.101153846	58.33821487
Y1	21	4351.36492	536.25175	4887.61667	0.059667436	0.697372657	0.461847616	kde_3124_4696_30m	2	5.5	1195	2.101153846	39.71692657
Y1	22	2953.5385	612.4115	3565.95	0.070919652	0.716784461	0.434684167	kde_3124_4696_30m	2	5.5	1195	2.101153846	4.140373707
Y1	23	1938.81392	123.35025	2148.61667	0.071124708	0.694985352	0.410878242	kde_3124_4696_30m	2	5.5	1195	2.101153846	7.434353352
Y1	24	4165.17658	989.60675	5154.78333	0.10811577	0.702812562	0.402773168	kde_3124_4696_30m	2	5.5	1195	2.101153846	4.160620689
Y1	25	1809.17108	324.26158	2375.11667	0.069064395	0.74323907	0.479316682	kde_3124_4696_30m	2	5.5	1195	2.101153846	1.71793294
Y1	26	3356.67192	1353.11142	4709.78333	0.066704378	0.713712363	0.439605647	kde_3124_4696_30m	2	5.5	1195	2.101153846	6.356093884
Y1	27	4061.93517	783.6815	4845.61667	0.078671315	0.682778077	0.427849927	kde_3124_4696_30m	2	5.5	1195	2.101153846	20.24396515
Y1	28	4427.563	648.2135	5128.95	0.060577643	0.760989472	0.474993326	kde_3124_4696_30m	2	5.5	1195	2.101153846	5.306483746
Y1	29	3220.37992	325.035	3593.61667	0.073276203	0.709283644	0.43830083	kde_3124_4696_30m	2	5.5	1195	2.101153846	2.640414476
Y1	30	3806.01158	503.77175	4309.78333	0.067835682	0.70614484	0.429882988	kde_3124_4696_30m	2	5.5	1195	2.101153846	2.269923925
Y1	31	1832.4185	178.5315	2010.95	0.071463283	0.645024279	0.394970096	kde_3124_4696_30m	2	5.5	1195	2.101153846	2.06855917
Y1	32	4436.16233	426.621	4862.78333	0.070242465	0.715525538	0.435751508	kde_3124_4696_30m	2	5.5	1195	2.101153846	2.996235847
Y1	33	3949.5775	729.3725	4678.95	0.073824056	0.752939069	0.449906494	kde_3124_4696_30m	2	5.5	1195	2.101153846	1.187748909
Y1	34	3183.51492	433.26842	3616.78333	0.071299979	0.708689461	0.448958589	kde_3124_4696_30m	2	5.5	1195	2.101153846	1.372641563
Y1	35	2472.32917	484.33575	2974.11667	0.06676051	0.70135682	0.443187464	kde_3124_4696_30m	2	5.5	1195	2.101153846	1.411185265
Y1	36	2854.30058	458.48275	3312.78333	0.066649958	0.708108539	0.415810738	kde_3124_4696_30m	2	5.5	1195	2.101153846	1.362027049
Y1	37	3843.80508	350.47825	4194.28333	0.065620562	0.705768708	0.419046177	kde_3124_4696_30m	2	5.5	1195	2.101153846	9.311443329
Y1	38	2746.66158	314.12175	3060.78333	0.06221811	0.770088401	0.505839518	kde_3124_4696_30m	2	5.5	1195	2.101153846	10.37751389
Y1	39	2134.79483	63.72675	2227.28333	0.058309707	0.714241709	0.457647564	kde_3124_4696_30m	2	5.5	1195	2.101153846	17.20191956
Y1	40	3333.22667	293.39	3626.61667	0.052683352	0.671159756	0.42874886	kde_3124_4696_30m	2	5.5	1195	2.101153846	25.15427589
Y1	41	2637.49392	249.581	2909.11667	0.05529723	0.686990714	0.431817807	kde_3124_4696_30m	2	5.5	1195	2.101153846	37.83591843
Y1	42	3123.52167	339.595	3463.11667	0.063260843	0.701901109	0.45556175	kde_3124_4696_30m	2	5.5	1195	2.101153846	13.28083706
Y1	43	2819.07	879.68158	3760.78333	0.064432922	0.699415644	0.432191571	kde_3124_4696_30m	2	5.5	1195	2.101153846	43.45599365
Y1	44	4522.91325	640.03675	5162.95	0.063877726	0.786787845	0.406605533	kde_3124_4696_30m	2	5.5	1195	2.101153846	39.94602203
Y1	45	4311.07675	623.259	5300.95	0.068350041	0.705322084	0.441157963	kde_3124_4696_30m	2	5.5	1195	2.101153846	65.29001617
Y1	46	3207.88983	681.3935	3889.28333	0.061943803	0.709915526	0.414547075	kde_3124_4696_30m	2	5.5	1195	2.101153846	49.9092598
Y1	47	4472.79433	1226.489	5699.28333	0.067620347	0.719842865	0.424168479	kde_3124_4696_30m	2	5.5	1195	2.101153846	47.6421814
Y1	48	2509.44758	705.96325	3289.78333	0.075565889	0.723348544	0.461077044	kde_3124_4696_30m	2	5.5	1195	2.101153846	48.83992386
Y1	49	4463.00967	275.607	4738.61667	0.073329098	0.700983551	0.459247542	kde_3124_4696_30m	2	5.5	1195	2.101153846	43.78209305
Y1	50	3557.08817	406.01175	4058.11667	0.07891026	0.702439892	0.432245396	kde_3124_4696_30m	2	5.5	1195	2.101153846	25.74486732
Y1	51	2805.62417	527.9925	3333.61667	0.057039801	0.727391309	0.431439013	kde_3124_4696_30m	2	5.5	1195	2.101153846	35.58543015
Y1	52	4898.35592	666.26075	5564.61667	0.079666897	0.688380777	0.399675083	kde_3124_4696_30m	2	5.5	1195	2.101153846	41.05966949
Y1	53	3929.31825	370.966	4481.95	0.090877001	0.680876081	0.395631008	kde_3124_4696_30m	2	5.5	1195	2.101153846	98.66188049
Y1	54	2283.22	265.73	2548.95	0.063466136	0.728345576	0.493408543	kde_3124_4696_30m	2	5.5	1195	2.101153846	31.61890602
Y1	55	3171.33567	357.781	3529.11667	0.079059508	0.753615814	0.425768817	kde_3124_4696_30m	2	5.5	1195	2.101153846	60.22619247
Y1	56	3641.33133	242.952	3884.28333	0.06223078	0.747053152	0.434786844	kde_3124_4696_30m	2	5.5	1195	2.101153846	58.46021271
Y1	57	3007.01233	438.45675	3658.78333	0.06207513	0.701796201	0.423284622	kde_3124_4696_30m	2	5.5	1195	2.101153846	47.31665802
Y1	58	2940.76642	501.85025	3442.61667	0.062927341	0.728998685	0.447178992	kde_3124_4696_30m	2	5.5	1195	2.101153846	32.95836639
Y1	59	2039.04633	103.737	2142.78333	0.052497425	0.751140215	0.499682246	kde_3124_4696_30m	2	5.5	1195	2.101153846	31.40529633
Y1	60	2003.66133	381.622	2385.28333	0.042505621	0.678046077	0.43938052	kde_3124_4696_30m	2	5.5	1195	2.101153846	28.19585228
Y1	61	4324.85633	200.37525	4607.78333	0.06319615	0.719220719	0.44933005	kde_3124_4696_30m	2	5.5	1195	2.101153846	27.79283714
Y1	62	3900.21042	461.4795	4410.11667	0.056392244	0.688457475	0.431435834	kde_3124_4696_30m	2	5.5	1195	2.101153846	36.33031082
Y1	63	3302.65558	192.37925	3608.28333	0.050700432	0.696337021	0.436530057	kde_3124_4696_30m	2	5.5	1195	2.101153846	43.52986526
Y1	64	2853.90633	193.377	3047.28333	0.062833048	0.668778225	0.440796449	kde_3124_4696_30m	2	5.5	1195	2.101153846	44.44528961
Y1	65	924.26	78.55017	1082.11667	0.053262279	0.738825245	0.476465992	kde_3124_4696_30m	2	5.5	1195	2.101153846	23.46877861
Y1	66	281.60908	147.00517	577.45	0.08575796	0.734415964	0.472353721	kde_3124_4696_30m	2	5.5	1195	2.101153846	12.39799976
Y1	67	2268.48983	173.986	2593.28333	0.062931326	0.701841935	0.439825929	kde_3124_4696_30m	2	5.5	1195	2.101153846	30.06699562
Y1	68	3135.68758	883.09575	4018.78333	0.074783829	0.71384578	0.43563371	kde_3124_4696_30m	2	5.5	1195	2.101153846	12.96170998
Y1	69	1291.18742	942.92925	2234.11667	0.064455352	0.678159234	0.425287417	kde_3124_4696_30m	2	5.5	1195	2.101153846	6.805414677
Y1	70	3945.42392	266.652	4335.11667	0.065503161	0.723738813	0.42609322	kde_3124_4696_30m	2	5.5	1195	2.101153846	1.506554484
Y1	71	3881.75675	911.69325	4793.45	0.087215625	0.704151181	0.412516396	kde_3124_4696_30m	2	5.5	1195	2.101153846	2.319685221
Y1	72	1383.80808	301.35683	1704.11667	0.069318788	0.690690546	0.440372961	kde_3124_4696_30m	2	5.5	1195	2.101153846	11.28169441
Y1	73	5269.72575	923.22425	6192.95	0.071567332	0.701399031	0.408975958	kde_3124_4696_30m	2	5.5	1195	2.101153846	17.12207031
Y1	74	3282.9935	747.9565	4030.95	0.07550366	0.684229186	0.408108188	kde_3124_4696_30m	2	5.5	1195	2.101153846	10.71329212
Y1	75	3211.75317	372.99775	3711.11667	0.085742519	0.720723602	0.418073587	kde_3124_4696_30m	2	5.5	1195	2.101153846	17.6766758
Y1	1	1206.26433	83.3475	1373.78333	0.05058822	0.708104965	0.450731906	kde_4007_4718_30m	2	4.75	1415	2.435357143	25.39008331
Y1	2	2256.79983	525.9835	2782.78333	0.081455133	0.415316148	0.416685828	kde_4007_4718_30m	2	4.75	1415	2.435357143	57.01694107
Y1	3	2480.29892	694.98442	3175.28333	0.080402335	0.685744229	0.418002352	kde_4007_4718_30m	2	4.75	1415	2.435357143	51.14254379
Y1	4	3643.24925	1118.20075	4761.45	0.08767179	0.700710022	0.425273504	kde_4007_4718_30m	2	4.75	1415	2.435357143	42.33072662
Y1	5	2801.767	864.573	3125.65	0.061227812	0.69183782	0.427764059	kde_4007_4718_30m	2	4.75	1415	2.435357143	28.28769875
Y1	6	1856.76717	197.73275	2087.11667	0.04548156	0.74226159	0.457900967	kde_4007_4718_30m	2	4.75	1415	2.435357143	17.32414818
Y1	7	1800.26642	139.56425	2100.61667	0.051555379	0.695505626	0.467887189	kde_4007_4718_30m	2	4.75	1415	2.435357143	13.24649715
Y1	8	3065.845	623.6565	3812.95	0.060162759	0.689609355	0.417778206	kde_4007_4718_30m	2	4.75	1415	2.435357143	28.11104012
Y1	9	3600.78917	610.3275	4211.11667	0.058236581	0.717389343	0.494159627	kde_4007_4718_30m	2	4.75	1415	2.435357143	44.74355698
Y1	10	2464.35142	231.676	2853.11667	0.058439519	0.707877794	0.444227765	kde_4007_4718_30m	2	4.75	1415	2.435357143	85.27463531
Y1	11	2627.19525	524.75475	3151.95	0.069197405	0.698086264	0.456347458	kde_4007_4718_30m	2	4.75	1415	2.435357143	67.83927155
Y1	12	2773.63742	488.0785	3423.11667	0.081695218	0.673475742	0.494090826	kde_4007_4718_30m	2	4.75	1415	2.435357143	45.11874771
Y1	13	4524.25492	634.36175	5158.61667	0.076553223	0.686146119	0.432723699	kde_4007_4718_30m	2	4.75	1415	2.435357143	35.98489761
Y1	14	3966.19817	598.9185	4565.11667	0.066968399	0.698927886	0.439036078	kde_4007_4718_30m	2	4.75	1415	2.435357143	33.12507629
Y1	15	4060.84892	362.966	4471.11667	0.064344541	0.710852858	0.426576764	kde_4007_4718_30m	2	4.75	1415	2.435357143	58.26659775
Y1	16	5285.78483	679.9985	5965.78333	0.082675713	0.698424778	0.460749848	kde_4007_4718_30m	2	4.75	1415	2.435357143	66.45465088
Y1	17	3581.70558	427.57775	4009.28333	0.076208233	0.70300305	0.439182143	kde_4007_4718_30m	2	4.75	1415	2.435357143	29.45358086
Y1	18	2424.52983	400.7535	2825.28333	0.074943669	0.680628721	0.425379424	kde_4007_4718_30m	2	4.75	1415	2.435357143	49.87145233
Y1	19	3220.9305	258.61875	3619.95	0.087101284	0.727687061	0.452587471	kde_4007_4718_30m	2	4.75	1415	2.435357143	47.3885231
Y1	20	2481.22642	375.1485	2914.11667	0.086647281	0.70815722	0.424006996	kde_4007_4718_30m	2	4.75	1415	2.435357143	80.21574402
Y1	21	4351.36492	536.25175	4887.61667	0.059667436	0.697372657	0.461847616	kde_4007_4718_30m	2	4.75	1415	2.435357143	47.77148819
Y1	22	2953.5385	612.4115	3565.95	0.070919652	0.716784461	0.434684167	kde_4007_4718_30m	2	4.75	1415	2.435357143	2.195883512
Y1	23	1938.81392	123.35025	2148.61667	0.071124708	0.694985352	0.410878242	kde_4007_4718_30m	2	4.75	1415	2.435357143	5.662786007
Y1	24	4165.17658	989.60675	5154.78333	0.10811577	0.702812562	0.402773168	kde_4007_4718_30m	2	4.75	1415	2.435357143	10.03310394
Y1	25	1809.17108	324.26158	2375.11667	0.069064395	0.74323907	0.479316682	kde_4007_4718_30m	2	4.75	1415	2.435357143	10.80269623
Y1	26	3356.67192	1353.11142	4709.78333	0.066704378	0.713712363	0.439605647	kde_4007_4718_30m	2	4.75	1415	2.435357143	10.17314339
Y1	27	4061.93517	783.6815	4845.61667	0.078671315	0.682778077	0.427849927	kde_4007_4718_30m	2	4.75	1415	2.435357143	5.839015484
Y1	28	4427.563	648.2135	5128.95	0.060577643	0.760989472	0.474993326	kde_4007_4718_30m	2	4.75	1415	2.435357143	5.002002239
Y1	29	3220.37992	325.035	3593.61667	0.073276203	0.709283644	0.43830083	kde_4007_4718_30m	2	4.75	1415	2.435357143	4.090665817
Y1	30	3806.01158	503.77175	4309.78333	0.067835682	0.70614484	0.429882988	kde_4007_4718_30m	2	4.75	1415	2.435357143	4.085343361
Y1	31	1832.4185	178.5315	2010.95	0.071463283	0.645024279	0.394970096	kde_4007_4718_30m	2	4.75	1415	2.435357143	4.628549099
Y1	32	4436.16233	426.621	4862.78333	0.070242465	0.715525538	0.435751508	kde_4007_4718_30m	2	4.75	1415	2.435357143	12.85706997
Y1	33	3949.5775	729.3725	4678.95	0.073824056	0.752939069	0.449906494	kde_4007_4718_30m	2	4.75	1415	2.435357143	5.080080509
Y1	34	3183.51492	433.26842	3616.78333	0.071299979	0.708689461	0.448958589	kde_4007_4718_30m	2	4.75	1415	2.435357143	5.727935314
Y1	35	2472.32917	484.33575	2974.11667	0.06676051	0.70135682	0.443187464	kde_4007_4718_30m	2	4.75	1415	2.435357143	5.442096233
Y1	36	2854.30058	458.48275	3312.78333	0.066649958	0.708108539	0.415810738	kde_4007_4718_30m	2	4.75	1415	2.435357143	5.877728939
Y1	37	3843.80508	350.47825	4194.28333	0.065620562	0.705768708	0.419046177	kde_4007_4718_30m	2	4.75	1415	2.435357143	7.821965694
Y1	38	2746.66158	314.12175	3060.78333	0.06221811	0.770088401	0.505839518	kde_4007_4718_30m	2	4.75	1415	2.435357143	5.862646103
Y1	39	2134.79483	63.72675	2227.28333	0.058309707	0.714241709	0.457647564	kde_4007_4718_30m	2	4.75	1415	2.435357143	19.70503616
Y1	40	3333.22667	293.39	3626.61667	0.052683352	0.671159756	0.42874886	kde_4007_4718_30m	2	4.75	1415	2.435357143	30.97178459
Y1	41	2637.49392	249.581	2909.11667	0.05529723	0.686990714	0.431817807	kde_4007_4718_30m	2	4.75	1415	2.435357143	50.68375015
Y1	42	3123.52167	339.595	3463.11667	0.063260843	0.701901109	0.45556175	kde_4007_4718_30m	2	4.75	1415	2.435357143	54.27101135
Y1	43	2819.07	879.68158	3760.78333	0.064432922	0.699415644	0.432191571	kde_4007_4718_30m	2	4.75	1415	2.435357143	66.61190033
Y1	44	4522.91325	640.03675	5162.95	0.063877726	0.786787845	0.406605533	kde_4007_4718_30m	2	4.75	1415	2.435357143	64.76570892
Y1	45	4311.07675	623.259	5300.95	0.068350041	0.705322084	0.441157963	kde_4007_4718_30m	2	4.75	1415	2.435357143	87.58624268
Y1	46	3207.88983	681.3935	3889.28333	0.061943803	0.709915526	0.414547075	kde_4007_4718_30m	2	4.75	1415	2.435357143	98.33561707
Y1	47	4472.79433	1226.489	5699.28333	0.067620347	0.719842865	0.424168479	kde_4007_4718_30m	2	4.75	1415	2.435357143	53.61092377
Y1	48	2509.44758	705.96325	3289.78333	0.075565889	0.723348544	0.461077044	kde_4007_4718_30m	2	4.75	1415	2.435357143	72.34976196
Y1	49	4463.00967	275.607	4738.61667	0.073329098	0.700983551	0.459247542	kde_4007_4718_30m	2	4.75	1415	2.435357143	80.88699341
Y1	50	3557.08817	406.01175	4058.11667	0.07891026	0.702439892	0.432245396	kde_4007_4718_30m	2	4.75	1415	2.435357143	35.41357422
Y1	51	2805.62417	527.9925	3333.61667	0.057039801	0.727391309	0.431439013	kde_4007_4718_30m	2	4.75	1415	2.435357143	42.01341248
Y1	52	4898.35592	666.26075	5564.61667	0.079666897	0.688380777	0.399675083	kde_4007_4718_30m	2	4.75	1415	2.435357143	42.5984993
Y1	53	3929.31825	370.966	4481.95	0.090877001	0.680876081	0.395631008	kde_4007_4718_30m	2	4.75	1415	2.435357143	68.55501556
Y1	54	2283.22	265.73	2548.95	0.063466136	0.728345576	0.493408543	kde_4007_4718_30m	2	4.75	1415	2.435357143	25.69616508
Y1	55	3171.33567	357.781	3529.11667	0.079059508	0.753615814	0.425768817	kde_4007_4718_30m	2	4.75	1415	2.435357143	43.51193237
Y1	56	3641.33133	242.952	3884.28333	0.06223078	0.747053152	0.434786844	kde_4007_4718_30m	2	4.75	1415	2.435357143	65.22736359
Y1	57	3007.01233	438.45675	3658.78333	0.06207513	0.701796201	0.423284622	kde_4007_4718_30m	2	4.75	1415	2.435357143	37.31240845
Y1	58	2940.76642	501.85025	3442.61667	0.062927341	0.728998685	0.447178992	kde_4007_4718_30m	2	4.75	1415	2.435357143	38.2894516
Y1	59	2039.04633	103.737	2142.78333	0.052497425	0.751140215	0.499682246	kde_4007_4718_30m	2	4.75	1415	2.435357143	32.74048233
Y1	60	2003.66133	381.622	2385.28333	0.042505621	0.678046077	0.43938052	kde_4007_4718_30m	2	4.75	1415	2.435357143	42.67481995
Y1	61	4324.85633	200.37525	4607.78333	0.06319615	0.719220719	0.44933005	kde_4007_4718_30m	2	4.75	1415	2.435357143	18.97396278
Y1	62	3900.21042	461.4795	4410.11667	0.056392244	0.688457475	0.431435834	kde_4007_4718_30m	2	4.75	1415	2.435357143	22.26311493
Y1	63	3302.65558	192.37925	3608.28333	0.050700432	0.696337021	0.436530057	kde_4007_4718_30m	2	4.75	1415	2.435357143	48.11226654
Y1	64	2853.90633	193.377	3047.28333	0.062833048	0.668778225	0.440796449	kde_4007_4718_30m	2	4.75	1415	2.435357143	48.17361069
Y1	65	924.26	78.55017	1082.11667	0.053262279	0.738825245	0.476465992	kde_4007_4718_30m	2	4.75	1415	2.435357143	6.71164608
Y1	66	281.60908	147.00517	577.45	0.08575796	0.734415964	0.472353721	kde_4007_4718_30m	2	4.75	1415	2.435357143	1.925850034
Y1	67	2268.48983	173.986	2593.28333	0.062931326	0.701841935	0.439825929	kde_4007_4718_30m	2	4.75	1415	2.435357143	7.477019787
Y1	68	3135.68758	883.09575	4018.78333	0.074783829	0.71384578	0.43563371	kde_4007_4718_30m	2	4.75	1415	2.435357143	12.17004299
Y1	69	1291.18742	942.92925	2234.11667	0.064455352	0.678159234	0.425287417	kde_4007_4718_30m	2	4.75	1415	2.435357143	4.934788704
Y1	70	3945.42392	266.652	4335.11667	0.065503161	0.723738813	0.42609322	kde_4007_4718_30m	2	4.75	1415	2.435357143	1.231709361
Y1	71	3881.75675	911.69325	4793.45	0.087215625	0.704151181	0.412516396	kde_4007_4718_30m	2	4.75	1415	2.435357143	2.668364048
Y1	72	1383.80808	301.35683	1704.11667	0.069318788	0.690690546	0.440372961	kde_4007_4718_30m	2	4.75	1415	2.435357143	6.979279041
Y1	73	5269.72575	923.22425	6192.95	0.071567332	0.701399031	0.408975958	kde_4007_4718_30m	2	4.75	1415	2.435357143	14.86918736
Y1	74	3282.9935	747.9565	4030.95	0.07550366	0.684229186	0.408108188	kde_4007_4718_30m	2	4.75	1415	2.435357143	16.56014442
Y1	75	3211.75317	372.99775	3711.11667	0.085742519	0.720723602	0.418073587	kde_4007_4718_30m	2	4.75	1415	2.435357143	34.26673126
Y1	1	1206.26433	83.3475	1373.78333	0.05058822	0.708104965	0.450731906	kde_4039_4719_30m	2	5	1280	1.860769231	11.41044617
Y1	2	2256.79983	525.9835	2782.78333	0.081455133	0.415316148	0.416685828	kde_4039_4719_30m	2	5	1280	1.860769231	57.19389343
Y1	3	2480.29892	694.98442	3175.28333	0.080402335	0.685744229	0.418002352	kde_4039_4719_30m	2	5	1280	1.860769231	55.38034058
Y1	4	3643.24925	1118.20075	4761.45	0.08767179	0.700710022	0.425273504	kde_4039_4719_30m	2	5	1280	1.860769231	38.03838348
Y1	5	2801.767	864.573	3125.65	0.061227812	0.69183782	0.427764059	kde_4039_4719_30m	2	5	1280	1.860769231	21.23122597
Y1	6	1856.76717	197.73275	2087.11667	0.04548156	0.74226159	0.457900967	kde_4039_4719_30m	2	5	1280	1.860769231	13.3696022
Y1	7	1800.26642	139.56425	2100.61667	0.051555379	0.695505626	0.467887189	kde_4039_4719_30m	2	5	1280	1.860769231	15.97499561
Y1	8	3065.845	623.6565	3812.95	0.060162759	0.689609355	0.417778206	kde_4039_4719_30m	2	5	1280	1.860769231	15.03611565
Y1	9	3600.78917	610.3275	4211.11667	0.058236581	0.717389343	0.494159627	kde_4039_4719_30m	2	5	1280	1.860769231	7.303212166
Y1	10	2464.35142	231.676	2853.11667	0.058439519	0.707877794	0.444227765	kde_4039_4719_30m	2	5	1280	1.860769231	14.06588459
Y1	11	2627.19525	524.75475	3151.95	0.069197405	0.698086264	0.456347458	kde_4039_4719_30m	2	5	1280	1.860769231	10.65996265
Y1	12	2773.63742	488.0785	3423.11667	0.081695218	0.673475742	0.494090826	kde_4039_4719_30m	2	5	1280	1.860769231	9.825460434
Y1	13	4524.25492	634.36175	5158.61667	0.076553223	0.686146119	0.432723699	kde_4039_4719_30m	2	5	1280	1.860769231	19.34397316
Y1	14	3966.19817	598.9185	4565.11667	0.066968399	0.698927886	0.439036078	kde_4039_4719_30m	2	5	1280	1.860769231	32.6565361
Y1	15	4060.84892	362.966	4471.11667	0.064344541	0.710852858	0.426576764	kde_4039_4719_30m	2	5	1280	1.860769231	16.31368256
Y1	16	5285.78483	679.9985	5965.78333	0.082675713	0.698424778	0.460749848	kde_4039_4719_30m	2	5	1280	1.860769231	25.44272804
Y1	17	3581.70558	427.57775	4009.28333	0.076208233	0.70300305	0.439182143	kde_4039_4719_30m	2	5	1280	1.860769231	25.20148849
Y1	18	2424.52983	400.7535	2825.28333	0.074943669	0.680628721	0.425379424	kde_4039_4719_30m	2	5	1280	1.860769231	12.30728722
Y1	19	3220.9305	258.61875	3619.95	0.087101284	0.727687061	0.452587471	kde_4039_4719_30m	2	5	1280	1.860769231	12.47643375
Y1	20	2481.22642	375.1485	2914.11667	0.086647281	0.70815722	0.424006996	kde_4039_4719_30m	2	5	1280	1.860769231	32.32600403
Y1	21	4351.36492	536.25175	4887.61667	0.059667436	0.697372657	0.461847616	kde_4039_4719_30m	2	5	1280	1.860769231	19.09257126
Y1	22	2953.5385	612.4115	3565.95	0.070919652	0.716784461	0.434684167	kde_4039_4719_30m	2	5	1280	1.860769231	1.900578141
Y1	23	1938.81392	123.35025	2148.61667	0.071124708	0.694985352	0.410878242	kde_4039_4719_30m	2	5	1280	1.860769231	3.840394735
Y1	24	4165.17658	989.60675	5154.78333	0.10811577	0.702812562	0.402773168	kde_4039_4719_30m	2	5	1280	1.860769231	4.965823174
Y1	25	1809.17108	324.26158	2375.11667	0.069064395	0.74323907	0.479316682	kde_4039_4719_30m	2	5	1280	1.860769231	2.995895386
Y1	26	3356.67192	1353.11142	4709.78333	0.066704378	0.713712363	0.439605647	kde_4039_4719_30m	2	5	1280	1.860769231	9.414782524
Y1	27	4061.93517	783.6815	4845.61667	0.078671315	0.682778077	0.427849927	kde_4039_4719_30m	2	5	1280	1.860769231	2.995186329
Y1	28	4427.563	648.2135	5128.95	0.060577643	0.760989472	0.474993326	kde_4039_4719_30m	2	5	1280	1.860769231	20.18079376
Y1	29	3220.37992	325.035	3593.61667	0.073276203	0.709283644	0.43830083	kde_4039_4719_30m	2	5	1280	1.860769231	14.00108242
Y1	30	3806.01158	503.77175	4309.78333	0.067835682	0.70614484	0.429882988	kde_4039_4719_30m	2	5	1280	1.860769231	23.250103
Y1	31	1832.4185	178.5315	2010.95	0.071463283	0.645024279	0.394970096	kde_4039_4719_30m	2	5	1280	1.860769231	13.47346783
Y1	32	4436.16233	426.621	4862.78333	0.070242465	0.715525538	0.435751508	kde_4039_4719_30m	2	5	1280	1.860769231	22.56928062
Y1	33	3949.5775	729.3725	4678.95	0.073824056	0.752939069	0.449906494	kde_4039_4719_30m	2	5	1280	1.860769231	11.48063755
Y1	34	3183.51492	433.26842	3616.78333	0.071299979	0.708689461	0.448958589	kde_4039_4719_30m	2	5	1280	1.860769231	17.62326431
Y1	35	2472.32917	484.33575	2974.11667	0.06676051	0.70135682	0.443187464	kde_4039_4719_30m	2	5	1280	1.860769231	14.48835087
Y1	36	2854.30058	458.48275	3312.78333	0.066649958	0.708108539	0.415810738	kde_4039_4719_30m	2	5	1280	1.860769231	16.26232147
Y1	37	3843.80508	350.47825	4194.28333	0.065620562	0.705768708	0.419046177	kde_4039_4719_30m	2	5	1280	1.860769231	20.70328712
Y1	38	2746.66158	314.12175	3060.78333	0.06221811	0.770088401	0.505839518	kde_4039_4719_30m	2	5	1280	1.860769231	18.27690887
Y1	39	2134.79483	63.72675	2227.28333	0.058309707	0.714241709	0.457647564	kde_4039_4719_30m	2	5	1280	1.860769231	9.904149055
Y1	40	3333.22667	293.39	3626.61667	0.052683352	0.671159756	0.42874886	kde_4039_4719_30m	2	5	1280	1.860769231	7.441104889
Y1	41	2637.49392	249.581	2909.11667	0.05529723	0.686990714	0.431817807	kde_4039_4719_30m	2	5	1280	1.860769231	21.8307972
Y1	42	3123.52167	339.595	3463.11667	0.063260843	0.701901109	0.45556175	kde_4039_4719_30m	2	5	1280	1.860769231	10.64331532
Y1	43	2819.07	879.68158	3760.78333	0.064432922	0.699415644	0.432191571	kde_4039_4719_30m	2	5	1280	1.860769231	11.8411684
Y1	44	4522.91325	640.03675	5162.95	0.063877726	0.786787845	0.406605533	kde_4039_4719_30m	2	5	1280	1.860769231	27.70698547
Y1	45	4311.07675	623.259	5300.95	0.068350041	0.705322084	0.441157963	kde_4039_4719_30m	2	5	1280	1.860769231	33.48841476
Y1	46	3207.88983	681.3935	3889.28333	0.061943803	0.709915526	0.414547075	kde_4039_4719_30m	2	5	1280	1.860769231	30.38583374
Y1	47	4472.79433	1226.489	5699.28333	0.067620347	0.719842865	0.424168479	kde_4039_4719_30m	2	5	1280	1.860769231	45.17185593
Y1	48	2509.44758	705.96325	3289.78333	0.075565889	0.723348544	0.461077044	kde_4039_4719_30m	2	5	1280	1.860769231	66.04724121
Y1	49	4463.00967	275.607	4738.61667	0.073329098	0.700983551	0.459247542	kde_4039_4719_30m	2	5	1280	1.860769231	69.58675385
Y1	50	3557.08817	406.01175	4058.11667	0.07891026	0.702439892	0.432245396	kde_4039_4719_30m	2	5	1280	1.860769231	46.6026535
Y1	51	2805.62417	527.9925	3333.61667	0.057039801	0.727391309	0.431439013	kde_4039_4719_30m	2	5	1280	1.860769231	41.32474136
Y1	52	4898.35592	666.26075	5564.61667	0.079666897	0.688380777	0.399675083	kde_4039_4719_30m	2	5	1280	1.860769231	40.37244415
Y1	53	3929.31825	370.966	4481.95	0.090877001	0.680876081	0.395631008	kde_4039_4719_30m	2	5	1280	1.860769231	83.60221863
Y1	54	2283.22	265.73	2548.95	0.063466136	0.728345576	0.493408543	kde_4039_4719_30m	2	5	1280	1.860769231	35.5122261
Y1	55	3171.33567	357.781	3529.11667	0.079059508	0.753615814	0.425768817	kde_4039_4719_30m	2	5	1280	1.860769231	72.96639252
Y1	56	3641.33133	242.952	3884.28333	0.06223078	0.747053152	0.434786844	kde_4039_4719_30m	2	5	1280	1.860769231	71.55285645
Y1	57	3007.01233	438.45675	3658.78333	0.06207513	0.701796201	0.423284622	kde_4039_4719_30m	2	5	1280	1.860769231	21.1506443
Y1	58	2940.76642	501.85025	3442.61667	0.062927341	0.728998685	0.447178992	kde_4039_4719_30m	2	5	1280	1.860769231	18.21226311
Y1	59	2039.04633	103.737	2142.78333	0.052497425	0.751140215	0.499682246	kde_4039_4719_30m	2	5	1280	1.860769231	15.11206722
Y1	60	2003.66133	381.622	2385.28333	0.042505621	0.678046077	0.43938052	kde_4039_4719_30m	2	5	1280	1.860769231	11.70488358
Y1	61	4324.85633	200.37525	4607.78333	0.06319615	0.719220719	0.44933005	kde_4039_4719_30m	2	5	1280	1.860769231	15.62972355
Y1	62	3900.21042	461.4795	4410.11667	0.056392244	0.688457475	0.431435834	kde_4039_4719_30m	2	5	1280	1.860769231	14.96189499
Y1	63	3302.65558	192.37925	3608.28333	0.050700432	0.696337021	0.436530057	kde_4039_4719_30m	2	5	1280	1.860769231	21.86124611
Y1	64	2853.90633	193.377	3047.28333	0.062833048	0.668778225	0.440796449	kde_4039_4719_30m	2	5	1280	1.860769231	23.01972008
Y1	65	924.26	78.55017	1082.11667	0.053262279	0.738825245	0.476465992	kde_4039_4719_30m	2	5	1280	1.860769231	13.61874294
Y1	66	281.60908	147.00517	577.45	0.08575796	0.734415964	0.472353721	kde_4039_4719_30m	2	5	1280	1.860769231	4.113913536
Y1	67	2268.48983	173.986	2593.28333	0.062931326	0.701841935	0.439825929	kde_4039_4719_30m	2	5	1280	1.860769231	15.58588219
Y1	68	3135.68758	883.09575	4018.78333	0.074783829	0.71384578	0.43563371	kde_4039_4719_30m	2	5	1280	1.860769231	7.164493084
Y1	69	1291.18742	942.92925	2234.11667	0.064455352	0.678159234	0.425287417	kde_4039_4719_30m	2	5	1280	1.860769231	5.908029556
Y1	70	3945.42392	266.652	4335.11667	0.065503161	0.723738813	0.42609322	kde_4039_4719_30m	2	5	1280	1.860769231	6.112896919
Y1	71	3881.75675	911.69325	4793.45	0.087215625	0.704151181	0.412516396	kde_4039_4719_30m	2	5	1280	1.860769231	9.511997223
Y1	72	1383.80808	301.35683	1704.11667	0.069318788	0.690690546	0.440372961	kde_4039_4719_30m	2	5	1280	1.860769231	18.37443352
Y1	73	5269.72575	923.22425	6192.95	0.071567332	0.701399031	0.408975958	kde_4039_4719_30m	2	5	1280	1.860769231	3.521506071
Y1	74	3282.9935	747.9565	4030.95	0.07550366	0.684229186	0.408108188	kde_4039_4719_30m	2	5	1280	1.860769231	3.630495787
Y1	75	3211.75317	372.99775	3711.11667	0.085742519	0.720723602	0.418073587	kde_4039_4719_30m	2	5	1280	1.860769231	4.274820805
Y1	1	1206.26433	83.3475	1373.78333	0.05058822	0.708104965	0.450731906	kde_4082_4702_30m	2	5	1070	2.818148148	13.61833954
Y1	2	2256.79983	525.9835	2782.78333	0.081455133	0.415316148	0.416685828	kde_4082_4702_30m	2	5	1070	2.818148148	34.39156342
Y1	3	2480.29892	694.98442	3175.28333	0.080402335	0.685744229	0.418002352	kde_4082_4702_30m	2	5	1070	2.818148148	12.62070847
Y1	4	3643.24925	1118.20075	4761.45	0.08767179	0.700710022	0.425273504	kde_4082_4702_30m	2	5	1070	2.818148148	16.92552757
Y1	5	2801.767	864.573	3125.65	0.061227812	0.69183782	0.427764059	kde_4082_4702_30m	2	5	1070	2.818148148	23.28069878
Y1	6	1856.76717	197.73275	2087.11667	0.04548156	0.74226159	0.457900967	kde_4082_4702_30m	2	5	1070	2.818148148	22.80339241
Y1	7	1800.26642	139.56425	2100.61667	0.051555379	0.695505626	0.467887189	kde_4082_4702_30m	2	5	1070	2.818148148	15.79556942
Y1	8	3065.845	623.6565	3812.95	0.060162759	0.689609355	0.417778206	kde_4082_4702_30m	2	5	1070	2.818148148	23.66283989
Y1	9	3600.78917	610.3275	4211.11667	0.058236581	0.717389343	0.494159627	kde_4082_4702_30m	2	5	1070	2.818148148	12.39514828
Y1	10	2464.35142	231.676	2853.11667	0.058439519	0.707877794	0.444227765	kde_4082_4702_30m	2	5	1070	2.818148148	37.63014603
Y1	11	2627.19525	524.75475	3151.95	0.069197405	0.698086264	0.456347458	kde_4082_4702_30m	2	5	1070	2.818148148	34.84525681
Y1	12	2773.63742	488.0785	3423.11667	0.081695218	0.673475742	0.494090826	kde_4082_4702_30m	2	5	1070	2.818148148	29.03203201
Y1	13	4524.25492	634.36175	5158.61667	0.076553223	0.686146119	0.432723699	kde_4082_4702_30m	2	5	1070	2.818148148	32.77375031
Y1	14	3966.19817	598.9185	4565.11667	0.066968399	0.698927886	0.439036078	kde_4082_4702_30m	2	5	1070	2.818148148	46.1761322
Y1	15	4060.84892	362.966	4471.11667	0.064344541	0.710852858	0.426576764	kde_4082_4702_30m	2	5	1070	2.818148148	35.62252045
Y1	16	5285.78483	679.9985	5965.78333	0.082675713	0.698424778	0.460749848	kde_4082_4702_30m	2	5	1070	2.818148148	65.52825165
Y1	17	3581.70558	427.57775	4009.28333	0.076208233	0.70300305	0.439182143	kde_4082_4702_30m	2	5	1070	2.818148148	50.41679001
Y1	18	2424.52983	400.7535	2825.28333	0.074943669	0.680628721	0.425379424	kde_4082_4702_30m	2	5	1070	2.818148148	45.96733475
Y1	19	3220.9305	258.61875	3619.95	0.087101284	0.727687061	0.452587471	kde_4082_4702_30m	2	5	1070	2.818148148	75.5351181
Y1	20	2481.22642	375.1485	2914.11667	0.086647281	0.70815722	0.424006996	kde_4082_4702_30m	2	5	1070	2.818148148	65.2633667
Y1	21	4351.36492	536.25175	4887.61667	0.059667436	0.697372657	0.461847616	kde_4082_4702_30m	2	5	1070	2.818148148	42.44025803
Y1	22	2953.5385	612.4115	3565.95	0.070919652	0.716784461	0.434684167	kde_4082_4702_30m	2	5	1070	2.818148148	1.303697109
Y1	23	1938.81392	123.35025	2148.61667	0.071124708	0.694985352	0.410878242	kde_4082_4702_30m	2	5	1070	2.818148148	2.317565203
Y1	24	4165.17658	989.60675	5154.78333	0.10811577	0.702812562	0.402773168	kde_4082_4702_30m	2	5	1070	2.818148148	1.11228931
Y1	25	1809.17108	324.26158	2375.11667	0.069064395	0.74323907	0.479316682	kde_4082_4702_30m	2	5	1070	2.818148148	1.095838785
Y1	26	3356.67192	1353.11142	4709.78333	0.066704378	0.713712363	0.439605647	kde_4082_4702_30m	2	5	1070	2.818148148	4.732988358
Y1	27	4061.93517	783.6815	4845.61667	0.078671315	0.682778077	0.427849927	kde_4082_4702_30m	2	5	1070	2.818148148	13.16318226
Y1	28	4427.563	648.2135	5128.95	0.060577643	0.760989472	0.474993326	kde_4082_4702_30m	2	5	1070	2.818148148	3.155348063
Y1	29	3220.37992	325.035	3593.61667	0.073276203	0.709283644	0.43830083	kde_4082_4702_30m	2	5	1070	2.818148148	3.482068777
Y1	30	3806.01158	503.77175	4309.78333	0.067835682	0.70614484	0.429882988	kde_4082_4702_30m	2	5	1070	2.818148148	4.486855984
Y1	31	1832.4185	178.5315	2010.95	0.071463283	0.645024279	0.394970096	kde_4082_4702_30m	2	5	1070	2.818148148	8.775454521
Y1	32	4436.16233	426.621	4862.78333	0.070242465	0.715525538	0.435751508	kde_4082_4702_30m	2	5	1070	2.818148148	21.98598671
Y1	33	3949.5775	729.3725	4678.95	0.073824056	0.752939069	0.449906494	kde_4082_4702_30m	2	5	1070	2.818148148	6.778184891
Y1	34	3183.51492	433.26842	3616.78333	0.071299979	0.708689461	0.448958589	kde_4082_4702_30m	2	5	1070	2.818148148	11.96494961
Y1	35	2472.32917	484.33575	2974.11667	0.06676051	0.70135682	0.443187464	kde_4082_4702_30m	2	5	1070	2.818148148	13.64434433
Y1	36	2854.30058	458.48275	3312.78333	0.066649958	0.708108539	0.415810738	kde_4082_4702_30m	2	5	1070	2.818148148	12.08047771
Y1	37	3843.80508	350.47825	4194.28333	0.065620562	0.705768708	0.419046177	kde_4082_4702_30m	2	5	1070	2.818148148	6.428171635
Y1	38	2746.66158	314.12175	3060.78333	0.06221811	0.770088401	0.505839518	kde_4082_4702_30m	2	5	1070	2.818148148	4.186262608
Y1	39	2134.79483	63.72675	2227.28333	0.058309707	0.714241709	0.457647564	kde_4082_4702_30m	2	5	1070	2.818148148	13.2856245
Y1	40	3333.22667	293.39	3626.61667	0.052683352	0.671159756	0.42874886	kde_4082_4702_30m	2	5	1070	2.818148148	25.87239075
Y1	41	2637.49392	249.581	2909.11667	0.05529723	0.686990714	0.431817807	kde_4082_4702_30m	2	5	1070	2.818148148	43.49055862
Y1	42	3123.52167	339.595	3463.11667	0.063260843	0.701901109	0.45556175	kde_4082_4702_30m	2	5	1070	2.818148148	67.6231842
Y1	43	2819.07	879.68158	3760.78333	0.064432922	0.699415644	0.432191571	kde_4082_4702_30m	2	5	1070	2.818148148	64.16118622
Y1	44	4522.91325	640.03675	5162.95	0.063877726	0.786787845	0.406605533	kde_4082_4702_30m	2	5	1070	2.818148148	76.85902405
Y1	45	4311.07675	623.259	5300.95	0.068350041	0.705322084	0.441157963	kde_4082_4702_30m	2	5	1070	2.818148148	55.03369904
Y1	46	3207.88983	681.3935	3889.28333	0.061943803	0.709915526	0.414547075	kde_4082_4702_30m	2	5	1070	2.818148148	51.62321472
Y1	47	4472.79433	1226.489	5699.28333	0.067620347	0.719842865	0.424168479	kde_4082_4702_30m	2	5	1070	2.818148148	60.62532425
Y1	48	2509.44758	705.96325	3289.78333	0.075565889	0.723348544	0.461077044	kde_4082_4702_30m	2	5	1070	2.818148148	20.41840744
Y1	49	4463.00967	275.607	4738.61667	0.073329098	0.700983551	0.459247542	kde_4082_4702_30m	2	5	1070	2.818148148	56.96193695
Y1	50	3557.08817	406.01175	4058.11667	0.07891026	0.702439892	0.432245396	kde_4082_4702_30m	2	5	1070	2.818148148	31.50908279
Y1	51	2805.62417	527.9925	3333.61667	0.057039801	0.727391309	0.431439013	kde_4082_4702_30m	2	5	1070	2.818148148	32.46467209
Y1	52	4898.35592	666.26075	5564.61667	0.079666897	0.688380777	0.399675083	kde_4082_4702_30m	2	5	1070	2.818148148	27.8195591
Y1	53	3929.31825	370.966	4481.95	0.090877001	0.680876081	0.395631008	kde_4082_4702_30m	2	5	1070	2.818148148	8.685227394
Y1	54	2283.22	265.73	2548.95	0.063466136	0.728345576	0.493408543	kde_4082_4702_30m	2	5	1070	2.818148148	40.91771317
Y1	55	3171.33567	357.781	3529.11667	0.079059508	0.753615814	0.425768817	kde_4082_4702_30m	2	5	1070	2.818148148	21.72155952
Y1	56	3641.33133	242.952	3884.28333	0.06223078	0.747053152	0.434786844	kde_4082_4702_30m	2	5	1070	2.818148148	19.10119629
Y1	57	3007.01233	438.45675	3658.78333	0.06207513	0.701796201	0.423284622	kde_4082_4702_30m	2	5	1070	2.818148148	46.9990387
Y1	58	2940.76642	501.85025	3442.61667	0.062927341	0.728998685	0.447178992	kde_4082_4702_30m	2	5	1070	2.818148148	30.12047005
Y1	59	2039.04633	103.737	2142.78333	0.052497425	0.751140215	0.499682246	kde_4082_4702_30m	2	5	1070	2.818148148	36.96792984
Y1	60	2003.66133	381.622	2385.28333	0.042505621	0.678046077	0.43938052	kde_4082_4702_30m	2	5	1070	2.818148148	33.859272
Y1	61	4324.85633	200.37525	4607.78333	0.06319615	0.719220719	0.44933005	kde_4082_4702_30m	2	5	1070	2.818148148	38.79807281
Y1	62	3900.21042	461.4795	4410.11667	0.056392244	0.688457475	0.431435834	kde_4082_4702_30m	2	5	1070	2.818148148	66.3379364
Y1	63	3302.65558	192.37925	3608.28333	0.050700432	0.696337021	0.436530057	kde_4082_4702_30m	2	5	1070	2.818148148	96.91267395
Y1	64	2853.90633	193.377	3047.28333	0.062833048	0.668778225	0.440796449	kde_4082_4702_30m	2	5	1070	2.818148148	92.1818924
Y1	65	924.26	78.55017	1082.11667	0.053262279	0.738825245	0.476465992	kde_4082_4702_30m	2	5	1070	2.818148148	23.29409599
Y1	66	281.60908	147.00517	577.45	0.08575796	0.734415964	0.472353721	kde_4082_4702_30m	2	5	1070	2.818148148	2.999480724
Y1	67	2268.48983	173.986	2593.28333	0.062931326	0.701841935	0.439825929	kde_4082_4702_30m	2	5	1070	2.818148148	26.64985657
Y1	68	3135.68758	883.09575	4018.78333	0.074783829	0.71384578	0.43563371	kde_4082_4702_30m	2	5	1070	2.818148148	8.145395279
Y1	69	1291.18742	942.92925	2234.11667	0.064455352	0.678159234	0.425287417	kde_4082_4702_30m	2	5	1070	2.818148148	3.747275352
Y1	70	3945.42392	266.652	4335.11667	0.065503161	0.723738813	0.42609322	kde_4082_4702_30m	2	5	1070	2.818148148	1.245518684
Y1	71	3881.75675	911.69325	4793.45	0.087215625	0.704151181	0.412516396	kde_4082_4702_30m	2	5	1070	2.818148148	1.962895632
Y1	72	1383.80808	301.35683	1704.11667	0.069318788	0.690690546	0.440372961	kde_4082_4702_30m	2	5	1070	2.818148148	7.529074192
Y1	73	5269.72575	923.22425	6192.95	0.071567332	0.701399031	0.408975958	kde_4082_4702_30m	2	5	1070	2.818148148	8.800866127
Y1	74	3282.9935	747.9565	4030.95	0.07550366	0.684229186	0.408108188	kde_4082_4702_30m	2	5	1070	2.818148148	4.628531456
Y1	75	3211.75317	372.99775	3711.11667	0.085742519	0.720723602	0.418073587	kde_4082_4702_30m	2	5	1070	2.818148148	10.94403744
Y1	1	1206.26433	83.3475	1373.78333	0.05058822	0.708104965	0.450731906	kde_5034_4701_30m	1	5	1220	3.18	26.19148445
Y1	2	2256.79983	525.9835	2782.78333	0.081455133	0.415316148	0.416685828	kde_5034_4701_30m	1	5	1220	3.18	62.86424637
Y1	3	2480.29892	694.98442	3175.28333	0.080402335	0.685744229	0.418002352	kde_5034_4701_30m	1	5	1220	3.18	58.11806488
Y1	4	3643.24925	1118.20075	4761.45	0.08767179	0.700710022	0.425273504	kde_5034_4701_30m	1	5	1220	3.18	38.68533325
Y1	5	2801.767	864.573	3125.65	0.061227812	0.69183782	0.427764059	kde_5034_4701_30m	1	5	1220	3.18	33.72740555
Y1	6	1856.76717	197.73275	2087.11667	0.04548156	0.74226159	0.457900967	kde_5034_4701_30m	1	5	1220	3.18	17.67659187
Y1	7	1800.26642	139.56425	2100.61667	0.051555379	0.695505626	0.467887189	kde_5034_4701_30m	1	5	1220	3.18	11.358325
Y1	8	3065.845	623.6565	3812.95	0.060162759	0.689609355	0.417778206	kde_5034_4701_30m	1	5	1220	3.18	23.85034561
Y1	9	3600.78917	610.3275	4211.11667	0.058236581	0.717389343	0.494159627	kde_5034_4701_30m	1	5	1220	3.18	18.60212708
Y1	10	2464.35142	231.676	2853.11667	0.058439519	0.707877794	0.444227765	kde_5034_4701_30m	1	5	1220	3.18	11.56867123
Y1	11	2627.19525	524.75475	3151.95	0.069197405	0.698086264	0.456347458	kde_5034_4701_30m	1	5	1220	3.18	7.621347904
Y1	12	2773.63742	488.0785	3423.11667	0.081695218	0.673475742	0.494090826	kde_5034_4701_30m	1	5	1220	3.18	9.69306469
Y1	13	4524.25492	634.36175	5158.61667	0.076553223	0.686146119	0.432723699	kde_5034_4701_30m	1	5	1220	3.18	44.96477509
Y1	14	3966.19817	598.9185	4565.11667	0.066968399	0.698927886	0.439036078	kde_5034_4701_30m	1	5	1220	3.18	75.94683838
Y1	15	4060.84892	362.966	4471.11667	0.064344541	0.710852858	0.426576764	kde_5034_4701_30m	1	5	1220	3.18	19.564888
Y1	16	5285.78483	679.9985	5965.78333	0.082675713	0.698424778	0.460749848	kde_5034_4701_30m	1	5	1220	3.18	50.1954689
Y1	17	3581.70558	427.57775	4009.28333	0.076208233	0.70300305	0.439182143	kde_5034_4701_30m	1	5	1220	3.18	60.97417068
Y1	18	2424.52983	400.7535	2825.28333	0.074943669	0.680628721	0.425379424	kde_5034_4701_30m	1	5	1220	3.18	22.82822418
Y1	19	3220.9305	258.61875	3619.95	0.087101284	0.727687061	0.452587471	kde_5034_4701_30m	1	5	1220	3.18	25.25679779
Y1	20	2481.22642	375.1485	2914.11667	0.086647281	0.70815722	0.424006996	kde_5034_4701_30m	1	5	1220	3.18	28.17435265
Y1	21	4351.36492	536.25175	4887.61667	0.059667436	0.697372657	0.461847616	kde_5034_4701_30m	1	5	1220	3.18	28.71081924
Y1	22	2953.5385	612.4115	3565.95	0.070919652	0.716784461	0.434684167	kde_5034_4701_30m	1	5	1220	3.18	1.67799139
Y1	23	1938.81392	123.35025	2148.61667	0.071124708	0.694985352	0.410878242	kde_5034_4701_30m	1	5	1220	3.18	5.222453117
Y1	24	4165.17658	989.60675	5154.78333	0.10811577	0.702812562	0.402773168	kde_5034_4701_30m	1	5	1220	3.18	11.27327824
Y1	25	1809.17108	324.26158	2375.11667	0.069064395	0.74323907	0.479316682	kde_5034_4701_30m	1	5	1220	3.18	7.797320366
Y1	26	3356.67192	1353.11142	4709.78333	0.066704378	0.713712363	0.439605647	kde_5034_4701_30m	1	5	1220	3.18	3.574898958
Y1	27	4061.93517	783.6815	4845.61667	0.078671315	0.682778077	0.427849927	kde_5034_4701_30m	1	5	1220	3.18	7.007545471
Y1	28	4427.563	648.2135	5128.95	0.060577643	0.760989472	0.474993326	kde_5034_4701_30m	1	5	1220	3.18	4.941217899
Y1	29	3220.37992	325.035	3593.61667	0.073276203	0.709283644	0.43830083	kde_5034_4701_30m	1	5	1220	3.18	3.510603905
Y1	30	3806.01158	503.77175	4309.78333	0.067835682	0.70614484	0.429882988	kde_5034_4701_30m	1	5	1220	3.18	5.428744793
Y1	31	1832.4185	178.5315	2010.95	0.071463283	0.645024279	0.394970096	kde_5034_4701_30m	1	5	1220	3.18	3.922372818
Y1	32	4436.16233	426.621	4862.78333	0.070242465	0.715525538	0.435751508	kde_5034_4701_30m	1	5	1220	3.18	1.352921844
Y1	33	3949.5775	729.3725	4678.95	0.073824056	0.752939069	0.449906494	kde_5034_4701_30m	1	5	1220	3.18	2.103994846
Y1	34	3183.51492	433.26842	3616.78333	0.071299979	0.708689461	0.448958589	kde_5034_4701_30m	1	5	1220	3.18	6.86950016
Y1	35	2472.32917	484.33575	2974.11667	0.06676051	0.70135682	0.443187464	kde_5034_4701_30m	1	5	1220	3.18	6.953393459
Y1	36	2854.30058	458.48275	3312.78333	0.066649958	0.708108539	0.415810738	kde_5034_4701_30m	1	5	1220	3.18	8.78172493
Y1	37	3843.80508	350.47825	4194.28333	0.065620562	0.705768708	0.419046177	kde_5034_4701_30m	1	5	1220	3.18	7.345912933
Y1	38	2746.66158	314.12175	3060.78333	0.06221811	0.770088401	0.505839518	kde_5034_4701_30m	1	5	1220	3.18	5.793144226
Y1	39	2134.79483	63.72675	2227.28333	0.058309707	0.714241709	0.457647564	kde_5034_4701_30m	1	5	1220	3.18	9.811806679
Y1	40	3333.22667	293.39	3626.61667	0.052683352	0.671159756	0.42874886	kde_5034_4701_30m	1	5	1220	3.18	11.78279305
Y1	41	2637.49392	249.581	2909.11667	0.05529723	0.686990714	0.431817807	kde_5034_4701_30m	1	5	1220	3.18	35.28644943
Y1	42	3123.52167	339.595	3463.11667	0.063260843	0.701901109	0.45556175	kde_5034_4701_30m	1	5	1220	3.18	30.91106224
Y1	43	2819.07	879.68158	3760.78333	0.064432922	0.699415644	0.432191571	kde_5034_4701_30m	1	5	1220	3.18	55.16945267
Y1	44	4522.91325	640.03675	5162.95	0.063877726	0.786787845	0.406605533	kde_5034_4701_30m	1	5	1220	3.18	96.49386597
Y1	45	4311.07675	623.259	5300.95	0.068350041	0.705322084	0.441157963	kde_5034_4701_30m	1	5	1220	3.18	41.56112671
Y1	46	3207.88983	681.3935	3889.28333	0.061943803	0.709915526	0.414547075	kde_5034_4701_30m	1	5	1220	3.18	38.02325058
Y1	47	4472.79433	1226.489	5699.28333	0.067620347	0.719842865	0.424168479	kde_5034_4701_30m	1	5	1220	3.18	32.01103973
Y1	48	2509.44758	705.96325	3289.78333	0.075565889	0.723348544	0.461077044	kde_5034_4701_30m	1	5	1220	3.18	25.8917408
Y1	49	4463.00967	275.607	4738.61667	0.073329098	0.700983551	0.459247542	kde_5034_4701_30m	1	5	1220	3.18	48.14421844
Y1	50	3557.08817	406.01175	4058.11667	0.07891026	0.702439892	0.432245396	kde_5034_4701_30m	1	5	1220	3.18	53.3174324
Y1	51	2805.62417	527.9925	3333.61667	0.057039801	0.727391309	0.431439013	kde_5034_4701_30m	1	5	1220	3.18	66.9130249
Y1	52	4898.35592	666.26075	5564.61667	0.079666897	0.688380777	0.399675083	kde_5034_4701_30m	1	5	1220	3.18	69.08233643
Y1	53	3929.31825	370.966	4481.95	0.090877001	0.680876081	0.395631008	kde_5034_4701_30m	1	5	1220	3.18	52.81039429
Y1	54	2283.22	265.73	2548.95	0.063466136	0.728345576	0.493408543	kde_5034_4701_30m	1	5	1220	3.18	36.00761414
Y1	55	3171.33567	357.781	3529.11667	0.079059508	0.753615814	0.425768817	kde_5034_4701_30m	1	5	1220	3.18	43.00317383
Y1	56	3641.33133	242.952	3884.28333	0.06223078	0.747053152	0.434786844	kde_5034_4701_30m	1	5	1220	3.18	23.83893013
Y1	57	3007.01233	438.45675	3658.78333	0.06207513	0.701796201	0.423284622	kde_5034_4701_30m	1	5	1220	3.18	36.46247864
Y1	58	2940.76642	501.85025	3442.61667	0.062927341	0.728998685	0.447178992	kde_5034_4701_30m	1	5	1220	3.18	16.45118904
Y1	59	2039.04633	103.737	2142.78333	0.052497425	0.751140215	0.499682246	kde_5034_4701_30m	1	5	1220	3.18	28.8128376
Y1	60	2003.66133	381.622	2385.28333	0.042505621	0.678046077	0.43938052	kde_5034_4701_30m	1	5	1220	3.18	36.31673431
Y1	61	4324.85633	200.37525	4607.78333	0.06319615	0.719220719	0.44933005	kde_5034_4701_30m	1	5	1220	3.18	41.47340393
Y1	62	3900.21042	461.4795	4410.11667	0.056392244	0.688457475	0.431435834	kde_5034_4701_30m	1	5	1220	3.18	40.72206497
Y1	63	3302.65558	192.37925	3608.28333	0.050700432	0.696337021	0.436530057	kde_5034_4701_30m	1	5	1220	3.18	40.18318176
Y1	64	2853.90633	193.377	3047.28333	0.062833048	0.668778225	0.440796449	kde_5034_4701_30m	1	5	1220	3.18	45.4469986
Y1	65	924.26	78.55017	1082.11667	0.053262279	0.738825245	0.476465992	kde_5034_4701_30m	1	5	1220	3.18	39.02300262
Y1	66	281.60908	147.00517	577.45	0.08575796	0.734415964	0.472353721	kde_5034_4701_30m	1	5	1220	3.18	22.10887909
Y1	67	2268.48983	173.986	2593.28333	0.062931326	0.701841935	0.439825929	kde_5034_4701_30m	1	5	1220	3.18	59.70352173
Y1	68	3135.68758	883.09575	4018.78333	0.074783829	0.71384578	0.43563371	kde_5034_4701_30m	1	5	1220	3.18	7.263553143
Y1	69	1291.18742	942.92925	2234.11667	0.064455352	0.678159234	0.425287417	kde_5034_4701_30m	1	5	1220	3.18	4.96989727
Y1	70	3945.42392	266.652	4335.11667	0.065503161	0.723738813	0.42609322	kde_5034_4701_30m	1	5	1220	3.18	1.412231922
Y1	71	3881.75675	911.69325	4793.45	0.087215625	0.704151181	0.412516396	kde_5034_4701_30m	1	5	1220	3.18	2.363722324
Y1	72	1383.80808	301.35683	1704.11667	0.069318788	0.690690546	0.440372961	kde_5034_4701_30m	1	5	1220	3.18	15.35107803
Y1	73	5269.72575	923.22425	6192.95	0.071567332	0.701399031	0.408975958	kde_5034_4701_30m	1	5	1220	3.18	14.27551746
Y1	74	3282.9935	747.9565	4030.95	0.07550366	0.684229186	0.408108188	kde_5034_4701_30m	1	5	1220	3.18	9.687606812
Y1	75	3211.75317	372.99775	3711.11667	0.085742519	0.720723602	0.418073587	kde_5034_4701_30m	1	5	1220	3.18	13.79861259
Y1	1	1206.26433	83.3475	1373.78333	0.05058822	0.708104965	0.450731906	kde_5097_4704_30m	1	5.5	1330	1.745789474	45.37815094
Y1	2	2256.79983	525.9835	2782.78333	0.081455133	0.415316148	0.416685828	kde_5097_4704_30m	1	5.5	1330	1.745789474	82.00691986
Y1	3	2480.29892	694.98442	3175.28333	0.080402335	0.685744229	0.418002352	kde_5097_4704_30m	1	5.5	1330	1.745789474	94.94506836
Y1	4	3643.24925	1118.20075	4761.45	0.08767179	0.700710022	0.425273504	kde_5097_4704_30m	1	5.5	1330	1.745789474	59.50488663
Y1	5	2801.767	864.573	3125.65	0.061227812	0.69183782	0.427764059	kde_5097_4704_30m	1	5.5	1330	1.745789474	23.79034424
Y1	6	1856.76717	197.73275	2087.11667	0.04548156	0.74226159	0.457900967	kde_5097_4704_30m	1	5.5	1330	1.745789474	26.54917717
Y1	7	1800.26642	139.56425	2100.61667	0.051555379	0.695505626	0.467887189	kde_5097_4704_30m	1	5.5	1330	1.745789474	30.07663155
Y1	8	3065.845	623.6565	3812.95	0.060162759	0.689609355	0.417778206	kde_5097_4704_30m	1	5.5	1330	1.745789474	45.85883331
Y1	9	3600.78917	610.3275	4211.11667	0.058236581	0.717389343	0.494159627	kde_5097_4704_30m	1	5.5	1330	1.745789474	10.00080204
Y1	10	2464.35142	231.676	2853.11667	0.058439519	0.707877794	0.444227765	kde_5097_4704_30m	1	5.5	1330	1.745789474	30.76914215
Y1	11	2627.19525	524.75475	3151.95	0.069197405	0.698086264	0.456347458	kde_5097_4704_30m	1	5.5	1330	1.745789474	33.00408554
Y1	12	2773.63742	488.0785	3423.11667	0.081695218	0.673475742	0.494090826	kde_5097_4704_30m	1	5.5	1330	1.745789474	34.76688385
Y1	13	4524.25492	634.36175	5158.61667	0.076553223	0.686146119	0.432723699	kde_5097_4704_30m	1	5.5	1330	1.745789474	23.096838
Y1	14	3966.19817	598.9185	4565.11667	0.066968399	0.698927886	0.439036078	kde_5097_4704_30m	1	5.5	1330	1.745789474	47.00258255
Y1	15	4060.84892	362.966	4471.11667	0.064344541	0.710852858	0.426576764	kde_5097_4704_30m	1	5.5	1330	1.745789474	45.14002609
Y1	16	5285.78483	679.9985	5965.78333	0.082675713	0.698424778	0.460749848	kde_5097_4704_30m	1	5.5	1330	1.745789474	63.6328125
Y1	17	3581.70558	427.57775	4009.28333	0.076208233	0.70300305	0.439182143	kde_5097_4704_30m	1	5.5	1330	1.745789474	50.30123138
Y1	18	2424.52983	400.7535	2825.28333	0.074943669	0.680628721	0.425379424	kde_5097_4704_30m	1	5.5	1330	1.745789474	30.3859024
Y1	19	3220.9305	258.61875	3619.95	0.087101284	0.727687061	0.452587471	kde_5097_4704_30m	1	5.5	1330	1.745789474	45.40016174
Y1	20	2481.22642	375.1485	2914.11667	0.086647281	0.70815722	0.424006996	kde_5097_4704_30m	1	5.5	1330	1.745789474	55.16859436
Y1	21	4351.36492	536.25175	4887.61667	0.059667436	0.697372657	0.461847616	kde_5097_4704_30m	1	5.5	1330	1.745789474	44.94266129
Y1	22	2953.5385	612.4115	3565.95	0.070919652	0.716784461	0.434684167	kde_5097_4704_30m	1	5.5	1330	1.745789474	16.17268562
Y1	23	1938.81392	123.35025	2148.61667	0.071124708	0.694985352	0.410878242	kde_5097_4704_30m	1	5.5	1330	1.745789474	16.4566803
Y1	24	4165.17658	989.60675	5154.78333	0.10811577	0.702812562	0.402773168	kde_5097_4704_30m	1	5.5	1330	1.745789474	8.340432167
Y1	25	1809.17108	324.26158	2375.11667	0.069064395	0.74323907	0.479316682	kde_5097_4704_30m	1	5.5	1330	1.745789474	2.616316795
Y1	26	3356.67192	1353.11142	4709.78333	0.066704378	0.713712363	0.439605647	kde_5097_4704_30m	1	5.5	1330	1.745789474	8.878279686
Y1	27	4061.93517	783.6815	4845.61667	0.078671315	0.682778077	0.427849927	kde_5097_4704_30m	1	5.5	1330	1.745789474	15.66002083
Y1	28	4427.563	648.2135	5128.95	0.060577643	0.760989472	0.474993326	kde_5097_4704_30m	1	5.5	1330	1.745789474	14.58283901
Y1	29	3220.37992	325.035	3593.61667	0.073276203	0.709283644	0.43830083	kde_5097_4704_30m	1	5.5	1330	1.745789474	18.88450432
Y1	30	3806.01158	503.77175	4309.78333	0.067835682	0.70614484	0.429882988	kde_5097_4704_30m	1	5.5	1330	1.745789474	24.51012993
Y1	31	1832.4185	178.5315	2010.95	0.071463283	0.645024279	0.394970096	kde_5097_4704_30m	1	5.5	1330	1.745789474	27.43147659
Y1	32	4436.16233	426.621	4862.78333	0.070242465	0.715525538	0.435751508	kde_5097_4704_30m	1	5.5	1330	1.745789474	18.30909348
Y1	33	3949.5775	729.3725	4678.95	0.073824056	0.752939069	0.449906494	kde_5097_4704_30m	1	5.5	1330	1.745789474	5.641691208
Y1	34	3183.51492	433.26842	3616.78333	0.071299979	0.708689461	0.448958589	kde_5097_4704_30m	1	5.5	1330	1.745789474	14.02443981
Y1	35	2472.32917	484.33575	2974.11667	0.06676051	0.70135682	0.443187464	kde_5097_4704_30m	1	5.5	1330	1.745789474	28.68465424
Y1	36	2854.30058	458.48275	3312.78333	0.066649958	0.708108539	0.415810738	kde_5097_4704_30m	1	5.5	1330	1.745789474	33.98950195
Y1	37	3843.80508	350.47825	4194.28333	0.065620562	0.705768708	0.419046177	kde_5097_4704_30m	1	5.5	1330	1.745789474	30.11336136
Y1	38	2746.66158	314.12175	3060.78333	0.06221811	0.770088401	0.505839518	kde_5097_4704_30m	1	5.5	1330	1.745789474	25.73383713
Y1	39	2134.79483	63.72675	2227.28333	0.058309707	0.714241709	0.457647564	kde_5097_4704_30m	1	5.5	1330	1.745789474	34.18543625
Y1	40	3333.22667	293.39	3626.61667	0.052683352	0.671159756	0.42874886	kde_5097_4704_30m	1	5.5	1330	1.745789474	35.21841812
Y1	41	2637.49392	249.581	2909.11667	0.05529723	0.686990714	0.431817807	kde_5097_4704_30m	1	5.5	1330	1.745789474	57.65496063
Y1	42	3123.52167	339.595	3463.11667	0.063260843	0.701901109	0.45556175	kde_5097_4704_30m	1	5.5	1330	1.745789474	22.95776558
Y1	43	2819.07	879.68158	3760.78333	0.064432922	0.699415644	0.432191571	kde_5097_4704_30m	1	5.5	1330	1.745789474	44.20524216
Y1	44	4522.91325	640.03675	5162.95	0.063877726	0.786787845	0.406605533	kde_5097_4704_30m	1	5.5	1330	1.745789474	43.06776428
Y1	45	4311.07675	623.259	5300.95	0.068350041	0.705322084	0.441157963	kde_5097_4704_30m	1	5.5	1330	1.745789474	58.59822845
Y1	46	3207.88983	681.3935	3889.28333	0.061943803	0.709915526	0.414547075	kde_5097_4704_30m	1	5.5	1330	1.745789474	54.009758
Y1	47	4472.79433	1226.489	5699.28333	0.067620347	0.719842865	0.424168479	kde_5097_4704_30m	1	5.5	1330	1.745789474	68.65493011
Y1	48	2509.44758	705.96325	3289.78333	0.075565889	0.723348544	0.461077044	kde_5097_4704_30m	1	5.5	1330	1.745789474	72.67171478
Y1	49	4463.00967	275.607	4738.61667	0.073329098	0.700983551	0.459247542	kde_5097_4704_30m	1	5.5	1330	1.745789474	88.32771301
Y1	50	3557.08817	406.01175	4058.11667	0.07891026	0.702439892	0.432245396	kde_5097_4704_30m	1	5.5	1330	1.745789474	10.87290478
Y1	51	2805.62417	527.9925	3333.61667	0.057039801	0.727391309	0.431439013	kde_5097_4704_30m	1	5.5	1330	1.745789474	22.66682816
Y1	52	4898.35592	666.26075	5564.61667	0.079666897	0.688380777	0.399675083	kde_5097_4704_30m	1	5.5	1330	1.745789474	26.33634949
Y1	53	3929.31825	370.966	4481.95	0.090877001	0.680876081	0.395631008	kde_5097_4704_30m	1	5.5	1330	1.745789474	78.85054016
Y1	54	2283.22	265.73	2548.95	0.063466136	0.728345576	0.493408543	kde_5097_4704_30m	1	5.5	1330	1.745789474	27.65451813
Y1	55	3171.33567	357.781	3529.11667	0.079059508	0.753615814	0.425768817	kde_5097_4704_30m	1	5.5	1330	1.745789474	40.1836319
Y1	56	3641.33133	242.952	3884.28333	0.06223078	0.747053152	0.434786844	kde_5097_4704_30m	1	5.5	1330	1.745789474	66.78063202
Y1	57	3007.01233	438.45675	3658.78333	0.06207513	0.701796201	0.423284622	kde_5097_4704_30m	1	5.5	1330	1.745789474	24.49373627
Y1	58	2940.76642	501.85025	3442.61667	0.062927341	0.728998685	0.447178992	kde_5097_4704_30m	1	5.5	1330	1.745789474	30.46616364
Y1	59	2039.04633	103.737	2142.78333	0.052497425	0.751140215	0.499682246	kde_5097_4704_30m	1	5.5	1330	1.745789474	37.46604919
Y1	60	2003.66133	381.622	2385.28333	0.042505621	0.678046077	0.43938052	kde_5097_4704_30m	1	5.5	1330	1.745789474	33.82395935
Y1	61	4324.85633	200.37525	4607.78333	0.06319615	0.719220719	0.44933005	kde_5097_4704_30m	1	5.5	1330	1.745789474	27.89180756
Y1	62	3900.21042	461.4795	4410.11667	0.056392244	0.688457475	0.431435834	kde_5097_4704_30m	1	5.5	1330	1.745789474	23.9902916
Y1	63	3302.65558	192.37925	3608.28333	0.050700432	0.696337021	0.436530057	kde_5097_4704_30m	1	5.5	1330	1.745789474	15.41366005
Y1	64	2853.90633	193.377	3047.28333	0.062833048	0.668778225	0.440796449	kde_5097_4704_30m	1	5.5	1330	1.745789474	16.11397934
Y1	65	924.26	78.55017	1082.11667	0.053262279	0.738825245	0.476465992	kde_5097_4704_30m	1	5.5	1330	1.745789474	27.39492035
Y1	66	281.60908	147.00517	577.45	0.08575796	0.734415964	0.472353721	kde_5097_4704_30m	1	5.5	1330	1.745789474	13.28335667
Y1	67	2268.48983	173.986	2593.28333	0.062931326	0.701841935	0.439825929	kde_5097_4704_30m	1	5.5	1330	1.745789474	32.45743179
Y1	68	3135.68758	883.09575	4018.78333	0.074783829	0.71384578	0.43563371	kde_5097_4704_30m	1	5.5	1330	1.745789474	1.570507884
Y1	69	1291.18742	942.92925	2234.11667	0.064455352	0.678159234	0.425287417	kde_5097_4704_30m	1	5.5	1330	1.745789474	1.042719245
Y1	70	3945.42392	266.652	4335.11667	0.065503161	0.723738813	0.42609322	kde_5097_4704_30m	1	5.5	1330	1.745789474	1.000073314
Y1	71	3881.75675	911.69325	4793.45	0.087215625	0.704151181	0.412516396	kde_5097_4704_30m	1	5.5	1330	1.745789474	1.042628169
Y1	72	1383.80808	301.35683	1704.11667	0.069318788	0.690690546	0.440372961	kde_5097_4704_30m	1	5.5	1330	1.745789474	2.703906775
Y1	73	5269.72575	923.22425	6192.95	0.071567332	0.701399031	0.408975958	kde_5097_4704_30m	1	5.5	1330	1.745789474	3.239140749
Y1	74	3282.9935	747.9565	4030.95	0.07550366	0.684229186	0.408108188	kde_5097_4704_30m	1	5.5	1330	1.745789474	1.330699682
Y1	75	3211.75317	372.99775	3711.11667	0.085742519	0.720723602	0.418073587	kde_5097_4704_30m	1	5.5	1330	1.745789474	2.027562141
Y1	1	1206.26433	83.3475	1373.78333	0.05058822	0.708104965	0.450731906	kde_5115_4709_30m	1	5.25	1095	2.02	17.32506943
Y1	2	2256.79983	525.9835	2782.78333	0.081455133	0.415316148	0.416685828	kde_5115_4709_30m	1	5.25	1095	2.02	34.25171661
Y1	3	2480.29892	694.98442	3175.28333	0.080402335	0.685744229	0.418002352	kde_5115_4709_30m	1	5.25	1095	2.02	28.40305519
Y1	4	3643.24925	1118.20075	4761.45	0.08767179	0.700710022	0.425273504	kde_5115_4709_30m	1	5.25	1095	2.02	47.70743179
Y1	5	2801.767	864.573	3125.65	0.061227812	0.69183782	0.427764059	kde_5115_4709_30m	1	5.25	1095	2.02	60.17956161
Y1	6	1856.76717	197.73275	2087.11667	0.04548156	0.74226159	0.457900967	kde_5115_4709_30m	1	5.25	1095	2.02	50.87075806
Y1	7	1800.26642	139.56425	2100.61667	0.051555379	0.695505626	0.467887189	kde_5115_4709_30m	1	5.25	1095	2.02	39.00330734
Y1	8	3065.845	623.6565	3812.95	0.060162759	0.689609355	0.417778206	kde_5115_4709_30m	1	5.25	1095	2.02	37.87929535
Y1	9	3600.78917	610.3275	4211.11667	0.058236581	0.717389343	0.494159627	kde_5115_4709_30m	1	5.25	1095	2.02	17.58640289
Y1	10	2464.35142	231.676	2853.11667	0.058439519	0.707877794	0.444227765	kde_5115_4709_30m	1	5.25	1095	2.02	59.6163063
Y1	11	2627.19525	524.75475	3151.95	0.069197405	0.698086264	0.456347458	kde_5115_4709_30m	1	5.25	1095	2.02	54.65153122
Y1	12	2773.63742	488.0785	3423.11667	0.081695218	0.673475742	0.494090826	kde_5115_4709_30m	1	5.25	1095	2.02	66.14718628
Y1	13	4524.25492	634.36175	5158.61667	0.076553223	0.686146119	0.432723699	kde_5115_4709_30m	1	5.25	1095	2.02	70.97943115
Y1	14	3966.19817	598.9185	4565.11667	0.066968399	0.698927886	0.439036078	kde_5115_4709_30m	1	5.25	1095	2.02	61.51504898
Y1	15	4060.84892	362.966	4471.11667	0.064344541	0.710852858	0.426576764	kde_5115_4709_30m	1	5.25	1095	2.02	79.40957642
Y1	16	5285.78483	679.9985	5965.78333	0.082675713	0.698424778	0.460749848	kde_5115_4709_30m	1	5.25	1095	2.02	69.26476288
Y1	17	3581.70558	427.57775	4009.28333	0.076208233	0.70300305	0.439182143	kde_5115_4709_30m	1	5.25	1095	2.02	45.0649147
Y1	18	2424.52983	400.7535	2825.28333	0.074943669	0.680628721	0.425379424	kde_5115_4709_30m	1	5.25	1095	2.02	56.7818718
Y1	19	3220.9305	258.61875	3619.95	0.087101284	0.727687061	0.452587471	kde_5115_4709_30m	1	5.25	1095	2.02	63.58209991
Y1	20	2481.22642	375.1485	2914.11667	0.086647281	0.70815722	0.424006996	kde_5115_4709_30m	1	5.25	1095	2.02	89.56624603
Y1	21	4351.36492	536.25175	4887.61667	0.059667436	0.697372657	0.461847616	kde_5115_4709_30m	1	5.25	1095	2.02	47.54123306
Y1	22	2953.5385	612.4115	3565.95	0.070919652	0.716784461	0.434684167	kde_5115_4709_30m	1	5.25	1095	2.02	9.443018913
Y1	23	1938.81392	123.35025	2148.61667	0.071124708	0.694985352	0.410878242	kde_5115_4709_30m	1	5.25	1095	2.02	18.89038086
Y1	24	4165.17658	989.60675	5154.78333	0.10811577	0.702812562	0.402773168	kde_5115_4709_30m	1	5.25	1095	2.02	22.84901237
Y1	25	1809.17108	324.26158	2375.11667	0.069064395	0.74323907	0.479316682	kde_5115_4709_30m	1	5.25	1095	2.02	14.86713219
Y1	26	3356.67192	1353.11142	4709.78333	0.066704378	0.713712363	0.439605647	kde_5115_4709_30m	1	5.25	1095	2.02	22.96038246
Y1	27	4061.93517	783.6815	4845.61667	0.078671315	0.682778077	0.427849927	kde_5115_4709_30m	1	5.25	1095	2.02	28.93940353
Y1	28	4427.563	648.2135	5128.95	0.060577643	0.760989472	0.474993326	kde_5115_4709_30m	1	5.25	1095	2.02	38.29615784
Y1	29	3220.37992	325.035	3593.61667	0.073276203	0.709283644	0.43830083	kde_5115_4709_30m	1	5.25	1095	2.02	23.85303307
Y1	30	3806.01158	503.77175	4309.78333	0.067835682	0.70614484	0.429882988	kde_5115_4709_30m	1	5.25	1095	2.02	39.79439545
Y1	31	1832.4185	178.5315	2010.95	0.071463283	0.645024279	0.394970096	kde_5115_4709_30m	1	5.25	1095	2.02	19.95105934
Y1	32	4436.16233	426.621	4862.78333	0.070242465	0.715525538	0.435751508	kde_5115_4709_30m	1	5.25	1095	2.02	4.650709152
Y1	33	3949.5775	729.3725	4678.95	0.073824056	0.752939069	0.449906494	kde_5115_4709_30m	1	5.25	1095	2.02	3.43452239
Y1	34	3183.51492	433.26842	3616.78333	0.071299979	0.708689461	0.448958589	kde_5115_4709_30m	1	5.25	1095	2.02	8.54933548
Y1	35	2472.32917	484.33575	2974.11667	0.06676051	0.70135682	0.443187464	kde_5115_4709_30m	1	5.25	1095	2.02	15.9119482
Y1	36	2854.30058	458.48275	3312.78333	0.066649958	0.708108539	0.415810738	kde_5115_4709_30m	1	5.25	1095	2.02	36.46813202
Y1	37	3843.80508	350.47825	4194.28333	0.065620562	0.705768708	0.419046177	kde_5115_4709_30m	1	5.25	1095	2.02	37.94617462
Y1	38	2746.66158	314.12175	3060.78333	0.06221811	0.770088401	0.505839518	kde_5115_4709_30m	1	5.25	1095	2.02	43.91941833
Y1	39	2134.79483	63.72675	2227.28333	0.058309707	0.714241709	0.457647564	kde_5115_4709_30m	1	5.25	1095	2.02	19.53277397
Y1	40	3333.22667	293.39	3626.61667	0.052683352	0.671159756	0.42874886	kde_5115_4709_30m	1	5.25	1095	2.02	21.48409462
Y1	41	2637.49392	249.581	2909.11667	0.05529723	0.686990714	0.431817807	kde_5115_4709_30m	1	5.25	1095	2.02	34.66188812
Y1	42	3123.52167	339.595	3463.11667	0.063260843	0.701901109	0.45556175	kde_5115_4709_30m	1	5.25	1095	2.02	42.65910721
Y1	43	2819.07	879.68158	3760.78333	0.064432922	0.699415644	0.432191571	kde_5115_4709_30m	1	5.25	1095	2.02	67.59619141
Y1	44	4522.91325	640.03675	5162.95	0.063877726	0.786787845	0.406605533	kde_5115_4709_30m	1	5.25	1095	2.02	51.54944229
Y1	45	4311.07675	623.259	5300.95	0.068350041	0.705322084	0.441157963	kde_5115_4709_30m	1	5.25	1095	2.02	95.81468964
Y1	46	3207.88983	681.3935	3889.28333	0.061943803	0.709915526	0.414547075	kde_5115_4709_30m	1	5.25	1095	2.02	96.93827057
Y1	47	4472.79433	1226.489	5699.28333	0.067620347	0.719842865	0.424168479	kde_5115_4709_30m	1	5.25	1095	2.02	62.75017166
Y1	48	2509.44758	705.96325	3289.78333	0.075565889	0.723348544	0.461077044	kde_5115_4709_30m	1	5.25	1095	2.02	41.47376251
Y1	49	4463.00967	275.607	4738.61667	0.073329098	0.700983551	0.459247542	kde_5115_4709_30m	1	5.25	1095	2.02	52.26400375
Y1	50	3557.08817	406.01175	4058.11667	0.07891026	0.702439892	0.432245396	kde_5115_4709_30m	1	5.25	1095	2.02	43.90607071
Y1	51	2805.62417	527.9925	3333.61667	0.057039801	0.727391309	0.431439013	kde_5115_4709_30m	1	5.25	1095	2.02	36.43172073
Y1	52	4898.35592	666.26075	5564.61667	0.079666897	0.688380777	0.399675083	kde_5115_4709_30m	1	5.25	1095	2.02	34.30521774
Y1	53	3929.31825	370.966	4481.95	0.090877001	0.680876081	0.395631008	kde_5115_4709_30m	1	5.25	1095	2.02	30.02415085
Y1	54	2283.22	265.73	2548.95	0.063466136	0.728345576	0.493408543	kde_5115_4709_30m	1	5.25	1095	2.02	45.67422104
Y1	55	3171.33567	357.781	3529.11667	0.079059508	0.753615814	0.425768817	kde_5115_4709_30m	1	5.25	1095	2.02	23.35752106
Y1	56	3641.33133	242.952	3884.28333	0.06223078	0.747053152	0.434786844	kde_5115_4709_30m	1	5.25	1095	2.02	28.54968834
Y1	57	3007.01233	438.45675	3658.78333	0.06207513	0.701796201	0.423284622	kde_5115_4709_30m	1	5.25	1095	2.02	39.67930984
Y1	58	2940.76642	501.85025	3442.61667	0.062927341	0.728998685	0.447178992	kde_5115_4709_30m	1	5.25	1095	2.02	45.70702362
Y1	59	2039.04633	103.737	2142.78333	0.052497425	0.751140215	0.499682246	kde_5115_4709_30m	1	5.25	1095	2.02	73.29943085
Y1	60	2003.66133	381.622	2385.28333	0.042505621	0.678046077	0.43938052	kde_5115_4709_30m	1	5.25	1095	2.02	83.59410858
Y1	61	4324.85633	200.37525	4607.78333	0.06319615	0.719220719	0.44933005	kde_5115_4709_30m	1	5.25	1095	2.02	88.26395416
Y1	62	3900.21042	461.4795	4410.11667	0.056392244	0.688457475	0.431435834	kde_5115_4709_30m	1	5.25	1095	2.02	84.83675385
Y1	63	3302.65558	192.37925	3608.28333	0.050700432	0.696337021	0.436530057	kde_5115_4709_30m	1	5.25	1095	2.02	65.39389038
Y1	64	2853.90633	193.377	3047.28333	0.062833048	0.668778225	0.440796449	kde_5115_4709_30m	1	5.25	1095	2.02	65.79662323
Y1	65	924.26	78.55017	1082.11667	0.053262279	0.738825245	0.476465992	kde_5115_4709_30m	1	5.25	1095	2.02	28.55243301
Y1	66	281.60908	147.00517	577.45	0.08575796	0.734415964	0.472353721	kde_5115_4709_30m	1	5.25	1095	2.02	31.30382347
Y1	67	2268.48983	173.986	2593.28333	0.062931326	0.701841935	0.439825929	kde_5115_4709_30m	1	5.25	1095	2.02	31.73102188
Y1	68	3135.68758	883.09575	4018.78333	0.074783829	0.71384578	0.43563371	kde_5115_4709_30m	1	5.25	1095	2.02	60.57399368
Y1	69	1291.18742	942.92925	2234.11667	0.064455352	0.678159234	0.425287417	kde_5115_4709_30m	1	5.25	1095	2.02	50.37251663
Y1	70	3945.42392	266.652	4335.11667	0.065503161	0.723738813	0.42609322	kde_5115_4709_30m	1	5.25	1095	2.02	25.89734459
Y1	71	3881.75675	911.69325	4793.45	0.087215625	0.704151181	0.412516396	kde_5115_4709_30m	1	5.25	1095	2.02	55.89990616
Y1	72	1383.80808	301.35683	1704.11667	0.069318788	0.690690546	0.440372961	kde_5115_4709_30m	1	5.25	1095	2.02	64.87950134
Y1	73	5269.72575	923.22425	6192.95	0.071567332	0.701399031	0.408975958	kde_5115_4709_30m	1	5.25	1095	2.02	38.77428055
Y1	74	3282.9935	747.9565	4030.95	0.07550366	0.684229186	0.408108188	kde_5115_4709_30m	1	5.25	1095	2.02	10.02724171
Y1	75	3211.75317	372.99775	3711.11667	0.085742519	0.720723602	0.418073587	kde_5115_4709_30m	1	5.25	1095	2.02	7.024137974
Y1	1	1206.26433	83.3475	1373.78333	0.05058822	0.708104965	0.450731906	kde_5147_4716_30m	1	6	1345	2.124230769	28.19687843
Y1	2	2256.79983	525.9835	2782.78333	0.081455133	0.415316148	0.416685828	kde_5147_4716_30m	1	6	1345	2.124230769	64.21263123
Y1	3	2480.29892	694.98442	3175.28333	0.080402335	0.685744229	0.418002352	kde_5147_4716_30m	1	6	1345	2.124230769	47.48423767
Y1	4	3643.24925	1118.20075	4761.45	0.08767179	0.700710022	0.425273504	kde_5147_4716_30m	1	6	1345	2.124230769	44.08660889
Y1	5	2801.767	864.573	3125.65	0.061227812	0.69183782	0.427764059	kde_5147_4716_30m	1	6	1345	2.124230769	26.40237999
Y1	6	1856.76717	197.73275	2087.11667	0.04548156	0.74226159	0.457900967	kde_5147_4716_30m	1	6	1345	2.124230769	15.31751919
Y1	7	1800.26642	139.56425	2100.61667	0.051555379	0.695505626	0.467887189	kde_5147_4716_30m	1	6	1345	2.124230769	8.284293175
Y1	8	3065.845	623.6565	3812.95	0.060162759	0.689609355	0.417778206	kde_5147_4716_30m	1	6	1345	2.124230769	25.26775932
Y1	9	3600.78917	610.3275	4211.11667	0.058236581	0.717389343	0.494159627	kde_5147_4716_30m	1	6	1345	2.124230769	33.60462952
Y1	10	2464.35142	231.676	2853.11667	0.058439519	0.707877794	0.444227765	kde_5147_4716_30m	1	6	1345	2.124230769	47.75452423
Y1	11	2627.19525	524.75475	3151.95	0.069197405	0.698086264	0.456347458	kde_5147_4716_30m	1	6	1345	2.124230769	32.38960648
Y1	12	2773.63742	488.0785	3423.11667	0.081695218	0.673475742	0.494090826	kde_5147_4716_30m	1	6	1345	2.124230769	30.15943527
Y1	13	4524.25492	634.36175	5158.61667	0.076553223	0.686146119	0.432723699	kde_5147_4716_30m	1	6	1345	2.124230769	25.43397141
Y1	14	3966.19817	598.9185	4565.11667	0.066968399	0.698927886	0.439036078	kde_5147_4716_30m	1	6	1345	2.124230769	27.53790283
Y1	15	4060.84892	362.966	4471.11667	0.064344541	0.710852858	0.426576764	kde_5147_4716_30m	1	6	1345	2.124230769	31.06599426
Y1	16	5285.78483	679.9985	5965.78333	0.082675713	0.698424778	0.460749848	kde_5147_4716_30m	1	6	1345	2.124230769	41.6724205
Y1	17	3581.70558	427.57775	4009.28333	0.076208233	0.70300305	0.439182143	kde_5147_4716_30m	1	6	1345	2.124230769	25.62010956
Y1	18	2424.52983	400.7535	2825.28333	0.074943669	0.680628721	0.425379424	kde_5147_4716_30m	1	6	1345	2.124230769	55.43366241
Y1	19	3220.9305	258.61875	3619.95	0.087101284	0.727687061	0.452587471	kde_5147_4716_30m	1	6	1345	2.124230769	79.71968842
Y1	20	2481.22642	375.1485	2914.11667	0.086647281	0.70815722	0.424006996	kde_5147_4716_30m	1	6	1345	2.124230769	84.64134979
Y1	21	4351.36492	536.25175	4887.61667	0.059667436	0.697372657	0.461847616	kde_5147_4716_30m	1	6	1345	2.124230769	39.14221573
Y1	22	2953.5385	612.4115	3565.95	0.070919652	0.716784461	0.434684167	kde_5147_4716_30m	1	6	1345	2.124230769	1.34432292
Y1	23	1938.81392	123.35025	2148.61667	0.071124708	0.694985352	0.410878242	kde_5147_4716_30m	1	6	1345	2.124230769	3.589871168
Y1	24	4165.17658	989.60675	5154.78333	0.10811577	0.702812562	0.402773168	kde_5147_4716_30m	1	6	1345	2.124230769	1.496772289
Y1	25	1809.17108	324.26158	2375.11667	0.069064395	0.74323907	0.479316682	kde_5147_4716_30m	1	6	1345	2.124230769	1.058680654
Y1	26	3356.67192	1353.11142	4709.78333	0.066704378	0.713712363	0.439605647	kde_5147_4716_30m	1	6	1345	2.124230769	1.087024331
Y1	27	4061.93517	783.6815	4845.61667	0.078671315	0.682778077	0.427849927	kde_5147_4716_30m	1	6	1345	2.124230769	3.296482325
Y1	28	4427.563	648.2135	5128.95	0.060577643	0.760989472	0.474993326	kde_5147_4716_30m	1	6	1345	2.124230769	1.454146981
Y1	29	3220.37992	325.035	3593.61667	0.073276203	0.709283644	0.43830083	kde_5147_4716_30m	1	6	1345	2.124230769	4.029040813
Y1	30	3806.01158	503.77175	4309.78333	0.067835682	0.70614484	0.429882988	kde_5147_4716_30m	1	6	1345	2.124230769	2.95276022
Y1	31	1832.4185	178.5315	2010.95	0.071463283	0.645024279	0.394970096	kde_5147_4716_30m	1	6	1345	2.124230769	9.721383095
Y1	32	4436.16233	426.621	4862.78333	0.070242465	0.715525538	0.435751508	kde_5147_4716_30m	1	6	1345	2.124230769	31.71610451
Y1	33	3949.5775	729.3725	4678.95	0.073824056	0.752939069	0.449906494	kde_5147_4716_30m	1	6	1345	2.124230769	16.89303589
Y1	34	3183.51492	433.26842	3616.78333	0.071299979	0.708689461	0.448958589	kde_5147_4716_30m	1	6	1345	2.124230769	20.00516129
Y1	35	2472.32917	484.33575	2974.11667	0.06676051	0.70135682	0.443187464	kde_5147_4716_30m	1	6	1345	2.124230769	14.84052372
Y1	36	2854.30058	458.48275	3312.78333	0.066649958	0.708108539	0.415810738	kde_5147_4716_30m	1	6	1345	2.124230769	7.224708557
Y1	37	3843.80508	350.47825	4194.28333	0.065620562	0.705768708	0.419046177	kde_5147_4716_30m	1	6	1345	2.124230769	2.387198925
Y1	38	2746.66158	314.12175	3060.78333	0.06221811	0.770088401	0.505839518	kde_5147_4716_30m	1	6	1345	2.124230769	1.397376537
Y1	39	2134.79483	63.72675	2227.28333	0.058309707	0.714241709	0.457647564	kde_5147_4716_30m	1	6	1345	2.124230769	12.39587498
Y1	40	3333.22667	293.39	3626.61667	0.052683352	0.671159756	0.42874886	kde_5147_4716_30m	1	6	1345	2.124230769	17.96920013
Y1	41	2637.49392	249.581	2909.11667	0.05529723	0.686990714	0.431817807	kde_5147_4716_30m	1	6	1345	2.124230769	45.64568329
Y1	42	3123.52167	339.595	3463.11667	0.063260843	0.701901109	0.45556175	kde_5147_4716_30m	1	6	1345	2.124230769	31.07984924
Y1	43	2819.07	879.68158	3760.78333	0.064432922	0.699415644	0.432191571	kde_5147_4716_30m	1	6	1345	2.124230769	40.51534271
Y1	44	4522.91325	640.03675	5162.95	0.063877726	0.786787845	0.406605533	kde_5147_4716_30m	1	6	1345	2.124230769	51.49311447
Y1	45	4311.07675	623.259	5300.95	0.068350041	0.705322084	0.441157963	kde_5147_4716_30m	1	6	1345	2.124230769	45.80718613
Y1	46	3207.88983	681.3935	3889.28333	0.061943803	0.709915526	0.414547075	kde_5147_4716_30m	1	6	1345	2.124230769	41.34564972
Y1	47	4472.79433	1226.489	5699.28333	0.067620347	0.719842865	0.424168479	kde_5147_4716_30m	1	6	1345	2.124230769	50.77435303
Y1	48	2509.44758	705.96325	3289.78333	0.075565889	0.723348544	0.461077044	kde_5147_4716_30m	1	6	1345	2.124230769	45.41505814
Y1	49	4463.00967	275.607	4738.61667	0.073329098	0.700983551	0.459247542	kde_5147_4716_30m	1	6	1345	2.124230769	75.77577972
Y1	50	3557.08817	406.01175	4058.11667	0.07891026	0.702439892	0.432245396	kde_5147_4716_30m	1	6	1345	2.124230769	22.56033516
Y1	51	2805.62417	527.9925	3333.61667	0.057039801	0.727391309	0.431439013	kde_5147_4716_30m	1	6	1345	2.124230769	29.47810173
Y1	52	4898.35592	666.26075	5564.61667	0.079666897	0.688380777	0.399675083	kde_5147_4716_30m	1	6	1345	2.124230769	36.90505981
Y1	53	3929.31825	370.966	4481.95	0.090877001	0.680876081	0.395631008	kde_5147_4716_30m	1	6	1345	2.124230769	76.88170624
Y1	54	2283.22	265.73	2548.95	0.063466136	0.728345576	0.493408543	kde_5147_4716_30m	1	6	1345	2.124230769	44.66854095
Y1	55	3171.33567	357.781	3529.11667	0.079059508	0.753615814	0.425768817	kde_5147_4716_30m	1	6	1345	2.124230769	68.67462158
Y1	56	3641.33133	242.952	3884.28333	0.06223078	0.747053152	0.434786844	kde_5147_4716_30m	1	6	1345	2.124230769	44.54832077
Y1	57	3007.01233	438.45675	3658.78333	0.06207513	0.701796201	0.423284622	kde_5147_4716_30m	1	6	1345	2.124230769	45.38446808
Y1	58	2940.76642	501.85025	3442.61667	0.062927341	0.728998685	0.447178992	kde_5147_4716_30m	1	6	1345	2.124230769	44.97498322
Y1	59	2039.04633	103.737	2142.78333	0.052497425	0.751140215	0.499682246	kde_5147_4716_30m	1	6	1345	2.124230769	39.99292374
Y1	60	2003.66133	381.622	2385.28333	0.042505621	0.678046077	0.43938052	kde_5147_4716_30m	1	6	1345	2.124230769	29.24855232
Y1	61	4324.85633	200.37525	4607.78333	0.06319615	0.719220719	0.44933005	kde_5147_4716_30m	1	6	1345	2.124230769	31.60061264
Y1	62	3900.21042	461.4795	4410.11667	0.056392244	0.688457475	0.431435834	kde_5147_4716_30m	1	6	1345	2.124230769	45.58777618
Y1	63	3302.65558	192.37925	3608.28333	0.050700432	0.696337021	0.436530057	kde_5147_4716_30m	1	6	1345	2.124230769	58.43628693
Y1	64	2853.90633	193.377	3047.28333	0.062833048	0.668778225	0.440796449	kde_5147_4716_30m	1	6	1345	2.124230769	54.69394684
Y1	65	924.26	78.55017	1082.11667	0.053262279	0.738825245	0.476465992	kde_5147_4716_30m	1	6	1345	2.124230769	12.46218014
Y1	66	281.60908	147.00517	577.45	0.08575796	0.734415964	0.472353721	kde_5147_4716_30m	1	6	1345	2.124230769	10.03671551
Y1	67	2268.48983	173.986	2593.28333	0.062931326	0.701841935	0.439825929	kde_5147_4716_30m	1	6	1345	2.124230769	17.02109718
Y1	68	3135.68758	883.09575	4018.78333	0.074783829	0.71384578	0.43563371	kde_5147_4716_30m	1	6	1345	2.124230769	9.470619202
Y1	69	1291.18742	942.92925	2234.11667	0.064455352	0.678159234	0.425287417	kde_5147_4716_30m	1	6	1345	2.124230769	4.552256584
Y1	70	3945.42392	266.652	4335.11667	0.065503161	0.723738813	0.42609322	kde_5147_4716_30m	1	6	1345	2.124230769	1.280995488
Y1	71	3881.75675	911.69325	4793.45	0.087215625	0.704151181	0.412516396	kde_5147_4716_30m	1	6	1345	2.124230769	4.814271927
Y1	72	1383.80808	301.35683	1704.11667	0.069318788	0.690690546	0.440372961	kde_5147_4716_30m	1	6	1345	2.124230769	15.24161053
Y1	73	5269.72575	923.22425	6192.95	0.071567332	0.701399031	0.408975958	kde_5147_4716_30m	1	6	1345	2.124230769	15.34903431
Y1	74	3282.9935	747.9565	4030.95	0.07550366	0.684229186	0.408108188	kde_5147_4716_30m	1	6	1345	2.124230769	15.30536366
Y1	75	3211.75317	372.99775	3711.11667	0.085742519	0.720723602	0.418073587	kde_5147_4716_30m	1	6	1345	2.124230769	31.90574455
Y1	1	1206.26433	83.3475	1373.78333	0.05058822	0.708104965	0.450731906	kde_5163_4699_30m	1	5.25	1165	0.190833333	13.51946259
Y1	2	2256.79983	525.9835	2782.78333	0.081455133	0.415316148	0.416685828	kde_5163_4699_30m	1	5.25	1165	0.190833333	53.27592087
Y1	3	2480.29892	694.98442	3175.28333	0.080402335	0.685744229	0.418002352	kde_5163_4699_30m	1	5.25	1165	0.190833333	36.01109695
Y1	4	3643.24925	1118.20075	4761.45	0.08767179	0.700710022	0.425273504	kde_5163_4699_30m	1	5.25	1165	0.190833333	18.03885269
Y1	5	2801.767	864.573	3125.65	0.061227812	0.69183782	0.427764059	kde_5163_4699_30m	1	5.25	1165	0.190833333	10.26198673
Y1	6	1856.76717	197.73275	2087.11667	0.04548156	0.74226159	0.457900967	kde_5163_4699_30m	1	5.25	1165	0.190833333	5.421990395
Y1	7	1800.26642	139.56425	2100.61667	0.051555379	0.695505626	0.467887189	kde_5163_4699_30m	1	5.25	1165	0.190833333	4.084826469
Y1	8	3065.845	623.6565	3812.95	0.060162759	0.689609355	0.417778206	kde_5163_4699_30m	1	5.25	1165	0.190833333	11.45228577
Y1	9	3600.78917	610.3275	4211.11667	0.058236581	0.717389343	0.494159627	kde_5163_4699_30m	1	5.25	1165	0.190833333	40.72077179
Y1	10	2464.35142	231.676	2853.11667	0.058439519	0.707877794	0.444227765	kde_5163_4699_30m	1	5.25	1165	0.190833333	72.92491913
Y1	11	2627.19525	524.75475	3151.95	0.069197405	0.698086264	0.456347458	kde_5163_4699_30m	1	5.25	1165	0.190833333	73.91103363
Y1	12	2773.63742	488.0785	3423.11667	0.081695218	0.673475742	0.494090826	kde_5163_4699_30m	1	5.25	1165	0.190833333	59.86138535
Y1	13	4524.25492	634.36175	5158.61667	0.076553223	0.686146119	0.432723699	kde_5163_4699_30m	1	5.25	1165	0.190833333	58.49605179
Y1	14	3966.19817	598.9185	4565.11667	0.066968399	0.698927886	0.439036078	kde_5163_4699_30m	1	5.25	1165	0.190833333	75.84570313
Y1	15	4060.84892	362.966	4471.11667	0.064344541	0.710852858	0.426576764	kde_5163_4699_30m	1	5.25	1165	0.190833333	72.1064682
Y1	16	5285.78483	679.9985	5965.78333	0.082675713	0.698424778	0.460749848	kde_5163_4699_30m	1	5.25	1165	0.190833333	85.2660675
Y1	17	3581.70558	427.57775	4009.28333	0.076208233	0.70300305	0.439182143	kde_5163_4699_30m	1	5.25	1165	0.190833333	55.94284058
Y1	18	2424.52983	400.7535	2825.28333	0.074943669	0.680628721	0.425379424	kde_5163_4699_30m	1	5.25	1165	0.190833333	47.55167007
Y1	19	3220.9305	258.61875	3619.95	0.087101284	0.727687061	0.452587471	kde_5163_4699_30m	1	5.25	1165	0.190833333	55.38774872
Y1	20	2481.22642	375.1485	2914.11667	0.086647281	0.70815722	0.424006996	kde_5163_4699_30m	1	5.25	1165	0.190833333	91.07894135
Y1	21	4351.36492	536.25175	4887.61667	0.059667436	0.697372657	0.461847616	kde_5163_4699_30m	1	5.25	1165	0.190833333	29.31056023
Y1	22	2953.5385	612.4115	3565.95	0.070919652	0.716784461	0.434684167	kde_5163_4699_30m	1	5.25	1165	0.190833333	1.133220077
Y1	23	1938.81392	123.35025	2148.61667	0.071124708	0.694985352	0.410878242	kde_5163_4699_30m	1	5.25	1165	0.190833333	4.694031715
Y1	24	4165.17658	989.60675	5154.78333	0.10811577	0.702812562	0.402773168	kde_5163_4699_30m	1	5.25	1165	0.190833333	7.792697906
Y1	25	1809.17108	324.26158	2375.11667	0.069064395	0.74323907	0.479316682	kde_5163_4699_30m	1	5.25	1165	0.190833333	5.401623249
Y1	26	3356.67192	1353.11142	4709.78333	0.066704378	0.713712363	0.439605647	kde_5163_4699_30m	1	5.25	1165	0.190833333	4.507661343
Y1	27	4061.93517	783.6815	4845.61667	0.078671315	0.682778077	0.427849927	kde_5163_4699_30m	1	5.25	1165	0.190833333	5.600811481
Y1	28	4427.563	648.2135	5128.95	0.060577643	0.760989472	0.474993326	kde_5163_4699_30m	1	5.25	1165	0.190833333	8.565193176
Y1	29	3220.37992	325.035	3593.61667	0.073276203	0.709283644	0.43830083	kde_5163_4699_30m	1	5.25	1165	0.190833333	8.482183456
Y1	30	3806.01158	503.77175	4309.78333	0.067835682	0.70614484	0.429882988	kde_5163_4699_30m	1	5.25	1165	0.190833333	7.639813423
Y1	31	1832.4185	178.5315	2010.95	0.071463283	0.645024279	0.394970096	kde_5163_4699_30m	1	5.25	1165	0.190833333	7.383610249
Y1	32	4436.16233	426.621	4862.78333	0.070242465	0.715525538	0.435751508	kde_5163_4699_30m	1	5.25	1165	0.190833333	7.993432999
Y1	33	3949.5775	729.3725	4678.95	0.073824056	0.752939069	0.449906494	kde_5163_4699_30m	1	5.25	1165	0.190833333	3.921406031
Y1	34	3183.51492	433.26842	3616.78333	0.071299979	0.708689461	0.448958589	kde_5163_4699_30m	1	5.25	1165	0.190833333	4.875961304
Y1	35	2472.32917	484.33575	2974.11667	0.06676051	0.70135682	0.443187464	kde_5163_4699_30m	1	5.25	1165	0.190833333	4.971641541
Y1	36	2854.30058	458.48275	3312.78333	0.066649958	0.708108539	0.415810738	kde_5163_4699_30m	1	5.25	1165	0.190833333	3.276635885
Y1	37	3843.80508	350.47825	4194.28333	0.065620562	0.705768708	0.419046177	kde_5163_4699_30m	1	5.25	1165	0.190833333	3.918700218
Y1	38	2746.66158	314.12175	3060.78333	0.06221811	0.770088401	0.505839518	kde_5163_4699_30m	1	5.25	1165	0.190833333	5.785668373
Y1	39	2134.79483	63.72675	2227.28333	0.058309707	0.714241709	0.457647564	kde_5163_4699_30m	1	5.25	1165	0.190833333	4.195701599
Y1	40	3333.22667	293.39	3626.61667	0.052683352	0.671159756	0.42874886	kde_5163_4699_30m	1	5.25	1165	0.190833333	10.05241394
Y1	41	2637.49392	249.581	2909.11667	0.05529723	0.686990714	0.431817807	kde_5163_4699_30m	1	5.25	1165	0.190833333	29.32850456
Y1	42	3123.52167	339.595	3463.11667	0.063260843	0.701901109	0.45556175	kde_5163_4699_30m	1	5.25	1165	0.190833333	42.75317001
Y1	43	2819.07	879.68158	3760.78333	0.064432922	0.699415644	0.432191571	kde_5163_4699_30m	1	5.25	1165	0.190833333	85.89730835
Y1	44	4522.91325	640.03675	5162.95	0.063877726	0.786787845	0.406605533	kde_5163_4699_30m	1	5.25	1165	0.190833333	59.84165955
Y1	45	4311.07675	623.259	5300.95	0.068350041	0.705322084	0.441157963	kde_5163_4699_30m	1	5.25	1165	0.190833333	43.73978424
Y1	46	3207.88983	681.3935	3889.28333	0.061943803	0.709915526	0.414547075	kde_5163_4699_30m	1	5.25	1165	0.190833333	38.29784012
Y1	47	4472.79433	1226.489	5699.28333	0.067620347	0.719842865	0.424168479	kde_5163_4699_30m	1	5.25	1165	0.190833333	45.92617798
Y1	48	2509.44758	705.96325	3289.78333	0.075565889	0.723348544	0.461077044	kde_5163_4699_30m	1	5.25	1165	0.190833333	32.27989197
Y1	49	4463.00967	275.607	4738.61667	0.073329098	0.700983551	0.459247542	kde_5163_4699_30m	1	5.25	1165	0.190833333	54.8302536
Y1	50	3557.08817	406.01175	4058.11667	0.07891026	0.702439892	0.432245396	kde_5163_4699_30m	1	5.25	1165	0.190833333	20.1789093
Y1	51	2805.62417	527.9925	3333.61667	0.057039801	0.727391309	0.431439013	kde_5163_4699_30m	1	5.25	1165	0.190833333	40.19228745
Y1	52	4898.35592	666.26075	5564.61667	0.079666897	0.688380777	0.399675083	kde_5163_4699_30m	1	5.25	1165	0.190833333	47.36898422
Y1	53	3929.31825	370.966	4481.95	0.090877001	0.680876081	0.395631008	kde_5163_4699_30m	1	5.25	1165	0.190833333	31.78213882
Y1	54	2283.22	265.73	2548.95	0.063466136	0.728345576	0.493408543	kde_5163_4699_30m	1	5.25	1165	0.190833333	26.13957787
Y1	55	3171.33567	357.781	3529.11667	0.079059508	0.753615814	0.425768817	kde_5163_4699_30m	1	5.25	1165	0.190833333	25.28934097
Y1	56	3641.33133	242.952	3884.28333	0.06223078	0.747053152	0.434786844	kde_5163_4699_30m	1	5.25	1165	0.190833333	32.97372818
Y1	57	3007.01233	438.45675	3658.78333	0.06207513	0.701796201	0.423284622	kde_5163_4699_30m	1	5.25	1165	0.190833333	12.73766327
Y1	58	2940.76642	501.85025	3442.61667	0.062927341	0.728998685	0.447178992	kde_5163_4699_30m	1	5.25	1165	0.190833333	13.54375076
Y1	59	2039.04633	103.737	2142.78333	0.052497425	0.751140215	0.499682246	kde_5163_4699_30m	1	5.25	1165	0.190833333	18.3781662
Y1	60	2003.66133	381.622	2385.28333	0.042505621	0.678046077	0.43938052	kde_5163_4699_30m	1	5.25	1165	0.190833333	18.33097076
Y1	61	4324.85633	200.37525	4607.78333	0.06319615	0.719220719	0.44933005	kde_5163_4699_30m	1	5.25	1165	0.190833333	8.801689148
Y1	62	3900.21042	461.4795	4410.11667	0.056392244	0.688457475	0.431435834	kde_5163_4699_30m	1	5.25	1165	0.190833333	14.45484257
Y1	63	3302.65558	192.37925	3608.28333	0.050700432	0.696337021	0.436530057	kde_5163_4699_30m	1	5.25	1165	0.190833333	18.19632149
Y1	64	2853.90633	193.377	3047.28333	0.062833048	0.668778225	0.440796449	kde_5163_4699_30m	1	5.25	1165	0.190833333	14.92521667
Y1	65	924.26	78.55017	1082.11667	0.053262279	0.738825245	0.476465992	kde_5163_4699_30m	1	5.25	1165	0.190833333	24.27317429
Y1	66	281.60908	147.00517	577.45	0.08575796	0.734415964	0.472353721	kde_5163_4699_30m	1	5.25	1165	0.190833333	9.300911903
Y1	67	2268.48983	173.986	2593.28333	0.062931326	0.701841935	0.439825929	kde_5163_4699_30m	1	5.25	1165	0.190833333	34.13578033
Y1	68	3135.68758	883.09575	4018.78333	0.074783829	0.71384578	0.43563371	kde_5163_4699_30m	1	5.25	1165	0.190833333	35.49262238
Y1	69	1291.18742	942.92925	2234.11667	0.064455352	0.678159234	0.425287417	kde_5163_4699_30m	1	5.25	1165	0.190833333	21.78894997
Y1	70	3945.42392	266.652	4335.11667	0.065503161	0.723738813	0.42609322	kde_5163_4699_30m	1	5.25	1165	0.190833333	8.615499496
Y1	71	3881.75675	911.69325	4793.45	0.087215625	0.704151181	0.412516396	kde_5163_4699_30m	1	5.25	1165	0.190833333	17.42499924
Y1	72	1383.80808	301.35683	1704.11667	0.069318788	0.690690546	0.440372961	kde_5163_4699_30m	1	5.25	1165	0.190833333	30.94417763
Y1	73	5269.72575	923.22425	6192.95	0.071567332	0.701399031	0.408975958	kde_5163_4699_30m	1	5.25	1165	0.190833333	34.35863495
Y1	74	3282.9935	747.9565	4030.95	0.07550366	0.684229186	0.408108188	kde_5163_4699_30m	1	5.25	1165	0.190833333	13.44103336
Y1	75	3211.75317	372.99775	3711.11667	0.085742519	0.720723602	0.418073587	kde_5163_4699_30m	1	5.25	1165	0.190833333	16.82154846
Y1	1	1206.26433	83.3475	1373.78333	0.05058822	0.708104965	0.450731906	kde_5202_4710_30m	6	5.75	1665	0.971428571	15.12736225
Y1	2	2256.79983	525.9835	2782.78333	0.081455133	0.415316148	0.416685828	kde_5202_4710_30m	6	5.75	1665	0.971428571	28.23321533
Y1	3	2480.29892	694.98442	3175.28333	0.080402335	0.685744229	0.418002352	kde_5202_4710_30m	6	5.75	1665	0.971428571	21.95696259
Y1	4	3643.24925	1118.20075	4761.45	0.08767179	0.700710022	0.425273504	kde_5202_4710_30m	6	5.75	1665	0.971428571	27.35181046
Y1	5	2801.767	864.573	3125.65	0.061227812	0.69183782	0.427764059	kde_5202_4710_30m	6	5.75	1665	0.971428571	24.57237816
Y1	6	1856.76717	197.73275	2087.11667	0.04548156	0.74226159	0.457900967	kde_5202_4710_30m	6	5.75	1665	0.971428571	14.76163197
Y1	7	1800.26642	139.56425	2100.61667	0.051555379	0.695505626	0.467887189	kde_5202_4710_30m	6	5.75	1665	0.971428571	7.133627892
Y1	8	3065.845	623.6565	3812.95	0.060162759	0.689609355	0.417778206	kde_5202_4710_30m	6	5.75	1665	0.971428571	16.1625042
Y1	9	3600.78917	610.3275	4211.11667	0.058236581	0.717389343	0.494159627	kde_5202_4710_30m	6	5.75	1665	0.971428571	18.21783638
Y1	10	2464.35142	231.676	2853.11667	0.058439519	0.707877794	0.444227765	kde_5202_4710_30m	6	5.75	1665	0.971428571	16.95944214
Y1	11	2627.19525	524.75475	3151.95	0.069197405	0.698086264	0.456347458	kde_5202_4710_30m	6	5.75	1665	0.971428571	19.3776226
Y1	12	2773.63742	488.0785	3423.11667	0.081695218	0.673475742	0.494090826	kde_5202_4710_30m	6	5.75	1665	0.971428571	19.95452309
Y1	13	4524.25492	634.36175	5158.61667	0.076553223	0.686146119	0.432723699	kde_5202_4710_30m	6	5.75	1665	0.971428571	10.68766022
Y1	14	3966.19817	598.9185	4565.11667	0.066968399	0.698927886	0.439036078	kde_5202_4710_30m	6	5.75	1665	0.971428571	16.67088127
Y1	15	4060.84892	362.966	4471.11667	0.064344541	0.710852858	0.426576764	kde_5202_4710_30m	6	5.75	1665	0.971428571	33.31322098
Y1	16	5285.78483	679.9985	5965.78333	0.082675713	0.698424778	0.460749848	kde_5202_4710_30m	6	5.75	1665	0.971428571	28.86010361
Y1	17	3581.70558	427.57775	4009.28333	0.076208233	0.70300305	0.439182143	kde_5202_4710_30m	6	5.75	1665	0.971428571	13.9029808
Y1	18	2424.52983	400.7535	2825.28333	0.074943669	0.680628721	0.425379424	kde_5202_4710_30m	6	5.75	1665	0.971428571	30.05316734
Y1	19	3220.9305	258.61875	3619.95	0.087101284	0.727687061	0.452587471	kde_5202_4710_30m	6	5.75	1665	0.971428571	21.20089531
Y1	20	2481.22642	375.1485	2914.11667	0.086647281	0.70815722	0.424006996	kde_5202_4710_30m	6	5.75	1665	0.971428571	30.41733742
Y1	21	4351.36492	536.25175	4887.61667	0.059667436	0.697372657	0.461847616	kde_5202_4710_30m	6	5.75	1665	0.971428571	19.05991554
Y1	22	2953.5385	612.4115	3565.95	0.070919652	0.716784461	0.434684167	kde_5202_4710_30m	6	5.75	1665	0.971428571	1.691079497
Y1	23	1938.81392	123.35025	2148.61667	0.071124708	0.694985352	0.410878242	kde_5202_4710_30m	6	5.75	1665	0.971428571	2.609494925
Y1	24	4165.17658	989.60675	5154.78333	0.10811577	0.702812562	0.402773168	kde_5202_4710_30m	6	5.75	1665	0.971428571	1.300904989
Y1	25	1809.17108	324.26158	2375.11667	0.069064395	0.74323907	0.479316682	kde_5202_4710_30m	6	5.75	1665	0.971428571	1.384686708
Y1	26	3356.67192	1353.11142	4709.78333	0.066704378	0.713712363	0.439605647	kde_5202_4710_30m	6	5.75	1665	0.971428571	11.95834732
Y1	27	4061.93517	783.6815	4845.61667	0.078671315	0.682778077	0.427849927	kde_5202_4710_30m	6	5.75	1665	0.971428571	2.125110388
Y1	28	4427.563	648.2135	5128.95	0.060577643	0.760989472	0.474993326	kde_5202_4710_30m	6	5.75	1665	0.971428571	9.691302299
Y1	29	3220.37992	325.035	3593.61667	0.073276203	0.709283644	0.43830083	kde_5202_4710_30m	6	5.75	1665	0.971428571	6.895817757
Y1	30	3806.01158	503.77175	4309.78333	0.067835682	0.70614484	0.429882988	kde_5202_4710_30m	6	5.75	1665	0.971428571	6.2241745
Y1	31	1832.4185	178.5315	2010.95	0.071463283	0.645024279	0.394970096	kde_5202_4710_30m	6	5.75	1665	0.971428571	13.20004654
Y1	32	4436.16233	426.621	4862.78333	0.070242465	0.715525538	0.435751508	kde_5202_4710_30m	6	5.75	1665	0.971428571	26.01839256
Y1	33	3949.5775	729.3725	4678.95	0.073824056	0.752939069	0.449906494	kde_5202_4710_30m	6	5.75	1665	0.971428571	16.20339775
Y1	34	3183.51492	433.26842	3616.78333	0.071299979	0.708689461	0.448958589	kde_5202_4710_30m	6	5.75	1665	0.971428571	27.38744545
Y1	35	2472.32917	484.33575	2974.11667	0.06676051	0.70135682	0.443187464	kde_5202_4710_30m	6	5.75	1665	0.971428571	24.5347538
Y1	36	2854.30058	458.48275	3312.78333	0.066649958	0.708108539	0.415810738	kde_5202_4710_30m	6	5.75	1665	0.971428571	15.21367836
Y1	37	3843.80508	350.47825	4194.28333	0.065620562	0.705768708	0.419046177	kde_5202_4710_30m	6	5.75	1665	0.971428571	2.080969572
Y1	38	2746.66158	314.12175	3060.78333	0.06221811	0.770088401	0.505839518	kde_5202_4710_30m	6	5.75	1665	0.971428571	1.902808666
Y1	39	2134.79483	63.72675	2227.28333	0.058309707	0.714241709	0.457647564	kde_5202_4710_30m	6	5.75	1665	0.971428571	7.296982288
Y1	40	3333.22667	293.39	3626.61667	0.052683352	0.671159756	0.42874886	kde_5202_4710_30m	6	5.75	1665	0.971428571	11.11997318
Y1	41	2637.49392	249.581	2909.11667	0.05529723	0.686990714	0.431817807	kde_5202_4710_30m	6	5.75	1665	0.971428571	16.12933159
Y1	42	3123.52167	339.595	3463.11667	0.063260843	0.701901109	0.45556175	kde_5202_4710_30m	6	5.75	1665	0.971428571	10.37813473
Y1	43	2819.07	879.68158	3760.78333	0.064432922	0.699415644	0.432191571	kde_5202_4710_30m	6	5.75	1665	0.971428571	27.83490944
Y1	44	4522.91325	640.03675	5162.95	0.063877726	0.786787845	0.406605533	kde_5202_4710_30m	6	5.75	1665	0.971428571	36.13874054
Y1	45	4311.07675	623.259	5300.95	0.068350041	0.705322084	0.441157963	kde_5202_4710_30m	6	5.75	1665	0.971428571	65.48253632
Y1	46	3207.88983	681.3935	3889.28333	0.061943803	0.709915526	0.414547075	kde_5202_4710_30m	6	5.75	1665	0.971428571	49.18451309
Y1	47	4472.79433	1226.489	5699.28333	0.067620347	0.719842865	0.424168479	kde_5202_4710_30m	6	5.75	1665	0.971428571	32.77099991
Y1	48	2509.44758	705.96325	3289.78333	0.075565889	0.723348544	0.461077044	kde_5202_4710_30m	6	5.75	1665	0.971428571	22.80518723
Y1	49	4463.00967	275.607	4738.61667	0.073329098	0.700983551	0.459247542	kde_5202_4710_30m	6	5.75	1665	0.971428571	33.0983696
Y1	50	3557.08817	406.01175	4058.11667	0.07891026	0.702439892	0.432245396	kde_5202_4710_30m	6	5.75	1665	0.971428571	30.29305267
Y1	51	2805.62417	527.9925	3333.61667	0.057039801	0.727391309	0.431439013	kde_5202_4710_30m	6	5.75	1665	0.971428571	58.97679901
Y1	52	4898.35592	666.26075	5564.61667	0.079666897	0.688380777	0.399675083	kde_5202_4710_30m	6	5.75	1665	0.971428571	59.91214371
Y1	53	3929.31825	370.966	4481.95	0.090877001	0.680876081	0.395631008	kde_5202_4710_30m	6	5.75	1665	0.971428571	38.06078339
Y1	54	2283.22	265.73	2548.95	0.063466136	0.728345576	0.493408543	kde_5202_4710_30m	6	5.75	1665	0.971428571	30.02067184
Y1	55	3171.33567	357.781	3529.11667	0.079059508	0.753615814	0.425768817	kde_5202_4710_30m	6	5.75	1665	0.971428571	29.91351318
Y1	56	3641.33133	242.952	3884.28333	0.06223078	0.747053152	0.434786844	kde_5202_4710_30m	6	5.75	1665	0.971428571	26.39958382
Y1	57	3007.01233	438.45675	3658.78333	0.06207513	0.701796201	0.423284622	kde_5202_4710_30m	6	5.75	1665	0.971428571	81.32301331
Y1	58	2940.76642	501.85025	3442.61667	0.062927341	0.728998685	0.447178992	kde_5202_4710_30m	6	5.75	1665	0.971428571	30.43389511
Y1	59	2039.04633	103.737	2142.78333	0.052497425	0.751140215	0.499682246	kde_5202_4710_30m	6	5.75	1665	0.971428571	15.99658775
Y1	60	2003.66133	381.622	2385.28333	0.042505621	0.678046077	0.43938052	kde_5202_4710_30m	6	5.75	1665	0.971428571	13.961936
Y1	61	4324.85633	200.37525	4607.78333	0.06319615	0.719220719	0.44933005	kde_5202_4710_30m	6	5.75	1665	0.971428571	7.948431015
Y1	62	3900.21042	461.4795	4410.11667	0.056392244	0.688457475	0.431435834	kde_5202_4710_30m	6	5.75	1665	0.971428571	12.79699516
Y1	63	3302.65558	192.37925	3608.28333	0.050700432	0.696337021	0.436530057	kde_5202_4710_30m	6	5.75	1665	0.971428571	35.46935272
Y1	64	2853.90633	193.377	3047.28333	0.062833048	0.668778225	0.440796449	kde_5202_4710_30m	6	5.75	1665	0.971428571	66.78131104
Y1	65	924.26	78.55017	1082.11667	0.053262279	0.738825245	0.476465992	kde_5202_4710_30m	6	5.75	1665	0.971428571	3.443215847
Y1	66	281.60908	147.00517	577.45	0.08575796	0.734415964	0.472353721	kde_5202_4710_30m	6	5.75	1665	0.971428571	1.392723799
Y1	67	2268.48983	173.986	2593.28333	0.062931326	0.701841935	0.439825929	kde_5202_4710_30m	6	5.75	1665	0.971428571	3.807144642
Y1	68	3135.68758	883.09575	4018.78333	0.074783829	0.71384578	0.43563371	kde_5202_4710_30m	6	5.75	1665	0.971428571	8.344251633
Y1	69	1291.18742	942.92925	2234.11667	0.064455352	0.678159234	0.425287417	kde_5202_4710_30m	6	5.75	1665	0.971428571	5.233626842
Y1	70	3945.42392	266.652	4335.11667	0.065503161	0.723738813	0.42609322	kde_5202_4710_30m	6	5.75	1665	0.971428571	1.254681468
Y1	71	3881.75675	911.69325	4793.45	0.087215625	0.704151181	0.412516396	kde_5202_4710_30m	6	5.75	1665	0.971428571	1.804252028
Y1	72	1383.80808	301.35683	1704.11667	0.069318788	0.690690546	0.440372961	kde_5202_4710_30m	6	5.75	1665	0.971428571	7.381213665
Y1	73	5269.72575	923.22425	6192.95	0.071567332	0.701399031	0.408975958	kde_5202_4710_30m	6	5.75	1665	0.971428571	10.37592411
Y1	74	3282.9935	747.9565	4030.95	0.07550366	0.684229186	0.408108188	kde_5202_4710_30m	6	5.75	1665	0.971428571	3.163519859
Y1	75	3211.75317	372.99775	3711.11667	0.085742519	0.720723602	0.418073587	kde_5202_4710_30m	6	5.75	1665	0.971428571	3.238552094
Y1	1	1206.26433	83.3475	1373.78333	0.05058822	0.708104965	0.450731906	kde_5266_4708_30m	6	5.75	1180	1.511428571	23.68992043
Y1	2	2256.79983	525.9835	2782.78333	0.081455133	0.415316148	0.416685828	kde_5266_4708_30m	6	5.75	1180	1.511428571	27.73038673
Y1	3	2480.29892	694.98442	3175.28333	0.080402335	0.685744229	0.418002352	kde_5266_4708_30m	6	5.75	1180	1.511428571	41.95240402
Y1	4	3643.24925	1118.20075	4761.45	0.08767179	0.700710022	0.425273504	kde_5266_4708_30m	6	5.75	1180	1.511428571	56.98820496
Y1	5	2801.767	864.573	3125.65	0.061227812	0.69183782	0.427764059	kde_5266_4708_30m	6	5.75	1180	1.511428571	57.65315628
Y1	6	1856.76717	197.73275	2087.11667	0.04548156	0.74226159	0.457900967	kde_5266_4708_30m	6	5.75	1180	1.511428571	35.36786652
Y1	7	1800.26642	139.56425	2100.61667	0.051555379	0.695505626	0.467887189	kde_5266_4708_30m	6	5.75	1180	1.511428571	30.10356522
Y1	8	3065.845	623.6565	3812.95	0.060162759	0.689609355	0.417778206	kde_5266_4708_30m	6	5.75	1180	1.511428571	37.17300034
Y1	9	3600.78917	610.3275	4211.11667	0.058236581	0.717389343	0.494159627	kde_5266_4708_30m	6	5.75	1180	1.511428571	24.92769241
Y1	10	2464.35142	231.676	2853.11667	0.058439519	0.707877794	0.444227765	kde_5266_4708_30m	6	5.75	1180	1.511428571	28.29432106
Y1	11	2627.19525	524.75475	3151.95	0.069197405	0.698086264	0.456347458	kde_5266_4708_30m	6	5.75	1180	1.511428571	30.90345383
Y1	12	2773.63742	488.0785	3423.11667	0.081695218	0.673475742	0.494090826	kde_5266_4708_30m	6	5.75	1180	1.511428571	41.03349304
Y1	13	4524.25492	634.36175	5158.61667	0.076553223	0.686146119	0.432723699	kde_5266_4708_30m	6	5.75	1180	1.511428571	43.2655983
Y1	14	3966.19817	598.9185	4565.11667	0.066968399	0.698927886	0.439036078	kde_5266_4708_30m	6	5.75	1180	1.511428571	39.11532974
Y1	15	4060.84892	362.966	4471.11667	0.064344541	0.710852858	0.426576764	kde_5266_4708_30m	6	5.75	1180	1.511428571	38.3511467
Y1	16	5285.78483	679.9985	5965.78333	0.082675713	0.698424778	0.460749848	kde_5266_4708_30m	6	5.75	1180	1.511428571	28.74158478
Y1	17	3581.70558	427.57775	4009.28333	0.076208233	0.70300305	0.439182143	kde_5266_4708_30m	6	5.75	1180	1.511428571	30.20287132
Y1	18	2424.52983	400.7535	2825.28333	0.074943669	0.680628721	0.425379424	kde_5266_4708_30m	6	5.75	1180	1.511428571	14.16867065
Y1	19	3220.9305	258.61875	3619.95	0.087101284	0.727687061	0.452587471	kde_5266_4708_30m	6	5.75	1180	1.511428571	11.68827629
Y1	20	2481.22642	375.1485	2914.11667	0.086647281	0.70815722	0.424006996	kde_5266_4708_30m	6	5.75	1180	1.511428571	23.49310303
Y1	21	4351.36492	536.25175	4887.61667	0.059667436	0.697372657	0.461847616	kde_5266_4708_30m	6	5.75	1180	1.511428571	10.13299751
Y1	22	2953.5385	612.4115	3565.95	0.070919652	0.716784461	0.434684167	kde_5266_4708_30m	6	5.75	1180	1.511428571	31.11357307
Y1	23	1938.81392	123.35025	2148.61667	0.071124708	0.694985352	0.410878242	kde_5266_4708_30m	6	5.75	1180	1.511428571	19.77617836
Y1	24	4165.17658	989.60675	5154.78333	0.10811577	0.702812562	0.402773168	kde_5266_4708_30m	6	5.75	1180	1.511428571	13.1758604
Y1	25	1809.17108	324.26158	2375.11667	0.069064395	0.74323907	0.479316682	kde_5266_4708_30m	6	5.75	1180	1.511428571	5.691958427
Y1	26	3356.67192	1353.11142	4709.78333	0.066704378	0.713712363	0.439605647	kde_5266_4708_30m	6	5.75	1180	1.511428571	35.48561478
Y1	27	4061.93517	783.6815	4845.61667	0.078671315	0.682778077	0.427849927	kde_5266_4708_30m	6	5.75	1180	1.511428571	12.46424294
Y1	28	4427.563	648.2135	5128.95	0.060577643	0.760989472	0.474993326	kde_5266_4708_30m	6	5.75	1180	1.511428571	57.92448044
Y1	29	3220.37992	325.035	3593.61667	0.073276203	0.709283644	0.43830083	kde_5266_4708_30m	6	5.75	1180	1.511428571	32.40550995
Y1	30	3806.01158	503.77175	4309.78333	0.067835682	0.70614484	0.429882988	kde_5266_4708_30m	6	5.75	1180	1.511428571	45.6703949
Y1	31	1832.4185	178.5315	2010.95	0.071463283	0.645024279	0.394970096	kde_5266_4708_30m	6	5.75	1180	1.511428571	19.26651001
Y1	32	4436.16233	426.621	4862.78333	0.070242465	0.715525538	0.435751508	kde_5266_4708_30m	6	5.75	1180	1.511428571	29.21453285
Y1	33	3949.5775	729.3725	4678.95	0.073824056	0.752939069	0.449906494	kde_5266_4708_30m	6	5.75	1180	1.511428571	11.84135246
Y1	34	3183.51492	433.26842	3616.78333	0.071299979	0.708689461	0.448958589	kde_5266_4708_30m	6	5.75	1180	1.511428571	12.44275284
Y1	35	2472.32917	484.33575	2974.11667	0.06676051	0.70135682	0.443187464	kde_5266_4708_30m	6	5.75	1180	1.511428571	10.97322941
Y1	36	2854.30058	458.48275	3312.78333	0.066649958	0.708108539	0.415810738	kde_5266_4708_30m	6	5.75	1180	1.511428571	22.38743019
Y1	37	3843.80508	350.47825	4194.28333	0.065620562	0.705768708	0.419046177	kde_5266_4708_30m	6	5.75	1180	1.511428571	35.44392776
Y1	38	2746.66158	314.12175	3060.78333	0.06221811	0.770088401	0.505839518	kde_5266_4708_30m	6	5.75	1180	1.511428571	47.0971489
Y1	39	2134.79483	63.72675	2227.28333	0.058309707	0.714241709	0.457647564	kde_5266_4708_30m	6	5.75	1180	1.511428571	14.17663002
Y1	40	3333.22667	293.39	3626.61667	0.052683352	0.671159756	0.42874886	kde_5266_4708_30m	6	5.75	1180	1.511428571	10.56023979
Y1	41	2637.49392	249.581	2909.11667	0.05529723	0.686990714	0.431817807	kde_5266_4708_30m	6	5.75	1180	1.511428571	17.86913681
Y1	42	3123.52167	339.595	3463.11667	0.063260843	0.701901109	0.45556175	kde_5266_4708_30m	6	5.75	1180	1.511428571	8.400560379
Y1	43	2819.07	879.68158	3760.78333	0.064432922	0.699415644	0.432191571	kde_5266_4708_30m	6	5.75	1180	1.511428571	31.81032753
Y1	44	4522.91325	640.03675	5162.95	0.063877726	0.786787845	0.406605533	kde_5266_4708_30m	6	5.75	1180	1.511428571	47.04330826
Y1	45	4311.07675	623.259	5300.95	0.068350041	0.705322084	0.441157963	kde_5266_4708_30m	6	5.75	1180	1.511428571	74.43928528
Y1	46	3207.88983	681.3935	3889.28333	0.061943803	0.709915526	0.414547075	kde_5266_4708_30m	6	5.75	1180	1.511428571	77.67720795
Y1	47	4472.79433	1226.489	5699.28333	0.067620347	0.719842865	0.424168479	kde_5266_4708_30m	6	5.75	1180	1.511428571	61.34280396
Y1	48	2509.44758	705.96325	3289.78333	0.075565889	0.723348544	0.461077044	kde_5266_4708_30m	6	5.75	1180	1.511428571	61.65611649
Y1	49	4463.00967	275.607	4738.61667	0.073329098	0.700983551	0.459247542	kde_5266_4708_30m	6	5.75	1180	1.511428571	29.18876839
Y1	50	3557.08817	406.01175	4058.11667	0.07891026	0.702439892	0.432245396	kde_5266_4708_30m	6	5.75	1180	1.511428571	54.66461182
Y1	51	2805.62417	527.9925	3333.61667	0.057039801	0.727391309	0.431439013	kde_5266_4708_30m	6	5.75	1180	1.511428571	49.61215973
Y1	52	4898.35592	666.26075	5564.61667	0.079666897	0.688380777	0.399675083	kde_5266_4708_30m	6	5.75	1180	1.511428571	60.41365051
Y1	53	3929.31825	370.966	4481.95	0.090877001	0.680876081	0.395631008	kde_5266_4708_30m	6	5.75	1180	1.511428571	86.88952637
Y1	54	2283.22	265.73	2548.95	0.063466136	0.728345576	0.493408543	kde_5266_4708_30m	6	5.75	1180	1.511428571	35.15373611
Y1	55	3171.33567	357.781	3529.11667	0.079059508	0.753615814	0.425768817	kde_5266_4708_30m	6	5.75	1180	1.511428571	82.2203598
Y1	56	3641.33133	242.952	3884.28333	0.06223078	0.747053152	0.434786844	kde_5266_4708_30m	6	5.75	1180	1.511428571	70.98020935
Y1	57	3007.01233	438.45675	3658.78333	0.06207513	0.701796201	0.423284622	kde_5266_4708_30m	6	5.75	1180	1.511428571	58.99118805
Y1	58	2940.76642	501.85025	3442.61667	0.062927341	0.728998685	0.447178992	kde_5266_4708_30m	6	5.75	1180	1.511428571	39.58313751
Y1	59	2039.04633	103.737	2142.78333	0.052497425	0.751140215	0.499682246	kde_5266_4708_30m	6	5.75	1180	1.511428571	27.86569023
Y1	60	2003.66133	381.622	2385.28333	0.042505621	0.678046077	0.43938052	kde_5266_4708_30m	6	5.75	1180	1.511428571	23.41138077
Y1	61	4324.85633	200.37525	4607.78333	0.06319615	0.719220719	0.44933005	kde_5266_4708_30m	6	5.75	1180	1.511428571	15.53877354
Y1	62	3900.21042	461.4795	4410.11667	0.056392244	0.688457475	0.431435834	kde_5266_4708_30m	6	5.75	1180	1.511428571	25.82313919
Y1	63	3302.65558	192.37925	3608.28333	0.050700432	0.696337021	0.436530057	kde_5266_4708_30m	6	5.75	1180	1.511428571	58.98140335
Y1	64	2853.90633	193.377	3047.28333	0.062833048	0.668778225	0.440796449	kde_5266_4708_30m	6	5.75	1180	1.511428571	68.0732193
Y1	65	924.26	78.55017	1082.11667	0.053262279	0.738825245	0.476465992	kde_5266_4708_30m	6	5.75	1180	1.511428571	22.60678864
Y1	66	281.60908	147.00517	577.45	0.08575796	0.734415964	0.472353721	kde_5266_4708_30m	6	5.75	1180	1.511428571	16.9730072
Y1	67	2268.48983	173.986	2593.28333	0.062931326	0.701841935	0.439825929	kde_5266_4708_30m	6	5.75	1180	1.511428571	30.34584427
Y1	68	3135.68758	883.09575	4018.78333	0.074783829	0.71384578	0.43563371	kde_5266_4708_30m	6	5.75	1180	1.511428571	28.37366295
Y1	69	1291.18742	942.92925	2234.11667	0.064455352	0.678159234	0.425287417	kde_5266_4708_30m	6	5.75	1180	1.511428571	15.71795654
Y1	70	3945.42392	266.652	4335.11667	0.065503161	0.723738813	0.42609322	kde_5266_4708_30m	6	5.75	1180	1.511428571	2.215204477
Y1	71	3881.75675	911.69325	4793.45	0.087215625	0.704151181	0.412516396	kde_5266_4708_30m	6	5.75	1180	1.511428571	2.701081753
Y1	72	1383.80808	301.35683	1704.11667	0.069318788	0.690690546	0.440372961	kde_5266_4708_30m	6	5.75	1180	1.511428571	12.65562057
Y1	73	5269.72575	923.22425	6192.95	0.071567332	0.701399031	0.408975958	kde_5266_4708_30m	6	5.75	1180	1.511428571	39.89969254
Y1	74	3282.9935	747.9565	4030.95	0.07550366	0.684229186	0.408108188	kde_5266_4708_30m	6	5.75	1180	1.511428571	8.818024635
Y1	75	3211.75317	372.99775	3711.11667	0.085742519	0.720723602	0.418073587	kde_5266_4708_30m	6	5.75	1180	1.511428571	6.921142101
Y1	1	1206.26433	83.3475	1373.78333	0.05058822	0.708104965	0.450731906	kde_5282_4703_30m	6	5	1350	3.462307692	28.1567173
Y1	2	2256.79983	525.9835	2782.78333	0.081455133	0.415316148	0.416685828	kde_5282_4703_30m	6	5	1350	3.462307692	47.87269211
Y1	3	2480.29892	694.98442	3175.28333	0.080402335	0.685744229	0.418002352	kde_5282_4703_30m	6	5	1350	3.462307692	32.0394249
Y1	4	3643.24925	1118.20075	4761.45	0.08767179	0.700710022	0.425273504	kde_5282_4703_30m	6	5	1350	3.462307692	36.01898956
Y1	5	2801.767	864.573	3125.65	0.061227812	0.69183782	0.427764059	kde_5282_4703_30m	6	5	1350	3.462307692	34.1794014
Y1	6	1856.76717	197.73275	2087.11667	0.04548156	0.74226159	0.457900967	kde_5282_4703_30m	6	5	1350	3.462307692	28.20053864
Y1	7	1800.26642	139.56425	2100.61667	0.051555379	0.695505626	0.467887189	kde_5282_4703_30m	6	5	1350	3.462307692	31.61450768
Y1	8	3065.845	623.6565	3812.95	0.060162759	0.689609355	0.417778206	kde_5282_4703_30m	6	5	1350	3.462307692	38.86507416
Y1	9	3600.78917	610.3275	4211.11667	0.058236581	0.717389343	0.494159627	kde_5282_4703_30m	6	5	1350	3.462307692	21.38088989
Y1	10	2464.35142	231.676	2853.11667	0.058439519	0.707877794	0.444227765	kde_5282_4703_30m	6	5	1350	3.462307692	11.99362183
Y1	11	2627.19525	524.75475	3151.95	0.069197405	0.698086264	0.456347458	kde_5282_4703_30m	6	5	1350	3.462307692	19.87116623
Y1	12	2773.63742	488.0785	3423.11667	0.081695218	0.673475742	0.494090826	kde_5282_4703_30m	6	5	1350	3.462307692	37.20166397
Y1	13	4524.25492	634.36175	5158.61667	0.076553223	0.686146119	0.432723699	kde_5282_4703_30m	6	5	1350	3.462307692	41.57936859
Y1	14	3966.19817	598.9185	4565.11667	0.066968399	0.698927886	0.439036078	kde_5282_4703_30m	6	5	1350	3.462307692	31.70276833
Y1	15	4060.84892	362.966	4471.11667	0.064344541	0.710852858	0.426576764	kde_5282_4703_30m	6	5	1350	3.462307692	38.39028931
Y1	16	5285.78483	679.9985	5965.78333	0.082675713	0.698424778	0.460749848	kde_5282_4703_30m	6	5	1350	3.462307692	26.77567101
Y1	17	3581.70558	427.57775	4009.28333	0.076208233	0.70300305	0.439182143	kde_5282_4703_30m	6	5	1350	3.462307692	13.77753735
Y1	18	2424.52983	400.7535	2825.28333	0.074943669	0.680628721	0.425379424	kde_5282_4703_30m	6	5	1350	3.462307692	5.12578392
Y1	19	3220.9305	258.61875	3619.95	0.087101284	0.727687061	0.452587471	kde_5282_4703_30m	6	5	1350	3.462307692	8.230490685
Y1	20	2481.22642	375.1485	2914.11667	0.086647281	0.70815722	0.424006996	kde_5282_4703_30m	6	5	1350	3.462307692	18.67027473
Y1	21	4351.36492	536.25175	4887.61667	0.059667436	0.697372657	0.461847616	kde_5282_4703_30m	6	5	1350	3.462307692	21.88786125
Y1	22	2953.5385	612.4115	3565.95	0.070919652	0.716784461	0.434684167	kde_5282_4703_30m	6	5	1350	3.462307692	6.946704865
Y1	23	1938.81392	123.35025	2148.61667	0.071124708	0.694985352	0.410878242	kde_5282_4703_30m	6	5	1350	3.462307692	5.39746809
Y1	24	4165.17658	989.60675	5154.78333	0.10811577	0.702812562	0.402773168	kde_5282_4703_30m	6	5	1350	3.462307692	2.411257505
Y1	25	1809.17108	324.26158	2375.11667	0.069064395	0.74323907	0.479316682	kde_5282_4703_30m	6	5	1350	3.462307692	1.817282677
Y1	26	3356.67192	1353.11142	4709.78333	0.066704378	0.713712363	0.439605647	kde_5282_4703_30m	6	5	1350	3.462307692	19.26285172
Y1	27	4061.93517	783.6815	4845.61667	0.078671315	0.682778077	0.427849927	kde_5282_4703_30m	6	5	1350	3.462307692	21.59584427
Y1	28	4427.563	648.2135	5128.95	0.060577643	0.760989472	0.474993326	kde_5282_4703_30m	6	5	1350	3.462307692	20.27509117
Y1	29	3220.37992	325.035	3593.61667	0.073276203	0.709283644	0.43830083	kde_5282_4703_30m	6	5	1350	3.462307692	12.30092239
Y1	30	3806.01158	503.77175	4309.78333	0.067835682	0.70614484	0.429882988	kde_5282_4703_30m	6	5	1350	3.462307692	12.82435036
Y1	31	1832.4185	178.5315	2010.95	0.071463283	0.645024279	0.394970096	kde_5282_4703_30m	6	5	1350	3.462307692	7.449767113
Y1	32	4436.16233	426.621	4862.78333	0.070242465	0.715525538	0.435751508	kde_5282_4703_30m	6	5	1350	3.462307692	5.741313457
Y1	33	3949.5775	729.3725	4678.95	0.073824056	0.752939069	0.449906494	kde_5282_4703_30m	6	5	1350	3.462307692	1.466118336
Y1	34	3183.51492	433.26842	3616.78333	0.071299979	0.708689461	0.448958589	kde_5282_4703_30m	6	5	1350	3.462307692	1.82398665
Y1	35	2472.32917	484.33575	2974.11667	0.06676051	0.70135682	0.443187464	kde_5282_4703_30m	6	5	1350	3.462307692	3.416308165
Y1	36	2854.30058	458.48275	3312.78333	0.066649958	0.708108539	0.415810738	kde_5282_4703_30m	6	5	1350	3.462307692	6.585110664
Y1	37	3843.80508	350.47825	4194.28333	0.065620562	0.705768708	0.419046177	kde_5282_4703_30m	6	5	1350	3.462307692	28.85442162
Y1	38	2746.66158	314.12175	3060.78333	0.06221811	0.770088401	0.505839518	kde_5282_4703_30m	6	5	1350	3.462307692	27.69748688
Y1	39	2134.79483	63.72675	2227.28333	0.058309707	0.714241709	0.457647564	kde_5282_4703_30m	6	5	1350	3.462307692	16.22737122
Y1	40	3333.22667	293.39	3626.61667	0.052683352	0.671159756	0.42874886	kde_5282_4703_30m	6	5	1350	3.462307692	13.56477642
Y1	41	2637.49392	249.581	2909.11667	0.05529723	0.686990714	0.431817807	kde_5282_4703_30m	6	5	1350	3.462307692	35.34064865
Y1	42	3123.52167	339.595	3463.11667	0.063260843	0.701901109	0.45556175	kde_5282_4703_30m	6	5	1350	3.462307692	15.02164268
Y1	43	2819.07	879.68158	3760.78333	0.064432922	0.699415644	0.432191571	kde_5282_4703_30m	6	5	1350	3.462307692	56.30241776
Y1	44	4522.91325	640.03675	5162.95	0.063877726	0.786787845	0.406605533	kde_5282_4703_30m	6	5	1350	3.462307692	29.25167847
Y1	45	4311.07675	623.259	5300.95	0.068350041	0.705322084	0.441157963	kde_5282_4703_30m	6	5	1350	3.462307692	97.61083984
Y1	46	3207.88983	681.3935	3889.28333	0.061943803	0.709915526	0.414547075	kde_5282_4703_30m	6	5	1350	3.462307692	97.38710022
Y1	47	4472.79433	1226.489	5699.28333	0.067620347	0.719842865	0.424168479	kde_5282_4703_30m	6	5	1350	3.462307692	44.68828964
Y1	48	2509.44758	705.96325	3289.78333	0.075565889	0.723348544	0.461077044	kde_5282_4703_30m	6	5	1350	3.462307692	25.81959343
Y1	49	4463.00967	275.607	4738.61667	0.073329098	0.700983551	0.459247542	kde_5282_4703_30m	6	5	1350	3.462307692	45.04029465
Y1	50	3557.08817	406.01175	4058.11667	0.07891026	0.702439892	0.432245396	kde_5282_4703_30m	6	5	1350	3.462307692	37.91509247
Y1	51	2805.62417	527.9925	3333.61667	0.057039801	0.727391309	0.431439013	kde_5282_4703_30m	6	5	1350	3.462307692	71.97789764
Y1	52	4898.35592	666.26075	5564.61667	0.079666897	0.688380777	0.399675083	kde_5282_4703_30m	6	5	1350	3.462307692	61.20262146
Y1	53	3929.31825	370.966	4481.95	0.090877001	0.680876081	0.395631008	kde_5282_4703_30m	6	5	1350	3.462307692	30.7359848
Y1	54	2283.22	265.73	2548.95	0.063466136	0.728345576	0.493408543	kde_5282_4703_30m	6	5	1350	3.462307692	38.80925369
Y1	55	3171.33567	357.781	3529.11667	0.079059508	0.753615814	0.425768817	kde_5282_4703_30m	6	5	1350	3.462307692	44.66455078
Y1	56	3641.33133	242.952	3884.28333	0.06223078	0.747053152	0.434786844	kde_5282_4703_30m	6	5	1350	3.462307692	24.30047035
Y1	57	3007.01233	438.45675	3658.78333	0.06207513	0.701796201	0.423284622	kde_5282_4703_30m	6	5	1350	3.462307692	63.22665787
Y1	58	2940.76642	501.85025	3442.61667	0.062927341	0.728998685	0.447178992	kde_5282_4703_30m	6	5	1350	3.462307692	33.02596283
Y1	59	2039.04633	103.737	2142.78333	0.052497425	0.751140215	0.499682246	kde_5282_4703_30m	6	5	1350	3.462307692	31.12807083
Y1	60	2003.66133	381.622	2385.28333	0.042505621	0.678046077	0.43938052	kde_5282_4703_30m	6	5	1350	3.462307692	27.29012299
Y1	61	4324.85633	200.37525	4607.78333	0.06319615	0.719220719	0.44933005	kde_5282_4703_30m	6	5	1350	3.462307692	11.08539867
Y1	62	3900.21042	461.4795	4410.11667	0.056392244	0.688457475	0.431435834	kde_5282_4703_30m	6	5	1350	3.462307692	21.30905533
Y1	63	3302.65558	192.37925	3608.28333	0.050700432	0.696337021	0.436530057	kde_5282_4703_30m	6	5	1350	3.462307692	46.61565781
Y1	64	2853.90633	193.377	3047.28333	0.062833048	0.668778225	0.440796449	kde_5282_4703_30m	6	5	1350	3.462307692	61.97790527
Y1	65	924.26	78.55017	1082.11667	0.053262279	0.738825245	0.476465992	kde_5282_4703_30m	6	5	1350	3.462307692	17.65992546
Y1	66	281.60908	147.00517	577.45	0.08575796	0.734415964	0.472353721	kde_5282_4703_30m	6	5	1350	3.462307692	15.22308636
Y1	67	2268.48983	173.986	2593.28333	0.062931326	0.701841935	0.439825929	kde_5282_4703_30m	6	5	1350	3.462307692	21.62430763
Y1	68	3135.68758	883.09575	4018.78333	0.074783829	0.71384578	0.43563371	kde_5282_4703_30m	6	5	1350	3.462307692	18.47683334
Y1	69	1291.18742	942.92925	2234.11667	0.064455352	0.678159234	0.425287417	kde_5282_4703_30m	6	5	1350	3.462307692	7.604990005
Y1	70	3945.42392	266.652	4335.11667	0.065503161	0.723738813	0.42609322	kde_5282_4703_30m	6	5	1350	3.462307692	1.364380956
Y1	71	3881.75675	911.69325	4793.45	0.087215625	0.704151181	0.412516396	kde_5282_4703_30m	6	5	1350	3.462307692	18.81109047
Y1	72	1383.80808	301.35683	1704.11667	0.069318788	0.690690546	0.440372961	kde_5282_4703_30m	6	5	1350	3.462307692	35.76876068
Y1	73	5269.72575	923.22425	6192.95	0.071567332	0.701399031	0.408975958	kde_5282_4703_30m	6	5	1350	3.462307692	9.562073708
Y1	74	3282.9935	747.9565	4030.95	0.07550366	0.684229186	0.408108188	kde_5282_4703_30m	6	5	1350	3.462307692	2.312150717
Y1	75	3211.75317	372.99775	3711.11667	0.085742519	0.720723602	0.418073587	kde_5282_4703_30m	6	5	1350	3.462307692	2.039807081
Y1	1	1206.26433	83.3475	1373.78333	0.05058822	0.708104965	0.450731906	kde_6036_4705_30m	6	6.25	1615	0.6215	19.92455864
Y1	2	2256.79983	525.9835	2782.78333	0.081455133	0.415316148	0.416685828	kde_6036_4705_30m	6	6.25	1615	0.6215	55.85109711
Y1	3	2480.29892	694.98442	3175.28333	0.080402335	0.685744229	0.418002352	kde_6036_4705_30m	6	6.25	1615	0.6215	76.38536072
Y1	4	3643.24925	1118.20075	4761.45	0.08767179	0.700710022	0.425273504	kde_6036_4705_30m	6	6.25	1615	0.6215	86.51885986
Y1	5	2801.767	864.573	3125.65	0.061227812	0.69183782	0.427764059	kde_6036_4705_30m	6	6.25	1615	0.6215	46.83729553
Y1	6	1856.76717	197.73275	2087.11667	0.04548156	0.74226159	0.457900967	kde_6036_4705_30m	6	6.25	1615	0.6215	24.10413933
Y1	7	1800.26642	139.56425	2100.61667	0.051555379	0.695505626	0.467887189	kde_6036_4705_30m	6	6.25	1615	0.6215	12.35933971
Y1	8	3065.845	623.6565	3812.95	0.060162759	0.689609355	0.417778206	kde_6036_4705_30m	6	6.25	1615	0.6215	46.32754517
Y1	9	3600.78917	610.3275	4211.11667	0.058236581	0.717389343	0.494159627	kde_6036_4705_30m	6	6.25	1615	0.6215	37.62429047
Y1	10	2464.35142	231.676	2853.11667	0.058439519	0.707877794	0.444227765	kde_6036_4705_30m	6	6.25	1615	0.6215	50.14277649
Y1	11	2627.19525	524.75475	3151.95	0.069197405	0.698086264	0.456347458	kde_6036_4705_30m	6	6.25	1615	0.6215	61.66260529
Y1	12	2773.63742	488.0785	3423.11667	0.081695218	0.673475742	0.494090826	kde_6036_4705_30m	6	6.25	1615	0.6215	72.1135788
Y1	13	4524.25492	634.36175	5158.61667	0.076553223	0.686146119	0.432723699	kde_6036_4705_30m	6	6.25	1615	0.6215	61.2697525
Y1	14	3966.19817	598.9185	4565.11667	0.066968399	0.698927886	0.439036078	kde_6036_4705_30m	6	6.25	1615	0.6215	74.42179108
Y1	15	4060.84892	362.966	4471.11667	0.064344541	0.710852858	0.426576764	kde_6036_4705_30m	6	6.25	1615	0.6215	76.72524261
Y1	16	5285.78483	679.9985	5965.78333	0.082675713	0.698424778	0.460749848	kde_6036_4705_30m	6	6.25	1615	0.6215	71.23891449
Y1	17	3581.70558	427.57775	4009.28333	0.076208233	0.70300305	0.439182143	kde_6036_4705_30m	6	6.25	1615	0.6215	46.11680603
Y1	18	2424.52983	400.7535	2825.28333	0.074943669	0.680628721	0.425379424	kde_6036_4705_30m	6	6.25	1615	0.6215	46.49233246
Y1	19	3220.9305	258.61875	3619.95	0.087101284	0.727687061	0.452587471	kde_6036_4705_30m	6	6.25	1615	0.6215	44.02208328
Y1	20	2481.22642	375.1485	2914.11667	0.086647281	0.70815722	0.424006996	kde_6036_4705_30m	6	6.25	1615	0.6215	63.02141571
Y1	21	4351.36492	536.25175	4887.61667	0.059667436	0.697372657	0.461847616	kde_6036_4705_30m	6	6.25	1615	0.6215	39.76007843
Y1	22	2953.5385	612.4115	3565.95	0.070919652	0.716784461	0.434684167	kde_6036_4705_30m	6	6.25	1615	0.6215	1.021872878
Y1	23	1938.81392	123.35025	2148.61667	0.071124708	0.694985352	0.410878242	kde_6036_4705_30m	6	6.25	1615	0.6215	1.990008354
Y1	24	4165.17658	989.60675	5154.78333	0.10811577	0.702812562	0.402773168	kde_6036_4705_30m	6	6.25	1615	0.6215	4.346232891
Y1	25	1809.17108	324.26158	2375.11667	0.069064395	0.74323907	0.479316682	kde_6036_4705_30m	6	6.25	1615	0.6215	7.160496235
Y1	26	3356.67192	1353.11142	4709.78333	0.066704378	0.713712363	0.439605647	kde_6036_4705_30m	6	6.25	1615	0.6215	21.13345337
Y1	27	4061.93517	783.6815	4845.61667	0.078671315	0.682778077	0.427849927	kde_6036_4705_30m	6	6.25	1615	0.6215	16.47034454
Y1	28	4427.563	648.2135	5128.95	0.060577643	0.760989472	0.474993326	kde_6036_4705_30m	6	6.25	1615	0.6215	10.14649868
Y1	29	3220.37992	325.035	3593.61667	0.073276203	0.709283644	0.43830083	kde_6036_4705_30m	6	6.25	1615	0.6215	5.523962975
Y1	30	3806.01158	503.77175	4309.78333	0.067835682	0.70614484	0.429882988	kde_6036_4705_30m	6	6.25	1615	0.6215	4.829910278
Y1	31	1832.4185	178.5315	2010.95	0.071463283	0.645024279	0.394970096	kde_6036_4705_30m	6	6.25	1615	0.6215	2.630835772
Y1	32	4436.16233	426.621	4862.78333	0.070242465	0.715525538	0.435751508	kde_6036_4705_30m	6	6.25	1615	0.6215	1.133802533
Y1	33	3949.5775	729.3725	4678.95	0.073824056	0.752939069	0.449906494	kde_6036_4705_30m	6	6.25	1615	0.6215	2.125122547
Y1	34	3183.51492	433.26842	3616.78333	0.071299979	0.708689461	0.448958589	kde_6036_4705_30m	6	6.25	1615	0.6215	3.405285358
Y1	35	2472.32917	484.33575	2974.11667	0.06676051	0.70135682	0.443187464	kde_6036_4705_30m	6	6.25	1615	0.6215	2.184963703
Y1	36	2854.30058	458.48275	3312.78333	0.066649958	0.708108539	0.415810738	kde_6036_4705_30m	6	6.25	1615	0.6215	3.18949461
Y1	37	3843.80508	350.47825	4194.28333	0.065620562	0.705768708	0.419046177	kde_6036_4705_30m	6	6.25	1615	0.6215	4.454985619
Y1	38	2746.66158	314.12175	3060.78333	0.06221811	0.770088401	0.505839518	kde_6036_4705_30m	6	6.25	1615	0.6215	6.092926502
Y1	39	2134.79483	63.72675	2227.28333	0.058309707	0.714241709	0.457647564	kde_6036_4705_30m	6	6.25	1615	0.6215	7.900453091
Y1	40	3333.22667	293.39	3626.61667	0.052683352	0.671159756	0.42874886	kde_6036_4705_30m	6	6.25	1615	0.6215	12.48506165
Y1	41	2637.49392	249.581	2909.11667	0.05529723	0.686990714	0.431817807	kde_6036_4705_30m	6	6.25	1615	0.6215	30.57707977
Y1	42	3123.52167	339.595	3463.11667	0.063260843	0.701901109	0.45556175	kde_6036_4705_30m	6	6.25	1615	0.6215	20.61487961
Y1	43	2819.07	879.68158	3760.78333	0.064432922	0.699415644	0.432191571	kde_6036_4705_30m	6	6.25	1615	0.6215	18.19296455
Y1	44	4522.91325	640.03675	5162.95	0.063877726	0.786787845	0.406605533	kde_6036_4705_30m	6	6.25	1615	0.6215	39.28398895
Y1	45	4311.07675	623.259	5300.95	0.068350041	0.705322084	0.441157963	kde_6036_4705_30m	6	6.25	1615	0.6215	60.61891174
Y1	46	3207.88983	681.3935	3889.28333	0.061943803	0.709915526	0.414547075	kde_6036_4705_30m	6	6.25	1615	0.6215	48.21093369
Y1	47	4472.79433	1226.489	5699.28333	0.067620347	0.719842865	0.424168479	kde_6036_4705_30m	6	6.25	1615	0.6215	29.78516006
Y1	48	2509.44758	705.96325	3289.78333	0.075565889	0.723348544	0.461077044	kde_6036_4705_30m	6	6.25	1615	0.6215	43.75131226
Y1	49	4463.00967	275.607	4738.61667	0.073329098	0.700983551	0.459247542	kde_6036_4705_30m	6	6.25	1615	0.6215	53.53004456
Y1	50	3557.08817	406.01175	4058.11667	0.07891026	0.702439892	0.432245396	kde_6036_4705_30m	6	6.25	1615	0.6215	11.00018787
Y1	51	2805.62417	527.9925	3333.61667	0.057039801	0.727391309	0.431439013	kde_6036_4705_30m	6	6.25	1615	0.6215	15.3258791
Y1	52	4898.35592	666.26075	5564.61667	0.079666897	0.688380777	0.399675083	kde_6036_4705_30m	6	6.25	1615	0.6215	27.10996437
Y1	53	3929.31825	370.966	4481.95	0.090877001	0.680876081	0.395631008	kde_6036_4705_30m	6	6.25	1615	0.6215	84.05290222
Y1	54	2283.22	265.73	2548.95	0.063466136	0.728345576	0.493408543	kde_6036_4705_30m	6	6.25	1615	0.6215	34.71730042
Y1	55	3171.33567	357.781	3529.11667	0.079059508	0.753615814	0.425768817	kde_6036_4705_30m	6	6.25	1615	0.6215	32.67243958
Y1	56	3641.33133	242.952	3884.28333	0.06223078	0.747053152	0.434786844	kde_6036_4705_30m	6	6.25	1615	0.6215	28.73254395
Y1	57	3007.01233	438.45675	3658.78333	0.06207513	0.701796201	0.423284622	kde_6036_4705_30m	6	6.25	1615	0.6215	21.65822029
Y1	58	2940.76642	501.85025	3442.61667	0.062927341	0.728998685	0.447178992	kde_6036_4705_30m	6	6.25	1615	0.6215	17.34908867
Y1	59	2039.04633	103.737	2142.78333	0.052497425	0.751140215	0.499682246	kde_6036_4705_30m	6	6.25	1615	0.6215	16.7589798
Y1	60	2003.66133	381.622	2385.28333	0.042505621	0.678046077	0.43938052	kde_6036_4705_30m	6	6.25	1615	0.6215	25.96387482
Y1	61	4324.85633	200.37525	4607.78333	0.06319615	0.719220719	0.44933005	kde_6036_4705_30m	6	6.25	1615	0.6215	19.83203316
Y1	62	3900.21042	461.4795	4410.11667	0.056392244	0.688457475	0.431435834	kde_6036_4705_30m	6	6.25	1615	0.6215	24.1047802
Y1	63	3302.65558	192.37925	3608.28333	0.050700432	0.696337021	0.436530057	kde_6036_4705_30m	6	6.25	1615	0.6215	29.71476936
Y1	64	2853.90633	193.377	3047.28333	0.062833048	0.668778225	0.440796449	kde_6036_4705_30m	6	6.25	1615	0.6215	31.21816063
Y1	65	924.26	78.55017	1082.11667	0.053262279	0.738825245	0.476465992	kde_6036_4705_30m	6	6.25	1615	0.6215	25.88968849
Y1	66	281.60908	147.00517	577.45	0.08575796	0.734415964	0.472353721	kde_6036_4705_30m	6	6.25	1615	0.6215	28.3313179
Y1	67	2268.48983	173.986	2593.28333	0.062931326	0.701841935	0.439825929	kde_6036_4705_30m	6	6.25	1615	0.6215	34.92378616
Y1	68	3135.68758	883.09575	4018.78333	0.074783829	0.71384578	0.43563371	kde_6036_4705_30m	6	6.25	1615	0.6215	16.68766022
Y1	69	1291.18742	942.92925	2234.11667	0.064455352	0.678159234	0.425287417	kde_6036_4705_30m	6	6.25	1615	0.6215	8.356785774
Y1	70	3945.42392	266.652	4335.11667	0.065503161	0.723738813	0.42609322	kde_6036_4705_30m	6	6.25	1615	0.6215	1.97891748
Y1	71	3881.75675	911.69325	4793.45	0.087215625	0.704151181	0.412516396	kde_6036_4705_30m	6	6.25	1615	0.6215	13.92522907
Y1	72	1383.80808	301.35683	1704.11667	0.069318788	0.690690546	0.440372961	kde_6036_4705_30m	6	6.25	1615	0.6215	38.94849777
Y1	73	5269.72575	923.22425	6192.95	0.071567332	0.701399031	0.408975958	kde_6036_4705_30m	6	6.25	1615	0.6215	19.12395287
Y1	74	3282.9935	747.9565	4030.95	0.07550366	0.684229186	0.408108188	kde_6036_4705_30m	6	6.25	1615	0.6215	3.362451792
Y1	75	3211.75317	372.99775	3711.11667	0.085742519	0.720723602	0.418073587	kde_6036_4705_30m	6	6.25	1615	0.6215	5.231459618
Y1	1	1206.26433	83.3475	1373.78333	0.05058822	0.708104965	0.450731906	kde_6069_4692_30m	6	5.5	1655	3.408846154	30.39579201
Y1	2	2256.79983	525.9835	2782.78333	0.081455133	0.415316148	0.416685828	kde_6069_4692_30m	6	5.5	1655	3.408846154	44.5634613
Y1	3	2480.29892	694.98442	3175.28333	0.080402335	0.685744229	0.418002352	kde_6069_4692_30m	6	5.5	1655	3.408846154	52.94222641
Y1	4	3643.24925	1118.20075	4761.45	0.08767179	0.700710022	0.425273504	kde_6069_4692_30m	6	5.5	1655	3.408846154	59.67529678
Y1	5	2801.767	864.573	3125.65	0.061227812	0.69183782	0.427764059	kde_6069_4692_30m	6	5.5	1655	3.408846154	70.83037567
Y1	6	1856.76717	197.73275	2087.11667	0.04548156	0.74226159	0.457900967	kde_6069_4692_30m	6	5.5	1655	3.408846154	64.98166656
Y1	7	1800.26642	139.56425	2100.61667	0.051555379	0.695505626	0.467887189	kde_6069_4692_30m	6	5.5	1655	3.408846154	58.01609039
Y1	8	3065.845	623.6565	3812.95	0.060162759	0.689609355	0.417778206	kde_6069_4692_30m	6	5.5	1655	3.408846154	57.56426239
Y1	9	3600.78917	610.3275	4211.11667	0.058236581	0.717389343	0.494159627	kde_6069_4692_30m	6	5.5	1655	3.408846154	10.91678429
Y1	10	2464.35142	231.676	2853.11667	0.058439519	0.707877794	0.444227765	kde_6069_4692_30m	6	5.5	1655	3.408846154	18.62660027
Y1	11	2627.19525	524.75475	3151.95	0.069197405	0.698086264	0.456347458	kde_6069_4692_30m	6	5.5	1655	3.408846154	18.86800385
Y1	12	2773.63742	488.0785	3423.11667	0.081695218	0.673475742	0.494090826	kde_6069_4692_30m	6	5.5	1655	3.408846154	45.82266235
Y1	13	4524.25492	634.36175	5158.61667	0.076553223	0.686146119	0.432723699	kde_6069_4692_30m	6	5.5	1655	3.408846154	77.82113647
Y1	14	3966.19817	598.9185	4565.11667	0.066968399	0.698927886	0.439036078	kde_6069_4692_30m	6	5.5	1655	3.408846154	92.63163757
Y1	15	4060.84892	362.966	4471.11667	0.064344541	0.710852858	0.426576764	kde_6069_4692_30m	6	5.5	1655	3.408846154	66.07975006
Y1	16	5285.78483	679.9985	5965.78333	0.082675713	0.698424778	0.460749848	kde_6069_4692_30m	6	5.5	1655	3.408846154	76.784935
Y1	17	3581.70558	427.57775	4009.28333	0.076208233	0.70300305	0.439182143	kde_6069_4692_30m	6	5.5	1655	3.408846154	59.45671844
Y1	18	2424.52983	400.7535	2825.28333	0.074943669	0.680628721	0.425379424	kde_6069_4692_30m	6	5.5	1655	3.408846154	14.8436327
Y1	19	3220.9305	258.61875	3619.95	0.087101284	0.727687061	0.452587471	kde_6069_4692_30m	6	5.5	1655	3.408846154	11.0573988
Y1	20	2481.22642	375.1485	2914.11667	0.086647281	0.70815722	0.424006996	kde_6069_4692_30m	6	5.5	1655	3.408846154	28.92631531
Y1	21	4351.36492	536.25175	4887.61667	0.059667436	0.697372657	0.461847616	kde_6069_4692_30m	6	5.5	1655	3.408846154	27.82542801
Y1	22	2953.5385	612.4115	3565.95	0.070919652	0.716784461	0.434684167	kde_6069_4692_30m	6	5.5	1655	3.408846154	1.794259191
Y1	23	1938.81392	123.35025	2148.61667	0.071124708	0.694985352	0.410878242	kde_6069_4692_30m	6	5.5	1655	3.408846154	6.32466507
Y1	24	4165.17658	989.60675	5154.78333	0.10811577	0.702812562	0.402773168	kde_6069_4692_30m	6	5.5	1655	3.408846154	10.49812317
Y1	25	1809.17108	324.26158	2375.11667	0.069064395	0.74323907	0.479316682	kde_6069_4692_30m	6	5.5	1655	3.408846154	7.799163342
Y1	26	3356.67192	1353.11142	4709.78333	0.066704378	0.713712363	0.439605647	kde_6069_4692_30m	6	5.5	1655	3.408846154	15.09360504
Y1	27	4061.93517	783.6815	4845.61667	0.078671315	0.682778077	0.427849927	kde_6069_4692_30m	6	5.5	1655	3.408846154	16.40631676
Y1	28	4427.563	648.2135	5128.95	0.060577643	0.760989472	0.474993326	kde_6069_4692_30m	6	5.5	1655	3.408846154	20.84800911
Y1	29	3220.37992	325.035	3593.61667	0.073276203	0.709283644	0.43830083	kde_6069_4692_30m	6	5.5	1655	3.408846154	21.21222687
Y1	30	3806.01158	503.77175	4309.78333	0.067835682	0.70614484	0.429882988	kde_6069_4692_30m	6	5.5	1655	3.408846154	32.97584534
Y1	31	1832.4185	178.5315	2010.95	0.071463283	0.645024279	0.394970096	kde_6069_4692_30m	6	5.5	1655	3.408846154	24.89634323
Y1	32	4436.16233	426.621	4862.78333	0.070242465	0.715525538	0.435751508	kde_6069_4692_30m	6	5.5	1655	3.408846154	2.038275242
Y1	33	3949.5775	729.3725	4678.95	0.073824056	0.752939069	0.449906494	kde_6069_4692_30m	6	5.5	1655	3.408846154	1.408846021
Y1	34	3183.51492	433.26842	3616.78333	0.071299979	0.708689461	0.448958589	kde_6069_4692_30m	6	5.5	1655	3.408846154	4.938867569
Y1	35	2472.32917	484.33575	2974.11667	0.06676051	0.70135682	0.443187464	kde_6069_4692_30m	6	5.5	1655	3.408846154	22.88792419
Y1	36	2854.30058	458.48275	3312.78333	0.066649958	0.708108539	0.415810738	kde_6069_4692_30m	6	5.5	1655	3.408846154	49.82284927
Y1	37	3843.80508	350.47825	4194.28333	0.065620562	0.705768708	0.419046177	kde_6069_4692_30m	6	5.5	1655	3.408846154	45.86583328
Y1	38	2746.66158	314.12175	3060.78333	0.06221811	0.770088401	0.505839518	kde_6069_4692_30m	6	5.5	1655	3.408846154	42.09857941
Y1	39	2134.79483	63.72675	2227.28333	0.058309707	0.714241709	0.457647564	kde_6069_4692_30m	6	5.5	1655	3.408846154	18.46027374
Y1	40	3333.22667	293.39	3626.61667	0.052683352	0.671159756	0.42874886	kde_6069_4692_30m	6	5.5	1655	3.408846154	14.00307846
Y1	41	2637.49392	249.581	2909.11667	0.05529723	0.686990714	0.431817807	kde_6069_4692_30m	6	5.5	1655	3.408846154	26.83407211
Y1	42	3123.52167	339.595	3463.11667	0.063260843	0.701901109	0.45556175	kde_6069_4692_30m	6	5.5	1655	3.408846154	17.73425674
Y1	43	2819.07	879.68158	3760.78333	0.064432922	0.699415644	0.432191571	kde_6069_4692_30m	6	5.5	1655	3.408846154	60.13552094
Y1	44	4522.91325	640.03675	5162.95	0.063877726	0.786787845	0.406605533	kde_6069_4692_30m	6	5.5	1655	3.408846154	30.55642128
Y1	45	4311.07675	623.259	5300.95	0.068350041	0.705322084	0.441157963	kde_6069_4692_30m	6	5.5	1655	3.408846154	64.8081131
Y1	46	3207.88983	681.3935	3889.28333	0.061943803	0.709915526	0.414547075	kde_6069_4692_30m	6	5.5	1655	3.408846154	61.85700607
Y1	47	4472.79433	1226.489	5699.28333	0.067620347	0.719842865	0.424168479	kde_6069_4692_30m	6	5.5	1655	3.408846154	46.93841171
Y1	48	2509.44758	705.96325	3289.78333	0.075565889	0.723348544	0.461077044	kde_6069_4692_30m	6	5.5	1655	3.408846154	31.23139
Y1	49	4463.00967	275.607	4738.61667	0.073329098	0.700983551	0.459247542	kde_6069_4692_30m	6	5.5	1655	3.408846154	48.46252441
Y1	50	3557.08817	406.01175	4058.11667	0.07891026	0.702439892	0.432245396	kde_6069_4692_30m	6	5.5	1655	3.408846154	26.62863922
Y1	51	2805.62417	527.9925	3333.61667	0.057039801	0.727391309	0.431439013	kde_6069_4692_30m	6	5.5	1655	3.408846154	27.26295853
Y1	52	4898.35592	666.26075	5564.61667	0.079666897	0.688380777	0.399675083	kde_6069_4692_30m	6	5.5	1655	3.408846154	32.78770065
Y1	53	3929.31825	370.966	4481.95	0.090877001	0.680876081	0.395631008	kde_6069_4692_30m	6	5.5	1655	3.408846154	34.69768143
Y1	54	2283.22	265.73	2548.95	0.063466136	0.728345576	0.493408543	kde_6069_4692_30m	6	5.5	1655	3.408846154	19.98312378
Y1	55	3171.33567	357.781	3529.11667	0.079059508	0.753615814	0.425768817	kde_6069_4692_30m	6	5.5	1655	3.408846154	16.70975494
Y1	56	3641.33133	242.952	3884.28333	0.06223078	0.747053152	0.434786844	kde_6069_4692_30m	6	5.5	1655	3.408846154	23.07768822
Y1	57	3007.01233	438.45675	3658.78333	0.06207513	0.701796201	0.423284622	kde_6069_4692_30m	6	5.5	1655	3.408846154	43.99469757
Y1	58	2940.76642	501.85025	3442.61667	0.062927341	0.728998685	0.447178992	kde_6069_4692_30m	6	5.5	1655	3.408846154	37.65211487
Y1	59	2039.04633	103.737	2142.78333	0.052497425	0.751140215	0.499682246	kde_6069_4692_30m	6	5.5	1655	3.408846154	35.66014099
Y1	60	2003.66133	381.622	2385.28333	0.042505621	0.678046077	0.43938052	kde_6069_4692_30m	6	5.5	1655	3.408846154	39.3882637
Y1	61	4324.85633	200.37525	4607.78333	0.06319615	0.719220719	0.44933005	kde_6069_4692_30m	6	5.5	1655	3.408846154	25.42917061
Y1	62	3900.21042	461.4795	4410.11667	0.056392244	0.688457475	0.431435834	kde_6069_4692_30m	6	5.5	1655	3.408846154	36.07567596
Y1	63	3302.65558	192.37925	3608.28333	0.050700432	0.696337021	0.436530057	kde_6069_4692_30m	6	5.5	1655	3.408846154	40.52720261
Y1	64	2853.90633	193.377	3047.28333	0.062833048	0.668778225	0.440796449	kde_6069_4692_30m	6	5.5	1655	3.408846154	49.0833931
Y1	65	924.26	78.55017	1082.11667	0.053262279	0.738825245	0.476465992	kde_6069_4692_30m	6	5.5	1655	3.408846154	25.6352272
Y1	66	281.60908	147.00517	577.45	0.08575796	0.734415964	0.472353721	kde_6069_4692_30m	6	5.5	1655	3.408846154	19.02634621
Y1	67	2268.48983	173.986	2593.28333	0.062931326	0.701841935	0.439825929	kde_6069_4692_30m	6	5.5	1655	3.408846154	36.09000778
Y1	68	3135.68758	883.09575	4018.78333	0.074783829	0.71384578	0.43563371	kde_6069_4692_30m	6	5.5	1655	3.408846154	19.72198486
Y1	69	1291.18742	942.92925	2234.11667	0.064455352	0.678159234	0.425287417	kde_6069_4692_30m	6	5.5	1655	3.408846154	11.14027596
Y1	70	3945.42392	266.652	4335.11667	0.065503161	0.723738813	0.42609322	kde_6069_4692_30m	6	5.5	1655	3.408846154	2.999787569
Y1	71	3881.75675	911.69325	4793.45	0.087215625	0.704151181	0.412516396	kde_6069_4692_30m	6	5.5	1655	3.408846154	18.83472824
Y1	72	1383.80808	301.35683	1704.11667	0.069318788	0.690690546	0.440372961	kde_6069_4692_30m	6	5.5	1655	3.408846154	40.77109909
Y1	73	5269.72575	923.22425	6192.95	0.071567332	0.701399031	0.408975958	kde_6069_4692_30m	6	5.5	1655	3.408846154	23.6561718
Y1	74	3282.9935	747.9565	4030.95	0.07550366	0.684229186	0.408108188	kde_6069_4692_30m	6	5.5	1655	3.408846154	4.643707275
Y1	75	3211.75317	372.99775	3711.11667	0.085742519	0.720723602	0.418073587	kde_6069_4692_30m	6	5.5	1655	3.408846154	2.487037182
Y1	1	1206.26433	83.3475	1373.78333	0.05058822	0.708104965	0.450731906	kde_7198_4720_30m	5	6.75	1860	1.172307692	14.93332958
Y1	2	2256.79983	525.9835	2782.78333	0.081455133	0.415316148	0.416685828	kde_7198_4720_30m	5	6.75	1860	1.172307692	29.23406601
Y1	3	2480.29892	694.98442	3175.28333	0.080402335	0.685744229	0.418002352	kde_7198_4720_30m	5	6.75	1860	1.172307692	31.35879898
Y1	4	3643.24925	1118.20075	4761.45	0.08767179	0.700710022	0.425273504	kde_7198_4720_30m	5	6.75	1860	1.172307692	34.02228165
Y1	5	2801.767	864.573	3125.65	0.061227812	0.69183782	0.427764059	kde_7198_4720_30m	5	6.75	1860	1.172307692	25.58639908
Y1	6	1856.76717	197.73275	2087.11667	0.04548156	0.74226159	0.457900967	kde_7198_4720_30m	5	6.75	1860	1.172307692	18.63070679
Y1	7	1800.26642	139.56425	2100.61667	0.051555379	0.695505626	0.467887189	kde_7198_4720_30m	5	6.75	1860	1.172307692	14.63798523
Y1	8	3065.845	623.6565	3812.95	0.060162759	0.689609355	0.417778206	kde_7198_4720_30m	5	6.75	1860	1.172307692	24.49225807
Y1	9	3600.78917	610.3275	4211.11667	0.058236581	0.717389343	0.494159627	kde_7198_4720_30m	5	6.75	1860	1.172307692	54.50644684
Y1	10	2464.35142	231.676	2853.11667	0.058439519	0.707877794	0.444227765	kde_7198_4720_30m	5	6.75	1860	1.172307692	41.03158569
Y1	11	2627.19525	524.75475	3151.95	0.069197405	0.698086264	0.456347458	kde_7198_4720_30m	5	6.75	1860	1.172307692	61.8407135
Y1	12	2773.63742	488.0785	3423.11667	0.081695218	0.673475742	0.494090826	kde_7198_4720_30m	5	6.75	1860	1.172307692	79.24471283
Y1	13	4524.25492	634.36175	5158.61667	0.076553223	0.686146119	0.432723699	kde_7198_4720_30m	5	6.75	1860	1.172307692	55.57984924
Y1	14	3966.19817	598.9185	4565.11667	0.066968399	0.698927886	0.439036078	kde_7198_4720_30m	5	6.75	1860	1.172307692	45.66068268
Y1	15	4060.84892	362.966	4471.11667	0.064344541	0.710852858	0.426576764	kde_7198_4720_30m	5	6.75	1860	1.172307692	67.88748169
Y1	16	5285.78483	679.9985	5965.78333	0.082675713	0.698424778	0.460749848	kde_7198_4720_30m	5	6.75	1860	1.172307692	35.74751663
Y1	17	3581.70558	427.57775	4009.28333	0.076208233	0.70300305	0.439182143	kde_7198_4720_30m	5	6.75	1860	1.172307692	28.14814186
Y1	18	2424.52983	400.7535	2825.28333	0.074943669	0.680628721	0.425379424	kde_7198_4720_30m	5	6.75	1860	1.172307692	28.84768867
Y1	19	3220.9305	258.61875	3619.95	0.087101284	0.727687061	0.452587471	kde_7198_4720_30m	5	6.75	1860	1.172307692	24.57947731
Y1	20	2481.22642	375.1485	2914.11667	0.086647281	0.70815722	0.424006996	kde_7198_4720_30m	5	6.75	1860	1.172307692	34.43532944
Y1	21	4351.36492	536.25175	4887.61667	0.059667436	0.697372657	0.461847616	kde_7198_4720_30m	5	6.75	1860	1.172307692	21.20547104
Y1	22	2953.5385	612.4115	3565.95	0.070919652	0.716784461	0.434684167	kde_7198_4720_30m	5	6.75	1860	1.172307692	9.537875175
Y1	23	1938.81392	123.35025	2148.61667	0.071124708	0.694985352	0.410878242	kde_7198_4720_30m	5	6.75	1860	1.172307692	16.35454178
Y1	24	4165.17658	989.60675	5154.78333	0.10811577	0.702812562	0.402773168	kde_7198_4720_30m	5	6.75	1860	1.172307692	20.08004189
Y1	25	1809.17108	324.26158	2375.11667	0.069064395	0.74323907	0.479316682	kde_7198_4720_30m	5	6.75	1860	1.172307692	17.77035141
Y1	26	3356.67192	1353.11142	4709.78333	0.066704378	0.713712363	0.439605647	kde_7198_4720_30m	5	6.75	1860	1.172307692	21.0751667
Y1	27	4061.93517	783.6815	4845.61667	0.078671315	0.682778077	0.427849927	kde_7198_4720_30m	5	6.75	1860	1.172307692	15.18741989
Y1	28	4427.563	648.2135	5128.95	0.060577643	0.760989472	0.474993326	kde_7198_4720_30m	5	6.75	1860	1.172307692	25.00026131
Y1	29	3220.37992	325.035	3593.61667	0.073276203	0.709283644	0.43830083	kde_7198_4720_30m	5	6.75	1860	1.172307692	18.03232956
Y1	30	3806.01158	503.77175	4309.78333	0.067835682	0.70614484	0.429882988	kde_7198_4720_30m	5	6.75	1860	1.172307692	24.42449951
Y1	31	1832.4185	178.5315	2010.95	0.071463283	0.645024279	0.394970096	kde_7198_4720_30m	5	6.75	1860	1.172307692	18.29176712
Y1	32	4436.16233	426.621	4862.78333	0.070242465	0.715525538	0.435751508	kde_7198_4720_30m	5	6.75	1860	1.172307692	26.27123451
Y1	33	3949.5775	729.3725	4678.95	0.073824056	0.752939069	0.449906494	kde_7198_4720_30m	5	6.75	1860	1.172307692	11.60491753
Y1	34	3183.51492	433.26842	3616.78333	0.071299979	0.708689461	0.448958589	kde_7198_4720_30m	5	6.75	1860	1.172307692	17.22944069
Y1	35	2472.32917	484.33575	2974.11667	0.06676051	0.70135682	0.443187464	kde_7198_4720_30m	5	6.75	1860	1.172307692	18.94059753
Y1	36	2854.30058	458.48275	3312.78333	0.066649958	0.708108539	0.415810738	kde_7198_4720_30m	5	6.75	1860	1.172307692	19.08970261
Y1	37	3843.80508	350.47825	4194.28333	0.065620562	0.705768708	0.419046177	kde_7198_4720_30m	5	6.75	1860	1.172307692	13.13183403
Y1	38	2746.66158	314.12175	3060.78333	0.06221811	0.770088401	0.505839518	kde_7198_4720_30m	5	6.75	1860	1.172307692	16.4136734
Y1	39	2134.79483	63.72675	2227.28333	0.058309707	0.714241709	0.457647564	kde_7198_4720_30m	5	6.75	1860	1.172307692	13.36108303
Y1	40	3333.22667	293.39	3626.61667	0.052683352	0.671159756	0.42874886	kde_7198_4720_30m	5	6.75	1860	1.172307692	14.61039829
Y1	41	2637.49392	249.581	2909.11667	0.05529723	0.686990714	0.431817807	kde_7198_4720_30m	5	6.75	1860	1.172307692	23.02688599
Y1	42	3123.52167	339.595	3463.11667	0.063260843	0.701901109	0.45556175	kde_7198_4720_30m	5	6.75	1860	1.172307692	18.44591713
Y1	43	2819.07	879.68158	3760.78333	0.064432922	0.699415644	0.432191571	kde_7198_4720_30m	5	6.75	1860	1.172307692	47.25412369
Y1	44	4522.91325	640.03675	5162.95	0.063877726	0.786787845	0.406605533	kde_7198_4720_30m	5	6.75	1860	1.172307692	61.58356476
Y1	45	4311.07675	623.259	5300.95	0.068350041	0.705322084	0.441157963	kde_7198_4720_30m	5	6.75	1860	1.172307692	86.37795258
Y1	46	3207.88983	681.3935	3889.28333	0.061943803	0.709915526	0.414547075	kde_7198_4720_30m	5	6.75	1860	1.172307692	97.27275085
Y1	47	4472.79433	1226.489	5699.28333	0.067620347	0.719842865	0.424168479	kde_7198_4720_30m	5	6.75	1860	1.172307692	81.97917938
Y1	48	2509.44758	705.96325	3289.78333	0.075565889	0.723348544	0.461077044	kde_7198_4720_30m	5	6.75	1860	1.172307692	33.96339417
Y1	49	4463.00967	275.607	4738.61667	0.073329098	0.700983551	0.459247542	kde_7198_4720_30m	5	6.75	1860	1.172307692	55.05133438
Y1	50	3557.08817	406.01175	4058.11667	0.07891026	0.702439892	0.432245396	kde_7198_4720_30m	5	6.75	1860	1.172307692	23.65727425
Y1	51	2805.62417	527.9925	3333.61667	0.057039801	0.727391309	0.431439013	kde_7198_4720_30m	5	6.75	1860	1.172307692	41.88848114
Y1	52	4898.35592	666.26075	5564.61667	0.079666897	0.688380777	0.399675083	kde_7198_4720_30m	5	6.75	1860	1.172307692	52.34911728
Y1	53	3929.31825	370.966	4481.95	0.090877001	0.680876081	0.395631008	kde_7198_4720_30m	5	6.75	1860	1.172307692	36.42219925
Y1	54	2283.22	265.73	2548.95	0.063466136	0.728345576	0.493408543	kde_7198_4720_30m	5	6.75	1860	1.172307692	39.61452484
Y1	55	3171.33567	357.781	3529.11667	0.079059508	0.753615814	0.425768817	kde_7198_4720_30m	5	6.75	1860	1.172307692	49.33181763
Y1	56	3641.33133	242.952	3884.28333	0.06223078	0.747053152	0.434786844	kde_7198_4720_30m	5	6.75	1860	1.172307692	25.93796158
Y1	57	3007.01233	438.45675	3658.78333	0.06207513	0.701796201	0.423284622	kde_7198_4720_30m	5	6.75	1860	1.172307692	29.65882492
Y1	58	2940.76642	501.85025	3442.61667	0.062927341	0.728998685	0.447178992	kde_7198_4720_30m	5	6.75	1860	1.172307692	26.26758194
Y1	59	2039.04633	103.737	2142.78333	0.052497425	0.751140215	0.499682246	kde_7198_4720_30m	5	6.75	1860	1.172307692	34.77080536
Y1	60	2003.66133	381.622	2385.28333	0.042505621	0.678046077	0.43938052	kde_7198_4720_30m	5	6.75	1860	1.172307692	37.59671402
Y1	61	4324.85633	200.37525	4607.78333	0.06319615	0.719220719	0.44933005	kde_7198_4720_30m	5	6.75	1860	1.172307692	27.51709938
Y1	62	3900.21042	461.4795	4410.11667	0.056392244	0.688457475	0.431435834	kde_7198_4720_30m	5	6.75	1860	1.172307692	38.35267639
Y1	63	3302.65558	192.37925	3608.28333	0.050700432	0.696337021	0.436530057	kde_7198_4720_30m	5	6.75	1860	1.172307692	54.6912384
Y1	64	2853.90633	193.377	3047.28333	0.062833048	0.668778225	0.440796449	kde_7198_4720_30m	5	6.75	1860	1.172307692	41.23735046
Y1	65	924.26	78.55017	1082.11667	0.053262279	0.738825245	0.476465992	kde_7198_4720_30m	5	6.75	1860	1.172307692	23.62248802
Y1	66	281.60908	147.00517	577.45	0.08575796	0.734415964	0.472353721	kde_7198_4720_30m	5	6.75	1860	1.172307692	9.332242012
Y1	67	2268.48983	173.986	2593.28333	0.062931326	0.701841935	0.439825929	kde_7198_4720_30m	5	6.75	1860	1.172307692	26.25239754
Y1	68	3135.68758	883.09575	4018.78333	0.074783829	0.71384578	0.43563371	kde_7198_4720_30m	5	6.75	1860	1.172307692	10.80680084
Y1	69	1291.18742	942.92925	2234.11667	0.064455352	0.678159234	0.425287417	kde_7198_4720_30m	5	6.75	1860	1.172307692	3.579349756
Y1	70	3945.42392	266.652	4335.11667	0.065503161	0.723738813	0.42609322	kde_7198_4720_30m	5	6.75	1860	1.172307692	1.113611221
Y1	71	3881.75675	911.69325	4793.45	0.087215625	0.704151181	0.412516396	kde_7198_4720_30m	5	6.75	1860	1.172307692	1.5617944
Y1	72	1383.80808	301.35683	1704.11667	0.069318788	0.690690546	0.440372961	kde_7198_4720_30m	5	6.75	1860	1.172307692	6.959452629
Y1	73	5269.72575	923.22425	6192.95	0.071567332	0.701399031	0.408975958	kde_7198_4720_30m	5	6.75	1860	1.172307692	24.82351494
Y1	74	3282.9935	747.9565	4030.95	0.07550366	0.684229186	0.408108188	kde_7198_4720_30m	5	6.75	1860	1.172307692	9.87742424
Y1	75	3211.75317	372.99775	3711.11667	0.085742519	0.720723602	0.418073587	kde_7198_4720_30m	5	6.75	1860	1.172307692	14.48397636
Y1	1	1206.26433	83.3475	1373.78333	0.05058822	0.708104965	0.450731906	kde_7236_4715_30m	5	6.5	1685	1.075	20.15442467
Y1	2	2256.79983	525.9835	2782.78333	0.081455133	0.415316148	0.416685828	kde_7236_4715_30m	5	6.5	1685	1.075	32.36318207
Y1	3	2480.29892	694.98442	3175.28333	0.080402335	0.685744229	0.418002352	kde_7236_4715_30m	5	6.5	1685	1.075	47.11687088
Y1	4	3643.24925	1118.20075	4761.45	0.08767179	0.700710022	0.425273504	kde_7236_4715_30m	5	6.5	1685	1.075	68.56313324
Y1	5	2801.767	864.573	3125.65	0.061227812	0.69183782	0.427764059	kde_7236_4715_30m	5	6.5	1685	1.075	37.76199722
Y1	6	1856.76717	197.73275	2087.11667	0.04548156	0.74226159	0.457900967	kde_7236_4715_30m	5	6.5	1685	1.075	18.09601212
Y1	7	1800.26642	139.56425	2100.61667	0.051555379	0.695505626	0.467887189	kde_7236_4715_30m	5	6.5	1685	1.075	12.01864338
Y1	8	3065.845	623.6565	3812.95	0.060162759	0.689609355	0.417778206	kde_7236_4715_30m	5	6.5	1685	1.075	33.40607452
Y1	9	3600.78917	610.3275	4211.11667	0.058236581	0.717389343	0.494159627	kde_7236_4715_30m	5	6.5	1685	1.075	31.28714561
Y1	10	2464.35142	231.676	2853.11667	0.058439519	0.707877794	0.444227765	kde_7236_4715_30m	5	6.5	1685	1.075	39.73333359
Y1	11	2627.19525	524.75475	3151.95	0.069197405	0.698086264	0.456347458	kde_7236_4715_30m	5	6.5	1685	1.075	46.17313766
Y1	12	2773.63742	488.0785	3423.11667	0.081695218	0.673475742	0.494090826	kde_7236_4715_30m	5	6.5	1685	1.075	70.48604584
Y1	13	4524.25492	634.36175	5158.61667	0.076553223	0.686146119	0.432723699	kde_7236_4715_30m	5	6.5	1685	1.075	48.12546539
Y1	14	3966.19817	598.9185	4565.11667	0.066968399	0.698927886	0.439036078	kde_7236_4715_30m	5	6.5	1685	1.075	50.93016434
Y1	15	4060.84892	362.966	4471.11667	0.064344541	0.710852858	0.426576764	kde_7236_4715_30m	5	6.5	1685	1.075	79.48770142
Y1	16	5285.78483	679.9985	5965.78333	0.082675713	0.698424778	0.460749848	kde_7236_4715_30m	5	6.5	1685	1.075	58.7054863
Y1	17	3581.70558	427.57775	4009.28333	0.076208233	0.70300305	0.439182143	kde_7236_4715_30m	5	6.5	1685	1.075	33.94873047
Y1	18	2424.52983	400.7535	2825.28333	0.074943669	0.680628721	0.425379424	kde_7236_4715_30m	5	6.5	1685	1.075	15.00423622
Y1	19	3220.9305	258.61875	3619.95	0.087101284	0.727687061	0.452587471	kde_7236_4715_30m	5	6.5	1685	1.075	12.70849991
Y1	20	2481.22642	375.1485	2914.11667	0.086647281	0.70815722	0.424006996	kde_7236_4715_30m	5	6.5	1685	1.075	37.70041656
Y1	21	4351.36492	536.25175	4887.61667	0.059667436	0.697372657	0.461847616	kde_7236_4715_30m	5	6.5	1685	1.075	27.05061722
Y1	22	2953.5385	612.4115	3565.95	0.070919652	0.716784461	0.434684167	kde_7236_4715_30m	5	6.5	1685	1.075	1.000282288
Y1	23	1938.81392	123.35025	2148.61667	0.071124708	0.694985352	0.410878242	kde_7236_4715_30m	5	6.5	1685	1.075	1.019103408
Y1	24	4165.17658	989.60675	5154.78333	0.10811577	0.702812562	0.402773168	kde_7236_4715_30m	5	6.5	1685	1.075	1.015654802
Y1	25	1809.17108	324.26158	2375.11667	0.069064395	0.74323907	0.479316682	kde_7236_4715_30m	5	6.5	1685	1.075	1.096143603
Y1	26	3356.67192	1353.11142	4709.78333	0.066704378	0.713712363	0.439605647	kde_7236_4715_30m	5	6.5	1685	1.075	8.609224319
Y1	27	4061.93517	783.6815	4845.61667	0.078671315	0.682778077	0.427849927	kde_7236_4715_30m	5	6.5	1685	1.075	12.21371174
Y1	28	4427.563	648.2135	5128.95	0.060577643	0.760989472	0.474993326	kde_7236_4715_30m	5	6.5	1685	1.075	7.498084068
Y1	29	3220.37992	325.035	3593.61667	0.073276203	0.709283644	0.43830083	kde_7236_4715_30m	5	6.5	1685	1.075	4.194429874
Y1	30	3806.01158	503.77175	4309.78333	0.067835682	0.70614484	0.429882988	kde_7236_4715_30m	5	6.5	1685	1.075	3.795790911
Y1	31	1832.4185	178.5315	2010.95	0.071463283	0.645024279	0.394970096	kde_7236_4715_30m	5	6.5	1685	1.075	2.724393129
Y1	32	4436.16233	426.621	4862.78333	0.070242465	0.715525538	0.435751508	kde_7236_4715_30m	5	6.5	1685	1.075	6.786148071
Y1	33	3949.5775	729.3725	4678.95	0.073824056	0.752939069	0.449906494	kde_7236_4715_30m	5	6.5	1685	1.075	15.05819225
Y1	34	3183.51492	433.26842	3616.78333	0.071299979	0.708689461	0.448958589	kde_7236_4715_30m	5	6.5	1685	1.075	14.13701344
Y1	35	2472.32917	484.33575	2974.11667	0.06676051	0.70135682	0.443187464	kde_7236_4715_30m	5	6.5	1685	1.075	4.777602673
Y1	36	2854.30058	458.48275	3312.78333	0.066649958	0.708108539	0.415810738	kde_7236_4715_30m	5	6.5	1685	1.075	2.982433319
Y1	37	3843.80508	350.47825	4194.28333	0.065620562	0.705768708	0.419046177	kde_7236_4715_30m	5	6.5	1685	1.075	13.58688545
Y1	38	2746.66158	314.12175	3060.78333	0.06221811	0.770088401	0.505839518	kde_7236_4715_30m	5	6.5	1685	1.075	15.91516495
Y1	39	2134.79483	63.72675	2227.28333	0.058309707	0.714241709	0.457647564	kde_7236_4715_30m	5	6.5	1685	1.075	10.54966164
Y1	40	3333.22667	293.39	3626.61667	0.052683352	0.671159756	0.42874886	kde_7236_4715_30m	5	6.5	1685	1.075	17.29407883
Y1	41	2637.49392	249.581	2909.11667	0.05529723	0.686990714	0.431817807	kde_7236_4715_30m	5	6.5	1685	1.075	32.48313904
Y1	42	3123.52167	339.595	3463.11667	0.063260843	0.701901109	0.45556175	kde_7236_4715_30m	5	6.5	1685	1.075	14.76231766
Y1	43	2819.07	879.68158	3760.78333	0.064432922	0.699415644	0.432191571	kde_7236_4715_30m	5	6.5	1685	1.075	23.05099678
Y1	44	4522.91325	640.03675	5162.95	0.063877726	0.786787845	0.406605533	kde_7236_4715_30m	5	6.5	1685	1.075	28.89382553
Y1	45	4311.07675	623.259	5300.95	0.068350041	0.705322084	0.441157963	kde_7236_4715_30m	5	6.5	1685	1.075	42.36215973
Y1	46	3207.88983	681.3935	3889.28333	0.061943803	0.709915526	0.414547075	kde_7236_4715_30m	5	6.5	1685	1.075	27.86222076
Y1	47	4472.79433	1226.489	5699.28333	0.067620347	0.719842865	0.424168479	kde_7236_4715_30m	5	6.5	1685	1.075	37.50103378
Y1	48	2509.44758	705.96325	3289.78333	0.075565889	0.723348544	0.461077044	kde_7236_4715_30m	5	6.5	1685	1.075	20.30944824
Y1	49	4463.00967	275.607	4738.61667	0.073329098	0.700983551	0.459247542	kde_7236_4715_30m	5	6.5	1685	1.075	38.93303299
Y1	50	3557.08817	406.01175	4058.11667	0.07891026	0.702439892	0.432245396	kde_7236_4715_30m	5	6.5	1685	1.075	26.01204681
Y1	51	2805.62417	527.9925	3333.61667	0.057039801	0.727391309	0.431439013	kde_7236_4715_30m	5	6.5	1685	1.075	30.06842613
Y1	52	4898.35592	666.26075	5564.61667	0.079666897	0.688380777	0.399675083	kde_7236_4715_30m	5	6.5	1685	1.075	47.76198578
Y1	53	3929.31825	370.966	4481.95	0.090877001	0.680876081	0.395631008	kde_7236_4715_30m	5	6.5	1685	1.075	74.5173111
Y1	54	2283.22	265.73	2548.95	0.063466136	0.728345576	0.493408543	kde_7236_4715_30m	5	6.5	1685	1.075	53.99406815
Y1	55	3171.33567	357.781	3529.11667	0.079059508	0.753615814	0.425768817	kde_7236_4715_30m	5	6.5	1685	1.075	53.38676071
Y1	56	3641.33133	242.952	3884.28333	0.06223078	0.747053152	0.434786844	kde_7236_4715_30m	5	6.5	1685	1.075	16.71946907
Y1	57	3007.01233	438.45675	3658.78333	0.06207513	0.701796201	0.423284622	kde_7236_4715_30m	5	6.5	1685	1.075	19.5557785
Y1	58	2940.76642	501.85025	3442.61667	0.062927341	0.728998685	0.447178992	kde_7236_4715_30m	5	6.5	1685	1.075	15.19182301
Y1	59	2039.04633	103.737	2142.78333	0.052497425	0.751140215	0.499682246	kde_7236_4715_30m	5	6.5	1685	1.075	13.20580101
Y1	60	2003.66133	381.622	2385.28333	0.042505621	0.678046077	0.43938052	kde_7236_4715_30m	5	6.5	1685	1.075	13.03632259
Y1	61	4324.85633	200.37525	4607.78333	0.06319615	0.719220719	0.44933005	kde_7236_4715_30m	5	6.5	1685	1.075	10.1639204
Y1	62	3900.21042	461.4795	4410.11667	0.056392244	0.688457475	0.431435834	kde_7236_4715_30m	5	6.5	1685	1.075	13.65923405
Y1	63	3302.65558	192.37925	3608.28333	0.050700432	0.696337021	0.436530057	kde_7236_4715_30m	5	6.5	1685	1.075	19.0059166
Y1	64	2853.90633	193.377	3047.28333	0.062833048	0.668778225	0.440796449	kde_7236_4715_30m	5	6.5	1685	1.075	28.58099937
Y1	65	924.26	78.55017	1082.11667	0.053262279	0.738825245	0.476465992	kde_7236_4715_30m	5	6.5	1685	1.075	14.5395689
Y1	66	281.60908	147.00517	577.45	0.08575796	0.734415964	0.472353721	kde_7236_4715_30m	5	6.5	1685	1.075	6.909392357
Y1	67	2268.48983	173.986	2593.28333	0.062931326	0.701841935	0.439825929	kde_7236_4715_30m	5	6.5	1685	1.075	19.93788719
Y1	68	3135.68758	883.09575	4018.78333	0.074783829	0.71384578	0.43563371	kde_7236_4715_30m	5	6.5	1685	1.075	17.87924957
Y1	69	1291.18742	942.92925	2234.11667	0.064455352	0.678159234	0.425287417	kde_7236_4715_30m	5	6.5	1685	1.075	7.141529083
Y1	70	3945.42392	266.652	4335.11667	0.065503161	0.723738813	0.42609322	kde_7236_4715_30m	5	6.5	1685	1.075	1.217174888
Y1	71	3881.75675	911.69325	4793.45	0.087215625	0.704151181	0.412516396	kde_7236_4715_30m	5	6.5	1685	1.075	2.111150742
Y1	72	1383.80808	301.35683	1704.11667	0.069318788	0.690690546	0.440372961	kde_7236_4715_30m	5	6.5	1685	1.075	10.47164726
Y1	73	5269.72575	923.22425	6192.95	0.071567332	0.701399031	0.408975958	kde_7236_4715_30m	5	6.5	1685	1.075	27.28300095
Y1	74	3282.9935	747.9565	4030.95	0.07550366	0.684229186	0.408108188	kde_7236_4715_30m	5	6.5	1685	1.075	7.975116253
Y1	75	3211.75317	372.99775	3711.11667	0.085742519	0.720723602	0.418073587	kde_7236_4715_30m	5	6.5	1685	1.075	5.192275524
Y1	1	1206.26433	83.3475	1373.78333	0.05058822	0.708104965	0.450731906	kde_8014_4714_30m	5	6.75	1630	1.9596	11.60921478
Y1	2	2256.79983	525.9835	2782.78333	0.081455133	0.415316148	0.416685828	kde_8014_4714_30m	5	6.75	1630	1.9596	20.7190876
Y1	3	2480.29892	694.98442	3175.28333	0.080402335	0.685744229	0.418002352	kde_8014_4714_30m	5	6.75	1630	1.9596	28.60489464
Y1	4	3643.24925	1118.20075	4761.45	0.08767179	0.700710022	0.425273504	kde_8014_4714_30m	5	6.75	1630	1.9596	24.70956039
Y1	5	2801.767	864.573	3125.65	0.061227812	0.69183782	0.427764059	kde_8014_4714_30m	5	6.75	1630	1.9596	22.86699104
Y1	6	1856.76717	197.73275	2087.11667	0.04548156	0.74226159	0.457900967	kde_8014_4714_30m	5	6.75	1630	1.9596	30.42187691
Y1	7	1800.26642	139.56425	2100.61667	0.051555379	0.695505626	0.467887189	kde_8014_4714_30m	5	6.75	1630	1.9596	44.91181183
Y1	8	3065.845	623.6565	3812.95	0.060162759	0.689609355	0.417778206	kde_8014_4714_30m	5	6.75	1630	1.9596	27.52204895
Y1	9	3600.78917	610.3275	4211.11667	0.058236581	0.717389343	0.494159627	kde_8014_4714_30m	5	6.75	1630	1.9596	22.93410683
Y1	10	2464.35142	231.676	2853.11667	0.058439519	0.707877794	0.444227765	kde_8014_4714_30m	5	6.75	1630	1.9596	22.195755
Y1	11	2627.19525	524.75475	3151.95	0.069197405	0.698086264	0.456347458	kde_8014_4714_30m	5	6.75	1630	1.9596	20.13586426
Y1	12	2773.63742	488.0785	3423.11667	0.081695218	0.673475742	0.494090826	kde_8014_4714_30m	5	6.75	1630	1.9596	21.38271332
Y1	13	4524.25492	634.36175	5158.61667	0.076553223	0.686146119	0.432723699	kde_8014_4714_30m	5	6.75	1630	1.9596	17.79820442
Y1	14	3966.19817	598.9185	4565.11667	0.066968399	0.698927886	0.439036078	kde_8014_4714_30m	5	6.75	1630	1.9596	31.98225594
Y1	15	4060.84892	362.966	4471.11667	0.064344541	0.710852858	0.426576764	kde_8014_4714_30m	5	6.75	1630	1.9596	28.56846046
Y1	16	5285.78483	679.9985	5965.78333	0.082675713	0.698424778	0.460749848	kde_8014_4714_30m	5	6.75	1630	1.9596	51.94002914
Y1	17	3581.70558	427.57775	4009.28333	0.076208233	0.70300305	0.439182143	kde_8014_4714_30m	5	6.75	1630	1.9596	22.02642632
Y1	18	2424.52983	400.7535	2825.28333	0.074943669	0.680628721	0.425379424	kde_8014_4714_30m	5	6.75	1630	1.9596	43.56860733
Y1	19	3220.9305	258.61875	3619.95	0.087101284	0.727687061	0.452587471	kde_8014_4714_30m	5	6.75	1630	1.9596	47.15655899
Y1	20	2481.22642	375.1485	2914.11667	0.086647281	0.70815722	0.424006996	kde_8014_4714_30m	5	6.75	1630	1.9596	55.41873932
Y1	21	4351.36492	536.25175	4887.61667	0.059667436	0.697372657	0.461847616	kde_8014_4714_30m	5	6.75	1630	1.9596	15.16249371
Y1	22	2953.5385	612.4115	3565.95	0.070919652	0.716784461	0.434684167	kde_8014_4714_30m	5	6.75	1630	1.9596	76.46627808
Y1	23	1938.81392	123.35025	2148.61667	0.071124708	0.694985352	0.410878242	kde_8014_4714_30m	5	6.75	1630	1.9596	39.94478989
Y1	24	4165.17658	989.60675	5154.78333	0.10811577	0.702812562	0.402773168	kde_8014_4714_30m	5	6.75	1630	1.9596	33.15707779
Y1	25	1809.17108	324.26158	2375.11667	0.069064395	0.74323907	0.479316682	kde_8014_4714_30m	5	6.75	1630	1.9596	31.34337616
Y1	26	3356.67192	1353.11142	4709.78333	0.066704378	0.713712363	0.439605647	kde_8014_4714_30m	5	6.75	1630	1.9596	94.29756165
Y1	27	4061.93517	783.6815	4845.61667	0.078671315	0.682778077	0.427849927	kde_8014_4714_30m	5	6.75	1630	1.9596	46.92768097
Y1	28	4427.563	648.2135	5128.95	0.060577643	0.760989472	0.474993326	kde_8014_4714_30m	5	6.75	1630	1.9596	66.1587677
Y1	29	3220.37992	325.035	3593.61667	0.073276203	0.709283644	0.43830083	kde_8014_4714_30m	5	6.75	1630	1.9596	32.22186661
Y1	30	3806.01158	503.77175	4309.78333	0.067835682	0.70614484	0.429882988	kde_8014_4714_30m	5	6.75	1630	1.9596	50.80661392
Y1	31	1832.4185	178.5315	2010.95	0.071463283	0.645024279	0.394970096	kde_8014_4714_30m	5	6.75	1630	1.9596	23.32172012
Y1	32	4436.16233	426.621	4862.78333	0.070242465	0.715525538	0.435751508	kde_8014_4714_30m	5	6.75	1630	1.9596	9.467475891
Y1	33	3949.5775	729.3725	4678.95	0.073824056	0.752939069	0.449906494	kde_8014_4714_30m	5	6.75	1630	1.9596	2.415494919
Y1	34	3183.51492	433.26842	3616.78333	0.071299979	0.708689461	0.448958589	kde_8014_4714_30m	5	6.75	1630	1.9596	6.702730179
Y1	35	2472.32917	484.33575	2974.11667	0.06676051	0.70135682	0.443187464	kde_8014_4714_30m	5	6.75	1630	1.9596	15.37420654
Y1	36	2854.30058	458.48275	3312.78333	0.066649958	0.708108539	0.415810738	kde_8014_4714_30m	5	6.75	1630	1.9596	30.48093224
Y1	37	3843.80508	350.47825	4194.28333	0.065620562	0.705768708	0.419046177	kde_8014_4714_30m	5	6.75	1630	1.9596	82.01071167
Y1	38	2746.66158	314.12175	3060.78333	0.06221811	0.770088401	0.505839518	kde_8014_4714_30m	5	6.75	1630	1.9596	88.72155762
Y1	39	2134.79483	63.72675	2227.28333	0.058309707	0.714241709	0.457647564	kde_8014_4714_30m	5	6.75	1630	1.9596	17.96157455
Y1	40	3333.22667	293.39	3626.61667	0.052683352	0.671159756	0.42874886	kde_8014_4714_30m	5	6.75	1630	1.9596	12.4040451
Y1	41	2637.49392	249.581	2909.11667	0.05529723	0.686990714	0.431817807	kde_8014_4714_30m	5	6.75	1630	1.9596	13.67375278
Y1	42	3123.52167	339.595	3463.11667	0.063260843	0.701901109	0.45556175	kde_8014_4714_30m	5	6.75	1630	1.9596	5.51125288
Y1	43	2819.07	879.68158	3760.78333	0.064432922	0.699415644	0.432191571	kde_8014_4714_30m	5	6.75	1630	1.9596	36.1425209
Y1	44	4522.91325	640.03675	5162.95	0.063877726	0.786787845	0.406605533	kde_8014_4714_30m	5	6.75	1630	1.9596	29.69535065
Y1	45	4311.07675	623.259	5300.95	0.068350041	0.705322084	0.441157963	kde_8014_4714_30m	5	6.75	1630	1.9596	55.60788345
Y1	46	3207.88983	681.3935	3889.28333	0.061943803	0.709915526	0.414547075	kde_8014_4714_30m	5	6.75	1630	1.9596	54.33744049
Y1	47	4472.79433	1226.489	5699.28333	0.067620347	0.719842865	0.424168479	kde_8014_4714_30m	5	6.75	1630	1.9596	43.78107452
Y1	48	2509.44758	705.96325	3289.78333	0.075565889	0.723348544	0.461077044	kde_8014_4714_30m	5	6.75	1630	1.9596	44.0918045
Y1	49	4463.00967	275.607	4738.61667	0.073329098	0.700983551	0.459247542	kde_8014_4714_30m	5	6.75	1630	1.9596	38.13943863
Y1	50	3557.08817	406.01175	4058.11667	0.07891026	0.702439892	0.432245396	kde_8014_4714_30m	5	6.75	1630	1.9596	38.9563179
Y1	51	2805.62417	527.9925	3333.61667	0.057039801	0.727391309	0.431439013	kde_8014_4714_30m	5	6.75	1630	1.9596	41.92765045
Y1	52	4898.35592	666.26075	5564.61667	0.079666897	0.688380777	0.399675083	kde_8014_4714_30m	5	6.75	1630	1.9596	50.63376999
Y1	53	3929.31825	370.966	4481.95	0.090877001	0.680876081	0.395631008	kde_8014_4714_30m	5	6.75	1630	1.9596	41.98799133
Y1	54	2283.22	265.73	2548.95	0.063466136	0.728345576	0.493408543	kde_8014_4714_30m	5	6.75	1630	1.9596	56.3915062
Y1	55	3171.33567	357.781	3529.11667	0.079059508	0.753615814	0.425768817	kde_8014_4714_30m	5	6.75	1630	1.9596	34.37908936
Y1	56	3641.33133	242.952	3884.28333	0.06223078	0.747053152	0.434786844	kde_8014_4714_30m	5	6.75	1630	1.9596	80.51667786
Y1	57	3007.01233	438.45675	3658.78333	0.06207513	0.701796201	0.423284622	kde_8014_4714_30m	5	6.75	1630	1.9596	34.38132477
Y1	58	2940.76642	501.85025	3442.61667	0.062927341	0.728998685	0.447178992	kde_8014_4714_30m	5	6.75	1630	1.9596	38.44749832
Y1	59	2039.04633	103.737	2142.78333	0.052497425	0.751140215	0.499682246	kde_8014_4714_30m	5	6.75	1630	1.9596	23.4954586
Y1	60	2003.66133	381.622	2385.28333	0.042505621	0.678046077	0.43938052	kde_8014_4714_30m	5	6.75	1630	1.9596	21.00898361
Y1	61	4324.85633	200.37525	4607.78333	0.06319615	0.719220719	0.44933005	kde_8014_4714_30m	5	6.75	1630	1.9596	14.38841534
Y1	62	3900.21042	461.4795	4410.11667	0.056392244	0.688457475	0.431435834	kde_8014_4714_30m	5	6.75	1630	1.9596	23.95375633
Y1	63	3302.65558	192.37925	3608.28333	0.050700432	0.696337021	0.436530057	kde_8014_4714_30m	5	6.75	1630	1.9596	54.03631973
Y1	64	2853.90633	193.377	3047.28333	0.062833048	0.668778225	0.440796449	kde_8014_4714_30m	5	6.75	1630	1.9596	60.23986816
Y1	65	924.26	78.55017	1082.11667	0.053262279	0.738825245	0.476465992	kde_8014_4714_30m	5	6.75	1630	1.9596	13.6004324
Y1	66	281.60908	147.00517	577.45	0.08575796	0.734415964	0.472353721	kde_8014_4714_30m	5	6.75	1630	1.9596	5.444382668
Y1	67	2268.48983	173.986	2593.28333	0.062931326	0.701841935	0.439825929	kde_8014_4714_30m	5	6.75	1630	1.9596	18.62851143
Y1	68	3135.68758	883.09575	4018.78333	0.074783829	0.71384578	0.43563371	kde_8014_4714_30m	5	6.75	1630	1.9596	16.58344078
Y1	69	1291.18742	942.92925	2234.11667	0.064455352	0.678159234	0.425287417	kde_8014_4714_30m	5	6.75	1630	1.9596	7.835367203
Y1	70	3945.42392	266.652	4335.11667	0.065503161	0.723738813	0.42609322	kde_8014_4714_30m	5	6.75	1630	1.9596	1.138816833
Y1	71	3881.75675	911.69325	4793.45	0.087215625	0.704151181	0.412516396	kde_8014_4714_30m	5	6.75	1630	1.9596	2.000539303
Y1	72	1383.80808	301.35683	1704.11667	0.069318788	0.690690546	0.440372961	kde_8014_4714_30m	5	6.75	1630	1.9596	8.113583565
Y1	73	5269.72575	923.22425	6192.95	0.071567332	0.701399031	0.408975958	kde_8014_4714_30m	5	6.75	1630	1.9596	17.99193764
Y1	74	3282.9935	747.9565	4030.95	0.07550366	0.684229186	0.408108188	kde_8014_4714_30m	5	6.75	1630	1.9596	5.989725113
Y1	75	3211.75317	372.99775	3711.11667	0.085742519	0.720723602	0.418073587	kde_8014_4714_30m	5	6.75	1630	1.9596	10.26955414
Y1	1	1206.26433	83.3475	1373.78333	0.05058822	0.708104965	0.450731906	kde_8103_4694_30m	5	6	1335	0.355555556	20.36396599
Y1	2	2256.79983	525.9835	2782.78333	0.081455133	0.415316148	0.416685828	kde_8103_4694_30m	5	6	1335	0.355555556	55.12851334
Y1	3	2480.29892	694.98442	3175.28333	0.080402335	0.685744229	0.418002352	kde_8103_4694_30m	5	6	1335	0.355555556	61.48472595
Y1	4	3643.24925	1118.20075	4761.45	0.08767179	0.700710022	0.425273504	kde_8103_4694_30m	5	6	1335	0.355555556	66.35764313
Y1	5	2801.767	864.573	3125.65	0.061227812	0.69183782	0.427764059	kde_8103_4694_30m	5	6	1335	0.355555556	53.11437607
Y1	6	1856.76717	197.73275	2087.11667	0.04548156	0.74226159	0.457900967	kde_8103_4694_30m	5	6	1335	0.355555556	33.67240524
Y1	7	1800.26642	139.56425	2100.61667	0.051555379	0.695505626	0.467887189	kde_8103_4694_30m	5	6	1335	0.355555556	25.47757721
Y1	8	3065.845	623.6565	3812.95	0.060162759	0.689609355	0.417778206	kde_8103_4694_30m	5	6	1335	0.355555556	40.0422287
Y1	9	3600.78917	610.3275	4211.11667	0.058236581	0.717389343	0.494159627	kde_8103_4694_30m	5	6	1335	0.355555556	15.26823616
Y1	10	2464.35142	231.676	2853.11667	0.058439519	0.707877794	0.444227765	kde_8103_4694_30m	5	6	1335	0.355555556	13.97417355
Y1	11	2627.19525	524.75475	3151.95	0.069197405	0.698086264	0.456347458	kde_8103_4694_30m	5	6	1335	0.355555556	9.878739357
Y1	12	2773.63742	488.0785	3423.11667	0.081695218	0.673475742	0.494090826	kde_8103_4694_30m	5	6	1335	0.355555556	13.14011955
Y1	13	4524.25492	634.36175	5158.61667	0.076553223	0.686146119	0.432723699	kde_8103_4694_30m	5	6	1335	0.355555556	19.99449539
Y1	14	3966.19817	598.9185	4565.11667	0.066968399	0.698927886	0.439036078	kde_8103_4694_30m	5	6	1335	0.355555556	47.07074738
Y1	15	4060.84892	362.966	4471.11667	0.064344541	0.710852858	0.426576764	kde_8103_4694_30m	5	6	1335	0.355555556	33.16174316
Y1	16	5285.78483	679.9985	5965.78333	0.082675713	0.698424778	0.460749848	kde_8103_4694_30m	5	6	1335	0.355555556	56.50411987
Y1	17	3581.70558	427.57775	4009.28333	0.076208233	0.70300305	0.439182143	kde_8103_4694_30m	5	6	1335	0.355555556	34.86115265
Y1	18	2424.52983	400.7535	2825.28333	0.074943669	0.680628721	0.425379424	kde_8103_4694_30m	5	6	1335	0.355555556	15.55299187
Y1	19	3220.9305	258.61875	3619.95	0.087101284	0.727687061	0.452587471	kde_8103_4694_30m	5	6	1335	0.355555556	25.290905
Y1	20	2481.22642	375.1485	2914.11667	0.086647281	0.70815722	0.424006996	kde_8103_4694_30m	5	6	1335	0.355555556	55.26732635
Y1	21	4351.36492	536.25175	4887.61667	0.059667436	0.697372657	0.461847616	kde_8103_4694_30m	5	6	1335	0.355555556	21.20880318
Y1	22	2953.5385	612.4115	3565.95	0.070919652	0.716784461	0.434684167	kde_8103_4694_30m	5	6	1335	0.355555556	26.18270111
Y1	23	1938.81392	123.35025	2148.61667	0.071124708	0.694985352	0.410878242	kde_8103_4694_30m	5	6	1335	0.355555556	12.19970608
Y1	24	4165.17658	989.60675	5154.78333	0.10811577	0.702812562	0.402773168	kde_8103_4694_30m	5	6	1335	0.355555556	10.28341961
Y1	25	1809.17108	324.26158	2375.11667	0.069064395	0.74323907	0.479316682	kde_8103_4694_30m	5	6	1335	0.355555556	13.30122757
Y1	26	3356.67192	1353.11142	4709.78333	0.066704378	0.713712363	0.439605647	kde_8103_4694_30m	5	6	1335	0.355555556	35.25955963
Y1	27	4061.93517	783.6815	4845.61667	0.078671315	0.682778077	0.427849927	kde_8103_4694_30m	5	6	1335	0.355555556	35.96384048
Y1	28	4427.563	648.2135	5128.95	0.060577643	0.760989472	0.474993326	kde_8103_4694_30m	5	6	1335	0.355555556	29.6648674
Y1	29	3220.37992	325.035	3593.61667	0.073276203	0.709283644	0.43830083	kde_8103_4694_30m	5	6	1335	0.355555556	12.00284195
Y1	30	3806.01158	503.77175	4309.78333	0.067835682	0.70614484	0.429882988	kde_8103_4694_30m	5	6	1335	0.355555556	17.00619507
Y1	31	1832.4185	178.5315	2010.95	0.071463283	0.645024279	0.394970096	kde_8103_4694_30m	5	6	1335	0.355555556	8.234069824
Y1	32	4436.16233	426.621	4862.78333	0.070242465	0.715525538	0.435751508	kde_8103_4694_30m	5	6	1335	0.355555556	37.46747589
Y1	33	3949.5775	729.3725	4678.95	0.073824056	0.752939069	0.449906494	kde_8103_4694_30m	5	6	1335	0.355555556	25.89933777
Y1	34	3183.51492	433.26842	3616.78333	0.071299979	0.708689461	0.448958589	kde_8103_4694_30m	5	6	1335	0.355555556	35.49558258
Y1	35	2472.32917	484.33575	2974.11667	0.06676051	0.70135682	0.443187464	kde_8103_4694_30m	5	6	1335	0.355555556	18.55254555
Y1	36	2854.30058	458.48275	3312.78333	0.066649958	0.708108539	0.415810738	kde_8103_4694_30m	5	6	1335	0.355555556	15.40565491
Y1	37	3843.80508	350.47825	4194.28333	0.065620562	0.705768708	0.419046177	kde_8103_4694_30m	5	6	1335	0.355555556	28.46731567
Y1	38	2746.66158	314.12175	3060.78333	0.06221811	0.770088401	0.505839518	kde_8103_4694_30m	5	6	1335	0.355555556	35.51525497
Y1	39	2134.79483	63.72675	2227.28333	0.058309707	0.714241709	0.457647564	kde_8103_4694_30m	5	6	1335	0.355555556	27.83612442
Y1	40	3333.22667	293.39	3626.61667	0.052683352	0.671159756	0.42874886	kde_8103_4694_30m	5	6	1335	0.355555556	33.66024017
Y1	41	2637.49392	249.581	2909.11667	0.05529723	0.686990714	0.431817807	kde_8103_4694_30m	5	6	1335	0.355555556	16.66065407
Y1	42	3123.52167	339.595	3463.11667	0.063260843	0.701901109	0.45556175	kde_8103_4694_30m	5	6	1335	0.355555556	7.457119942
Y1	43	2819.07	879.68158	3760.78333	0.064432922	0.699415644	0.432191571	kde_8103_4694_30m	5	6	1335	0.355555556	39.640625
Y1	44	4522.91325	640.03675	5162.95	0.063877726	0.786787845	0.406605533	kde_8103_4694_30m	5	6	1335	0.355555556	50.79919434
Y1	45	4311.07675	623.259	5300.95	0.068350041	0.705322084	0.441157963	kde_8103_4694_30m	5	6	1335	0.355555556	51.22729111
Y1	46	3207.88983	681.3935	3889.28333	0.061943803	0.709915526	0.414547075	kde_8103_4694_30m	5	6	1335	0.355555556	36.70556259
Y1	47	4472.79433	1226.489	5699.28333	0.067620347	0.719842865	0.424168479	kde_8103_4694_30m	5	6	1335	0.355555556	52.10742569
Y1	48	2509.44758	705.96325	3289.78333	0.075565889	0.723348544	0.461077044	kde_8103_4694_30m	5	6	1335	0.355555556	58.61628723
Y1	49	4463.00967	275.607	4738.61667	0.073329098	0.700983551	0.459247542	kde_8103_4694_30m	5	6	1335	0.355555556	56.04707336
[truncated: 2,351 more rows]
