# Supplementary material for: Dormant season grazing on northern mixed grass prairie agroecosystems: Does protein supplement intake, cow age, weight and body condition impact beef cattle resource use and residual vegetation cover?
Source: PLoS One. 2020 Oct 13;15(10):e0240629. doi: 10.1371/journal.pone.0240629 (PMC7553296; doi:10.1371/journal.pone.0240629)
Supplement: S6 Appendix — (CSV) [file pone.0240629.s010.csv]

Year	Pasture	Transect	GPS_Point	Diff_BG	Diff_BG_SD	Diff_Grass	Diff_Grass_SD	Diff_Forb	Diff_Forb_SD	Diff_Vor	Diff_Vor_SD	Diff_Lit	Diff_Lit_SD
Y1	Anderson	1	28	12.91	8.37	-45	-0.1	4.17	2.26	5.31	3.29	-49.17	11.21
Y1	Anderson	2	56	2.08	-1.02	7.5	4.13	9.17	4.17	6.25	3.29	-23.75	-3.04
Y1	Anderson	3	102	2.08	-1.02	-42.08	6.46	18.34	26.07	8.55	1.52	-32.92	-5.1
Y1	Anderson	4	90	2.5	0	-17.92	13.73	8.33	6.85	5.2	1.26	-39.58	18.06
Y1	Anderson	5	93	2.5	0	-37.5	4.13	9.17	2.77	3.75	2.87	-63.33	8.51
Y1	Anderson	6	32	0.42	-12.23	-35	-3.53	-6.25	-3.41	3.12	1.19	-49.17	-9.44
Y1	Anderson	7	42	0.42	-0.31	-31.67	0.9	-1.25	-0.37	1.66	-0.09	-57.5	-2.07
Y1	Anderson	8	93	2.08	-1.02	-33.75	-15.41	16.67	5.22	6.67	1.87	-51.25	19.61
Y1	Anderson	9	80	1.67	-1.29	-2.92	-0.04	15.83	12.49	2.4	0.1	-29.16	1.54
Y1	Anderson	10	11	-7.5	-8.99	14.16	-1.35	-0.84	-1.04	4.27	0.57	-31.66	-4.17
Y1	Anderson	11	34	-0.83	-5.85	30.42	-21	-11.25	-5.9	11.77	1.05	0.41	-6.22
Y1	Anderson	12	63	2.5	0	-28.75	-16.79	-2.91	-5.31	9.17	8.19	-39.17	10.21
Y1	Anderson	13	59	2.5	0	-15.83	-0.57	-0.83	0.76	7.29	0.96	-31.67	17.72
Y1	Anderson	14	76	2.5	0	-12.08	6.73	8.33	2.39	8.34	4.16	-16.25	9.19
Y1	Anderson	15	76	2.5	0	-1.25	0.41	3.33	7.83	6.25	2.79	-30.42	34.07
Y1	Anderson	16	104	2.5	0	-11.67	-3.2	-2.91	-4.44	10.21	1.86	-25.84	14.1
Y1	Anderson	17	35	1.67	-1.29	-39.17	-13.25	-1.25	-2.7	4.48	1.96	-23.75	-3.04
Y1	Anderson	18	51	9.58	5.08	12.5	-6.83	7.09	8.68	8.85	6.06	-17.5	5.47
Y1	Anderson	19	73	5.42	5.08	54.17	-6.01	4.58	3.05	9.48	3.84	-15.42	4.67
Y1	Anderson	20	74	6.67	6.45	-21.25	12.66	15	8.95	2.08	0.84	-26.25	26.59
Y1	Anderson	21	11	2.5	0	-25.83	2.07	5.83	5.83	7.4	7.09	-16.25	9.19
Y1	Anderson	22	46	0	0	-6.67	0.68	5.83	4.97	5.73	0.31	2.09	-1.35
Y1	Anderson	23	24	1.66	4.56	57.91	-7.22	9.16	5.38	5.94	1.79	-5.42	-1.27
Y1	Anderson	24	46	-0.42	-1.02	-12.92	22.11	2.92	6.73	7.71	0.99	-4.16	0
Y1	Anderson	25	6	2.08	4.48	-5	-16.25	0.41	-0.16	3.23	2.38	-9.17	5.72
Y1	Anderson	26	82	0	0	0.84	-5.75	28.33	16.22	3.23	0.25	-8.33	6.45
Y1	Anderson	27	56	0	0	9.17	-1.69	6.25	6.03	5.94	-0.51	0	0
Y1	Anderson	28	55	2.92	6	-10.84	22.29	2.09	5.97	4.17	2.72	-20	30.98
Y1	Anderson	29	66	0.83	1.29	-25.83	20.53	7.92	15.71	4.59	-0.02	-10	13.69
Y1	Anderson	30	64	0	0	-6.25	2.03	2.08	0.51	6.77	1.11	2.08	-5.1
Y1	Anderson	31	9	0	0	-22.91	-13.88	-3.75	-5.12	6.98	-2.27	0	0
Y1	Anderson	32	90	0	0	28.75	-29.53	4.17	4.95	4.59	0.96	0	0
Y1	Anderson	33	11	0	0	-13.34	12.98	10.84	13.82	5.52	1.24	2.08	-5.1
Y1	Anderson	34	18	0	0	-35	32.2	7.5	4.97	12.92	6.02	0	0
Y1	Anderson	35	33	0.41	-0.15	-35	11.11	7.5	5.87	5	0	-33.75	20.22
Y1	Anderson	36	44	6.66	13.93	-9.59	0.23	2.5	2.26	4.9	-2.83	-27.92	34.76
Y1	Anderson	37	80	0	0	2.91	-2.46	1.25	2.09	6.46	1.1	0	0
Y1	Anderson	38	64	4.17	5.4	-41.25	-2.83	5	8.39	5.73	1.75	-29.58	-13.29
Y1	Anderson	39	12	10	6.12	27.5	-14.17	2.08	5.02	3.64	2.06	-49.17	11.21
Y1	Anderson	40	14	8.75	8.24	17.5	-7.41	3.75	5.7	7.81	1.12	-26.25	0.73
Y1	Anderson	41	59	2.09	4.71	-47.09	-4.46	2.08	4.17	8.96	0.84	-30	25.84
Y1	Anderson	42	51	2.5	6.12	-15.83	-1.48	4.58	5.98	1.87	-2.39	-13.75	17.16
Y1	Anderson	43	84	5.42	7.49	-18.75	1.42	22.5	15.96	2.5	3.03	-31.67	33.97
Y1	Anderson	44	112	0	0	5	-4.36	6.67	1.73	1.46	0.38	0	0
Y1	Anderson	45	142	0.42	1.02	-6.67	9.94	-5.41	-9.09	6.56	0.75	-5.83	14.29
Y1	Anderson	46	92	1.67	1.29	-23.34	7.44	0.83	1.07	5.41	0.79	-36.25	26.02
Y1	Anderson	47	115	-0.83	-1.29	2.5	3.92	7.5	7.07	3.43	1.88	2.09	-1.35
Y1	Anderson	48	73	5.83	7.19	-32.5	17.05	17.08	11.48	5.52	1.47	-42.08	28.04
Y1	Anderson	49	79	0	0	-13.34	9.57	0.42	-0.8	5.31	1.54	-5.83	14.29
Y1	Anderson	50	79	0	0	-14.17	6.01	10.41	7.17	7.81	2.49	-2.08	5.1
Y1	Anderson	51	143	2.91	4.83	-14.17	-1.24	12.5	12.9	7.81	2	-12.09	18.17
Y1	Anderson	52	87	0	0	-7.5	7.95	3.75	0.25	7.81	1.92	0	0
Y1	Anderson	53	173	0	0	-14.17	0.61	7.09	5.5	8.54	0.29	-22.08	39.51
Y1	Anderson	54	75	-10.41	-18.78	-17.08	-6.41	8.33	0.89	2.4	0.95	-10	-15.05
Y1	Anderson	55	105	0	0	2.92	9.71	4.17	5.6	4.17	1.65	-10.42	5.1
Y1	Anderson	56	153	0.42	1.02	8.75	0.66	1.25	-1.49	7.19	2.1	-8.33	-6.45
Y1	Anderson	57	81	0.42	1.02	5.41	6.78	4.59	1.31	6.57	2.44	-14.17	4.09
Y1	Anderson	58	32	-0.42	-1.02	2.92	19.38	13.75	8.54	5.94	2.95	-12.5	0
Y1	Anderson	59	11	-3.33	-5.85	-13.75	2.5	1.66	-0.48	2.5	0.48	-2.5	-9.08
Y1	Anderson	60	8	0	0	-3.75	2.52	10.83	-3.79	3.75	-0.37	-6.25	6.85
Y1	Anderson	61	53	0	0	17.08	-8.9	-2.5	-5.66	4.89	-2.21	-2.08	5.1
Y1	Anderson	62	30	0	0	-18.33	-7.19	4.58	5.34	6.36	1.42	-4.17	6.45
Y1	Anderson	63	88	0	0	25.83	10	6.67	6.86	3.23	-0.83	-4.17	6.45
Y1	Anderson	64	144	0	0	18.33	9.36	8.33	7.36	5.42	3.08	-12.08	12.79
Y1	Anderson	65	5	15	17.23	29.58	15.02	10.41	14.69	4.27	3.9	5.84	1.3
Y1	Anderson	66	1	-2.91	-4.83	13.75	-16.6	10	12.06	3.85	10.28	27.5	-15.78
Y1	Anderson	67	47	-3.33	-6.46	16.25	-27.29	7.5	5.05	9.27	4.35	0	-7.85
Y1	Anderson	68	8	0	0	0.83	1.29	6.25	6.6	7.19	2.16	43.33	-12.91
Y1	Anderson	69	0	0	0	-28.33	20.36	33.75	15.02	12.19	3.37	6.25	-6.24
Y1	Anderson	70	0	0	0	-7.5	6.68	9.59	6.71	5.31	2.83	2.08	-5.1
Y1	Anderson	71	4	0	0	10.42	-5.52	13.33	14.46	5.62	0.63	4.17	-6.45
Y1	Anderson	72	8	-3.33	-5.85	37.5	2.4	15.41	12	3.22	2.52	1.67	-9.44
Y1	Anderson	73	25	0	0	0	0	0.42	4.24	8.96	8.35	4.17	-6.45
Y1	Anderson	74	7	-0.42	-1.02	15.83	-8.11	2.5	6.17	10.62	4.6	7.92	-14.18
Y1	Anderson	75	25	0	0	0.41	-7.39	16.66	9.1	5.93	-0.31	6.25	-6.85
Y2	Anderson	1	63	-22.08	-18.68	39.17	-5.58	5.83	11.9	2.18	-0.76	37.5	-13.01
Y2	Anderson	2	65	0	0	47.5	-21.39	11.25	7.98	8.12	3.03	-4.17	1.75
Y2	Anderson	3	90	0	0	38.34	-12.14	23.75	14.12	14.37	1.21	0	0
Y2	Anderson	4	110	-0.42	-1.02	19.58	-20.6	9.58	14.06	12.19	1.87	2.08	-5.1
Y2	Anderson	5	116	-0.42	-1.02	15.83	9.76	1.25	1.67	2.61	0.44	-2.08	0.4
Y2	Anderson	6	23	-19.17	-16.76	13.75	-7.08	12.08	4.57	6.35	2.82	15.42	-8.49
Y2	Anderson	7	55	-3.75	-0.69	-52.09	7.02	-2.5	-5.78	1.25	-0.27	-5.83	0.25
Y2	Anderson	8	101	-0.42	-1.02	-2.5	-1.89	16.25	16.49	6.56	2.89	2.08	-5.1
Y2	Anderson	9	78	-0.42	-0.08	-7.08	4.45	7.5	9.72	4.59	1.1	0	0
Y2	Anderson	10	8	0	0	-12.5	-0.71	15	20.28	10.11	3.76	0	0
Y2	Anderson	11	40	-3.33	-0.85	-22.91	6.39	20.42	19.67	7.4	1.11	6.25	5.54
Y2	Anderson	12	72	-0.41	-0.27	-5.41	-7.13	11.25	8.21	11.77	5.08	-17.91	7.89
Y2	Anderson	13	92	0.42	1.02	-19.16	10.99	27.92	19.29	13.85	4.03	-4.17	6.45
Y2	Anderson	14	136	0	0	-3.34	-4.36	9.17	12.11	12.29	2.04	-6.25	-1.5
Y2	Anderson	15	154	0	0	-5.42	13.6	5	-5.11	10.53	2.38	0	0
Y2	Anderson	16	151	-0.42	-1.02	8.75	-6.34	16.25	20.39	8.44	3.15	9.59	-12.97
Y2	Anderson	17	37	-6.25	-6.9	15.42	-0.39	5.41	6.17	7.5	4.13	17.92	-11.48
Y2	Anderson	18	43	14.17	12.35	-20	2.64	24.58	14.09	9.27	9.46	-17.91	7.54
Y2	Anderson	19	55	-2.08	0.4	18.34	-6.8	10	6.79	3.95	9.34	-15.42	13.11
Y2	Anderson	20	127	2.5	6.12	6.25	-5.18	12.5	14.34	8.12	2.67	5.84	-3.78
Y2	Anderson	21	88	-14.17	-34.7	61.25	-13.2	5	6.47	9.79	5.37	13.75	-33.68
Y2	Anderson	22	111	0	0	-22.09	-1.08	14.17	11.26	8.67	2.82	-8.33	6.45
Y2	Anderson	23	64	0.83	0.35	-47.5	11.16	2.5	0.16	3.96	1.85	-15.83	15.86
Y2	Anderson	24	84	0	0	-35.41	11.52	1.25	0.27	9.48	1.49	0	0
Y2	Anderson	25	23	-0.83	-1.29	-62.91	-4.37	10.83	14.63	4.37	0.34	-2.09	1.35
Y2	Anderson	26	71	0	0	-36.25	-5.55	3.34	2.88	7.91	2.53	-4.17	6.45
Y2	Anderson	27	104	0	0	-3.75	-21.46	0.83	-3.85	8.44	1.7	-2.08	5.1
Y2	Anderson	28	92	0	0	-10.83	-4.15	1.67	0.67	13.12	6.44	-3.75	9.19
Y2	Anderson	29	87	0	0	-10.41	16.71	0.83	1.07	7.61	2.07	0	0
Y2	Anderson	30	65	0	0	-28.75	6.46	5.83	3.98	7.08	2.2	-6.25	6.85
Y2	Anderson	31	27	0	0	-25.42	10.07	4.58	7.03	7.92	3.84	-4.17	6.45
Y2	Anderson	32	146	0	0	5	4.3	3.34	0	5.41	2.8	0	0
Y2	Anderson	33	98	0	0	-43.34	24.65	4.17	0.29	2.6	1.89	-13.75	17.16
Y2	Anderson	34	67	0	0	-1.67	-4.84	1.25	1.37	5.1	3.05	0	0
Y2	Anderson	35	51	4.17	8.9	-25.83	13.29	-1.67	-2.06	0.42	-0.72	-13.75	24.37
Y2	Anderson	36	68	-0.42	0.12	-3.75	19.66	-0.83	-0.25	5.41	5.75	0	0
Y2	Anderson	37	81	-0.41	-0.27	-13.75	-8.61	0.41	0.27	5.31	2.99	-3.75	9.19
Y2	Anderson	38	51	-2.5	-4.98	-40.84	4.54	2.5	4.56	5.63	3.19	-13.75	24.37
Y2	Anderson	39	10	-1.67	-4.63	-47.08	-5.81	-1.25	-3.62	-2.19	-1.1	-4.17	1.75
Y2	Anderson	40	23	6.25	8.93	21.66	-2.51	3.34	1.99	9.17	1.79	-15.83	29.39
Y2	Anderson	41	113	-25.41	-16.1	21.25	1.54	17.92	19.77	4.58	2.67	45	-9.71
Y2	Anderson	42	36	1.67	4.83	-12.91	-9.8	-0.42	-4.24	36.87	23.24	3.75	-13.35
Y2	Anderson	43	108	0	0	6.67	0.85	1.66	4.97	8.65	2.8	2.08	-5.1
Y2	Anderson	44	111	0	0	2.08	-1.54	5	6.5	10.2	2.96	2.08	-5.1
Y2	Anderson	45	126	0	0	7.91	-3.59	7.92	17.52	12.91	2.22	-4.17	6.45
Y2	Anderson	46	47	0.42	1.02	10.42	-16.02	2.08	3.32	10.52	1.95	-8.33	6.45
Y2	Anderson	47	79	0	0	15	-6.95	3.33	5.83	13.02	4.5	0	0
Y2	Anderson	48	46	0.42	1.02	4.58	-0.8	9.17	8.2	10.21	7.84	-2.08	5.1
Y2	Anderson	49	82	0	0	36.25	-25.3	6.25	5.81	15.63	1.62	0	0
Y2	Anderson	50	129	-0.42	-1.02	8.75	-9.84	7.08	-1.15	7.71	3.38	11.67	-28.58
Y2	Anderson	51	150	-0.42	-1.02	16.25	1.03	2.92	-0.72	3.75	2.13	5.83	-12.08
Y2	Anderson	52	186	0	0	-1.67	8.56	9.59	7.43	12.61	3.19	0	0
Y2	Anderson	53	122	0.83	1.29	47.09	3.3	11.66	4.55	9.79	2.67	-4.17	6.45
Y2	Anderson	54	91	12.5	23.16	32.08	17.07	10	7.27	5.21	0.98	3.33	-12.1
Y2	Anderson	55	117	0	0	40.84	-27.67	3.75	4.38	11.87	4.62	3.75	-9.19
Y2	Anderson	56	101	0.83	1.29	39.59	-7.98	7.91	6.34	6.46	1.04	-5.84	9.08
Y2	Anderson	57	131	0.83	1.29	-4.58	-1.1	4.58	4.58	4.07	0.83	-24.17	28.31
Y2	Anderson	58	32	5	7.75	-39.16	18.72	4.16	5.77	3.13	1.19	-23.75	37.47
Y2	Anderson	59	22	10.42	12.95	-22.91	-24.81	-0.42	-1.95	2.71	0.47	-23.75	26.98
Y2	Anderson	60	19	0.41	0.27	-48.75	2.59	9.16	7.41	4.59	4.77	-2.09	1.35
Y2	Anderson	61	60	0	0	15.42	15.61	1.25	1.37	3.86	2.67	0	0
Y2	Anderson	62	75	0.42	1.02	0	0	1.25	1.37	7.5	-0.38	-2.08	5.1
Y2	Anderson	63	76	-15.83	-38.78	-4.58	4.89	1.67	0.29	2.62	1.89	14.17	-34.7
Y2	Anderson	64	128	1.67	1.29	-15.83	13.17	2.5	3.16	13.34	23.73	-17.92	14.09
Y2	Anderson	65	11	-17.5	-7.05	28.75	5.74	5	4.96	5.63	4.02	-3.75	1.48
Y2	Anderson	66	26	-25	-38.04	20.83	11.85	27.5	33.84	0.52	1.18	21.67	-22.94
Y2	Anderson	67	72	5.41	1.36	-14.16	-7.2	6.66	5.77	10.32	2.63	5.41	1.21
Y2	Anderson	68	47	-6.67	-15.14	-2.5	-10.61	0.83	-0.64	8.96	1.21	-0.42	-24
Y2	Anderson	69	6	0.42	1.02	-1.25	-15.3	15.83	-0.35	7.18	3.51	0	0
Y2	Anderson	70	1	0.42	1.02	-14.58	5.7	-2.91	-1.19	5.63	1.86	4.17	-10.2
Y2	Anderson	71	9	0	0	2.5	-11.61	0.42	1.02	13.02	-0.38	7.92	-10.54
Y2	Anderson	72	14	4.17	3.08	5.41	0.02	6.25	6.8	-0.63	-0.04	7.5	3.93
Y2	Anderson	73	87	0	0	0	5.08	7.91	1.53	18.75	5.63	-6.25	-6.85
Y2	Anderson	74	7	-2.5	-4.98	-2.08	-1.65	1.67	1.67	15.21	7.95	-0.42	-12.79
Y2	Anderson	75	53	0	0	4.17	2.82	4.58	-0.61	3.54	0.42	-2.08	-5.1
